# Supplementary material for: Genome-Wide Approach of Gene–Nutrient Intake Interaction Study for Essential Hypertension in a Large Korean Cohort (KoGES)
Source: Nutrients. 2024 Nov 29;16(23):4147. doi: 10.3390/nu16234147 (PMC11644644; doi:10.3390/nu16234147)
Supplement: Supplementary file 1 [file nutrients-16-04147-s001.zip]

Archive with 3 entries (3 files):
- Supplemental_Material.pdf
- Supplemental_Table_S2.xlsx
- Supplemental_Table_S3.xlsx
