# Supplementary material for: Genome-Wide Approach of Gene–Nutrient Intake Interaction Study for Essential Hypertension in a Large Korean Cohort (KoGES)
Source: Nutrients. 2024 Nov 29;16(23):4147. doi: 10.3390/nu16234147 (PMC11644644; doi:10.3390/nu16234147)
Supplement: Supplementary file 1 [file nutrients-16-04147-s001.zip › Supplemental_Table_S2.xlsx]

## Sheet: Protein
SNP	CHR	BP	A1	High Intake					Low Intake
				OR	L95	U95	P		OR	L95	U95	P
rs17035646	1	10796547	G	-	-	-	-		0.9315	0.9036	0.9603	4.901e-06
rs880315	1	10796866	T	-	-	-	-		0.9324	0.9045	0.9612	6.561e-06
rs11249240	1	25341750	A	-	-	-	-		0.9231	0.8959	0.951	1.475e-07
rs311458	1	25343495	A	-	-	-	-		0.9233	0.8962	0.9513	1.556e-07
rs6700520	1	25343544	C	-	-	-	-		0.9232	0.8961	0.9511	1.483e-07
rs10903124	1	25344070	C	-	-	-	-		0.923	0.8959	0.9509	1.391e-07
rs10903125	1	25344122	G	-	-	-	-		0.9233	0.8961	0.9512	1.525e-07
rs10903126	1	25344155	G	-	-	-	-		0.923	0.8959	0.951	1.409e-07
rs10903127	1	25344196	A	-	-	-	-		0.9242	0.897	0.9522	2.222e-07
rs11249241	1	25344265	T	-	-	-	-		0.9231	0.8959	0.951	1.429e-07
rs11249242	1	25345010	A	-	-	-	-		0.9227	0.8956	0.9506	1.199e-07
rs11249244	1	25347711	G	-	-	-	-		0.9304	0.9032	0.9584	1.867e-06
rs71014329	1	25348950	G	-	-	-	-		0.92	0.8929	0.9479	4.67e-08
rs4320727	1	25351581	G	-	-	-	-		0.9339	0.9066	0.9621	6.513e-06
rs145403191	1	47705869	T	-	-	-	-		0.8961	0.856	0.938	2.524e-06
rs12037987	1	113042822	C	-	-	-	-		1.079	1.046	1.114	2.253e-06
rs12038119	1	113043423	G	-	-	-	-		1.081	1.047	1.116	1.379e-06
rs10776752	1	113044328	T	-	-	-	-		1.081	1.048	1.116	1.354e-06
rs3790604	1	113046879	A	-	-	-	-		1.087	1.053	1.122	2.336e-07
rs76261314	1	191870920	T	-	-	-	-		1.29	1.155	1.441	6.163e-06
rs138367475	1	191870949	T	-	-	-	-		1.29	1.155	1.441	6.163e-06
rs77683503	1	191871072	T	-	-	-	-		1.293	1.158	1.443	5e-06
rs76960954	1	191872286	G	-	-	-	-		1.284	1.15	1.433	8.229e-06
rs76677490	1	191872477	C	-	-	-	-		1.282	1.149	1.431	9.527e-06
rs151168011	1	191873770	TACAC	-	-	-	-		1.283	1.149	1.432	8.875e-06
rs115380596	1	191880404	G	-	-	-	-		1.281	1.148	1.43	9.709e-06
rs148132153	1	191881268	A	-	-	-	-		1.281	1.148	1.43	9.709e-06
rs147308710	1	191881688	G	-	-	-	-		1.281	1.148	1.43	9.709e-06
rs75984632	1	191882926	G	-	-	-	-		1.281	1.148	1.43	9.709e-06
rs78180783	1	191883311	A	-	-	-	-		1.281	1.148	1.43	9.709e-06
rs202045690	1	191883503	A	-	-	-	-		1.281	1.148	1.43	9.709e-06
rs139197595	1	191885518	G	-	-	-	-		1.281	1.148	1.43	9.709e-06
rs76597369	1	191900184	A	-	-	-	-		1.28	1.149	1.427	7.895e-06
rs146861043	1	191900776	A	-	-	-	-		1.28	1.149	1.427	7.895e-06
rs140606355	1	191900992	A	-	-	-	-		1.28	1.149	1.427	7.895e-06
rs149144213	1	191901269	T	-	-	-	-		1.28	1.149	1.427	7.895e-06
rs74432420	1	191901497	T	-	-	-	-		1.28	1.149	1.427	7.895e-06
rs77666122	1	191901873	T	-	-	-	-		1.28	1.149	1.427	7.895e-06
rs115812945	1	191902089	T	-	-	-	-		1.28	1.149	1.427	7.895e-06
rs201473237	1	191903348	C	-	-	-	-		1.278	1.147	1.424	9.361e-06
rs76965032	1	191903771	T	-	-	-	-		1.28	1.149	1.427	7.895e-06
rs187583307	1	191904040	T	-	-	-	-		1.28	1.149	1.427	7.895e-06
rs143887038	1	191904536	A	-	-	-	-		1.28	1.149	1.427	7.895e-06
rs114074517	1	191904955	A	-	-	-	-		1.28	1.149	1.427	7.895e-06
rs139699054	1	191905057	G	-	-	-	-		1.28	1.149	1.427	7.895e-06
rs1471685537	1	191905544	G	-	-	-	-		1.28	1.149	1.427	7.895e-06
rs116201680	1	191905884	G	-	-	-	-		1.28	1.149	1.427	7.895e-06
rs79303096	1	191906446	A	-	-	-	-		1.28	1.149	1.427	7.895e-06
rs115821066	1	191906755	T	-	-	-	-		1.28	1.149	1.427	7.895e-06
rs77633447	1	191906885	A	-	-	-	-		1.28	1.149	1.427	7.895e-06
rs77684361	1	191906928	C	-	-	-	-		1.28	1.149	1.427	7.895e-06
rs565262485	1	191907585	GTTT	-	-	-	-		1.279	1.148	1.426	8.582e-06
rs904693391	1	191907621	A	-	-	-	-		1.278	1.147	1.424	9.361e-06
rs146992705	1	191907631	G	-	-	-	-		1.28	1.149	1.427	7.895e-06
rs139352801	1	191907906	TG	-	-	-	-		1.28	1.149	1.427	7.895e-06
rs79738816	1	191908083	G	-	-	-	-		1.28	1.149	1.427	7.895e-06
rs113957774	1	191908369	G	-	-	-	-		1.278	1.147	1.424	9.361e-06
rs543295545	1	191908371	G	-	-	-	-		1.278	1.147	1.424	9.361e-06
rs79009230	1	191908780	A	-	-	-	-		1.28	1.149	1.427	7.895e-06
rs115872566	1	191908932	C	-	-	-	-		1.28	1.149	1.427	7.895e-06
rs79054476	1	191909057	A	-	-	-	-		1.28	1.149	1.427	7.895e-06
rs79477805	1	191911640	C	-	-	-	-		1.28	1.149	1.427	7.895e-06
rs115760221	1	191913328	T	-	-	-	-		1.281	1.149	1.428	7.533e-06
rs144739601	1	191915309	A	-	-	-	-		1.279	1.148	1.426	8.582e-06
rs115704858	1	191915370	C	-	-	-	-		1.279	1.148	1.426	8.582e-06
rs150972024	1	191916673	C	-	-	-	-		1.278	1.147	1.424	9.083e-06
rs114282364	1	191917573	T	-	-	-	-		1.278	1.147	1.424	9.083e-06
rs77272494	1	191917841	C	-	-	-	-		1.278	1.147	1.424	9.083e-06
rs148341489	1	191919921	T	-	-	-	-		1.279	1.148	1.426	8.582e-06
rs937698978	1	191920619	T	-	-	-	-		1.281	1.151	1.427	6.43e-06
rs75216826	1	191920792	A	-	-	-	-		1.279	1.148	1.426	8.582e-06
rs76966564	1	191921602	C	-	-	-	-		1.279	1.148	1.426	8.582e-06
rs79663897	1	191922512	T	-	-	-	-		1.279	1.148	1.426	8.582e-06
rs77332722	1	191924680	C	-	-	-	-		1.279	1.148	1.426	8.582e-06
rs74360869	1	191927588	A	-	-	-	-		1.279	1.148	1.426	8.582e-06
rs75235976	1	191929412	A	-	-	-	-		1.279	1.148	1.426	8.582e-06
rs74833471	1	191930846	T	-	-	-	-		1.279	1.148	1.426	8.582e-06
rs76156943	1	191931246	G	-	-	-	-		1.278	1.147	1.425	9.482e-06
rs76950305	1	244448644	A	-	-	-	-		0.8728	0.8229	0.9257	5.797e-06
rs146108983	1	245424650	G	2.127	1.531	2.954	6.836e-06		-	-	-	-
rs12025954	1	245424668	C	2.127	1.531	2.954	6.836e-06		-	-	-	-
rs114825518	1	245424835	T	2.215	1.603	3.06	1.445e-06		-	-	-	-
rs76805431	1	245425003	G	2.127	1.531	2.954	6.836e-06		-	-	-	-
rs73128819	1	245427127	T	2.127	1.531	2.954	6.836e-06		-	-	-	-
rs35347387	1	245428098	T	2.127	1.531	2.954	6.836e-06		-	-	-	-
rs10929529	2	8630849	G	-	-	-	-		1.104	1.057	1.153	8.891e-06
rs10192647	2	8631081	C	-	-	-	-		1.105	1.058	1.155	7.345e-06
rs6431942	2	8631462	A	-	-	-	-		1.106	1.058	1.155	6.67e-06
rs4668575	2	8632710	G	-	-	-	-		1.109	1.061	1.158	3.846e-06
rs1275984	2	26911509	C	-	-	-	-		0.8907	0.8595	0.923	1.949e-10
rs1275985	2	26911745	T	-	-	-	-		0.8901	0.8589	0.9224	1.543e-10
rs1275986	2	26912079	A	-	-	-	-		0.8904	0.8592	0.9228	1.796e-10
rs118150342	2	26912731	T	-	-	-	-		0.8966	0.8601	0.9348	2.798e-07
rs736699	2	26913930	G	-	-	-	-		0.8914	0.8602	0.9237	2.543e-10
rs1275988	2	26914364	T	-	-	-	-		0.8915	0.8603	0.9239	2.849e-10
rs935168	2	26914787	A	-	-	-	-		0.9159	0.8857	0.9471	2.816e-07
rs12476527	2	26915624	T	-	-	-	-		0.8905	0.8597	0.9225	1.134e-10
rs35021474	2	26916844	G	-	-	-	-		0.8898	0.859	0.9218	8.701e-11
rs34004783	2	26916846	G	-	-	-	-		0.9149	0.885	0.9457	1.463e-07
rs1275980	2	26916969	T	-	-	-	-		0.8896	0.8588	0.9216	7.994e-11
rs1275982	2	26919089	T	-	-	-	-		0.8887	0.8579	0.9206	5.456e-11
rs11694327	2	26919429	T	-	-	-	-		0.9152	0.8853	0.946	1.587e-07
rs1731249	2	26920025	A	-	-	-	-		0.8888	0.858	0.9207	5.67e-11
rs1314982	2	26922062	A	-	-	-	-		0.9186	0.889	0.9491	3.654e-07
rs1275977	2	26922855	A	-	-	-	-		0.9124	0.8826	0.9432	6.432e-08
rs1275978	2	26923095	T	-	-	-	-		0.8888	0.858	0.9207	5.665e-11
rs1275979	2	26923568	C	-	-	-	-		0.8895	0.8587	0.9215	7.534e-11
rs58307731	2	26923598	CCATCAT	-	-	-	-		0.9137	0.8831	0.9455	2.213e-07
rs1731248	2	26924823	C	-	-	-	-		0.9149	0.8851	0.9457	1.424e-07
rs1731247	2	26928097	G	-	-	-	-		0.9145	0.8848	0.9453	1.218e-07
rs11126666	2	26928811	G	-	-	-	-		0.9139	0.8842	0.9447	9.919e-08
rs13394970	2	26929282	G	-	-	-	-		0.8867	0.856	0.9185	2.239e-11
rs1731243	2	26930411	T	-	-	-	-		0.8889	0.858	0.9209	6.775e-11
rs2586886	2	26932031	T	-	-	-	-		0.8912	0.8602	0.9233	1.809e-10
rs1275923	2	26932796	T	-	-	-	-		0.894	0.863	0.926	4.467e-10
rs1275922	2	26932887	G	-	-	-	-		0.9178	0.8879	0.9487	3.764e-07
rs13026575	2	54687254	T	-	-	-	-		1.152	1.082	1.226	8.952e-06
rs13033535	2	54688234	G	-	-	-	-		1.156	1.087	1.228	3.202e-06
rs13033704	2	54688236	A	-	-	-	-		1.155	1.087	1.227	3.49e-06
rs13034739	2	54688680	T	-	-	-	-		1.159	1.09	1.231	2.225e-06
rs13035416	2	54688864	C	-	-	-	-		1.157	1.088	1.229	2.754e-06
rs35028480	2	54703048	G	-	-	-	-		1.115	1.063	1.171	9.4e-06
rs140795482	2	54713862	T	-	-	-	-		1.18	1.108	1.256	2.165e-07
rs12990732	2	54725033	A	-	-	-	-		1.175	1.105	1.249	2.946e-07
rs139100345	2	54734484	A	-	-	-	-		1.266	1.176	1.364	3.797e-10
rs78496188	2	54785493	G	-	-	-	-		1.146	1.09	1.205	1.028e-07
rs12987967	2	54785705	C	-	-	-	-		1.13	1.077	1.185	5.511e-07
rs13423873	2	54786677	G	-	-	-	-		1.121	1.072	1.173	6.41e-07
rs553652880	2	54787322	GGT	-	-	-	-		1.152	1.092	1.216	2.613e-07
rs6545430	2	54788276	C	-	-	-	-		1.133	1.08	1.188	2.731e-07
rs12713262	2	54789232	C	-	-	-	-		1.133	1.081	1.189	2.364e-07
rs12713263	2	54789543	C	-	-	-	-		1.132	1.08	1.187	3.025e-07
rs34978408	2	54791687	A	-	-	-	-		1.13	1.077	1.185	5.693e-07
rs34094680	2	54794413	A	-	-	-	-		1.13	1.077	1.185	5.485e-07
rs33937060	2	54794639	G	-	-	-	-		1.131	1.078	1.186	4.156e-07
rs9677089	2	54794927	C	-	-	-	-		1.135	1.085	1.188	4.202e-08
rs7602992	2	54795929	G	-	-	-	-		1.134	1.082	1.189	1.845e-07
rs57281248	2	54796113	G	-	-	-	-		1.13	1.078	1.185	4.386e-07
rs34077590	2	54796461	G	-	-	-	-		1.13	1.078	1.185	4.386e-07
rs6734536	2	54797709	T	-	-	-	-		1.131	1.078	1.186	3.928e-07
rs6734445	2	54797798	T	-	-	-	-		1.132	1.079	1.187	3.323e-07
rs10166844	2	54798272	C	-	-	-	-		1.141	1.09	1.195	2.099e-08
rs376087404	2	54798731	T	-	-	-	-		1.126	1.073	1.182	1.345e-06
rs370166274	2	54798733	T	-	-	-	-		1.124	1.071	1.18	2.191e-06
rs10202030	2	54798735	T	-	-	-	-		1.136	1.084	1.191	1.102e-07
rs9309256	2	54798737	T	-	-	-	-		1.14	1.088	1.194	4.374e-08
rs149382466	2	54798824	A	-	-	-	-		1.15	1.094	1.21	4.372e-08
rs67079536	2	54798844	T	-	-	-	-		1.146	1.081	1.215	5.536e-06
rs10205182	2	54799559	T	-	-	-	-		1.131	1.079	1.185	3.333e-07
rs10205331	2	54799560	T	-	-	-	-		1.131	1.079	1.186	3.14e-07
rs10205410	2	54799599	T	-	-	-	-		1.139	1.087	1.194	5.57e-08
rs10170646	2	54799606	C	-	-	-	-		1.103	1.062	1.146	5.045e-07
rs13391803	2	54800128	G	-	-	-	-		1.136	1.084	1.191	1.248e-07
rs10688458	2	54801065	CAG	-	-	-	-		1.146	1.095	1.2	5.831e-09
rs13407214	2	54801074	T	-	-	-	-		1.146	1.095	1.2	5.831e-09
rs4455200	2	54801591	A	-	-	-	-		1.146	1.094	1.2	6.23e-09
rs7599241	2	54801856	A	-	-	-	-		1.146	1.094	1.2	6.23e-09
rs4346422	2	54802206	C	-	-	-	-		1.146	1.094	1.2	6.23e-09
rs13386146	2	54802514	C	-	-	-	-		1.146	1.094	1.2	6.212e-09
rs13399656	2	54802696	G	-	-	-	-		1.146	1.094	1.2	6.23e-09
rs7340302	2	54803671	C	-	-	-	-		1.146	1.094	1.2	6.23e-09
rs10184128	2	54803816	C	-	-	-	-		1.146	1.094	1.2	6.23e-09
rs66622084	2	54805069	A	-	-	-	-		1.14	1.09	1.193	1.436e-08
rs12713264	2	54805218	A	-	-	-	-		1.141	1.091	1.194	1.201e-08
rs12713265	2	54805409	T	-	-	-	-		1.141	1.091	1.194	1.201e-08
rs12713266	2	54805443	T	-	-	-	-		1.141	1.091	1.194	1.201e-08
rs11902987	2	54805587	T	-	-	-	-		1.141	1.091	1.194	1.201e-08
rs12713267	2	54805607	C	-	-	-	-		1.141	1.091	1.194	1.201e-08
rs13403284	2	54805749	G	-	-	-	-		1.141	1.091	1.194	1.201e-08
rs11892443	2	54805776	G	-	-	-	-		1.141	1.091	1.194	1.201e-08
rs13391522	2	54805854	C	-	-	-	-		1.141	1.091	1.194	1.201e-08
rs34547188	2	54805886	GGTGT	-	-	-	-		1.126	1.076	1.178	3.25e-07
rs10208219	2	54806047	A	-	-	-	-		1.141	1.091	1.194	1.201e-08
rs10208225	2	54806049	A	-	-	-	-		1.141	1.091	1.194	1.201e-08
rs755756857	2	54806584	A	-	-	-	-		1.141	1.091	1.194	1.201e-08
rs10187338	2	54806611	G	-	-	-	-		1.141	1.091	1.194	1.201e-08
rs10187447	2	54806711	T	-	-	-	-		1.141	1.091	1.194	1.201e-08
rs59667887	2	54806712	A	-	-	-	-		1.137	1.085	1.192	8.868e-08
rs3796019	2	54807279	A	-	-	-	-		1.141	1.091	1.194	1.201e-08
rs3796018	2	54807281	T	-	-	-	-		1.141	1.091	1.194	1.201e-08
rs3796017	2	54807452	A	-	-	-	-		1.141	1.091	1.194	1.201e-08
rs1137645	2	54807592	G	-	-	-	-		1.141	1.091	1.194	1.201e-08
rs3287	2	54807657	C	-	-	-	-		1.141	1.091	1.194	1.201e-08
rs4616509	2	54807982	C	-	-	-	-		1.141	1.091	1.194	1.201e-08
rs10169954	2	54808117	G	-	-	-	-		1.141	1.091	1.194	1.201e-08
rs10169975	2	54808159	T	-	-	-	-		1.141	1.091	1.194	1.201e-08
rs10170066	2	54808191	T	-	-	-	-		1.142	1.091	1.195	1.095e-08
rs10182538	2	54808251	A	-	-	-	-		1.141	1.091	1.194	1.201e-08
rs10170355	2	54808322	A	-	-	-	-		1.141	1.091	1.194	1.201e-08
rs10193692	2	54808340	T	-	-	-	-		1.141	1.091	1.194	1.201e-08
rs10182836	2	54808504	G	-	-	-	-		1.141	1.091	1.194	1.201e-08
rs1199769855	2	54808714	C	-	-	-	-		1.121	1.071	1.173	9.545e-07
rs12713268	2	54808845	G	-	-	-	-		1.141	1.09	1.194	1.346e-08
rs12713269	2	54809154	G	-	-	-	-		1.141	1.091	1.194	1.201e-08
rs7556752	2	54810044	C	-	-	-	-		1.141	1.091	1.194	1.201e-08
rs7586066	2	54810492	G	-	-	-	-		1.134	1.082	1.189	1.958e-07
rs7586311	2	54810762	G	-	-	-	-		1.142	1.091	1.195	1.09e-08
rs4641979	2	54811917	A	-	-	-	-		1.141	1.091	1.194	1.197e-08
rs28581481	2	54812372	G	-	-	-	-		1.142	1.091	1.195	1.102e-08
rs748777542	2	54812567	T	-	-	-	-		1.142	1.091	1.195	1.102e-08
rs10183867	2	54812722	G	-	-	-	-		1.142	1.091	1.195	1.035e-08
rs10210502	2	54813546	G	-	-	-	-		1.137	1.085	1.192	9.691e-08
rs13432302	2	54813938	C	-	-	-	-		1.142	1.091	1.195	1.056e-08
rs7607451	2	54814215	T	-	-	-	-		1.069	1.038	1.1	6.861e-06
rs6706263	2	54815240	T	-	-	-	-		1.142	1.091	1.195	1.102e-08
rs6706372	2	54815320	A	-	-	-	-		1.068	1.037	1.099	8.955e-06
rs10206143	2	54817453	T	-	-	-	-		1.142	1.091	1.195	1.102e-08
rs7584223	2	54818895	C	-	-	-	-		1.135	1.083	1.19	1.398e-07
rs4374410	2	54819088	T	-	-	-	-		1.145	1.094	1.199	6.881e-09
rs71408776	2	54821382	G	-	-	-	-		1.141	1.09	1.194	1.397e-08
rs11898032	2	54821515	A	-	-	-	-		1.141	1.09	1.194	1.397e-08
rs11898033	2	54821518	A	-	-	-	-		1.141	1.09	1.194	1.397e-08
rs11277978	2	54823130	C	-	-	-	-		1.136	1.083	1.191	1.366e-07
rs6739140	2	54823502	G	-	-	-	-		1.141	1.09	1.194	1.376e-08
rs6749802	2	54824146	G	-	-	-	-		1.141	1.09	1.194	1.376e-08
rs6721612	2	54824349	T	-	-	-	-		1.148	1.092	1.207	5.585e-08
rs4577321	2	54824396	G	-	-	-	-		1.136	1.084	1.191	1.098e-07
rs4519566	2	54824815	A	-	-	-	-		1.136	1.084	1.191	1.098e-07
rs6730876	2	54827001	T	-	-	-	-		1.148	1.092	1.207	5.482e-08
rs13021606	2	54829270	T	-	-	-	-		1.166	1.1	1.237	2.778e-07
rs7591204	2	54829458	C	-	-	-	-		1.166	1.105	1.231	2.731e-08
rs7591231	2	54829596	G	-	-	-	-		1.141	1.084	1.2	3.882e-07
rs7564719	2	54829731	C	-	-	-	-		1.138	1.088	1.191	1.87e-08
rs7424459	2	54830438	A	-	-	-	-		1.135	1.083	1.19	1.393e-07
rs4347868	2	54830616	A	-	-	-	-		1.134	1.084	1.186	4.816e-08
rs4358162	2	54830671	T	-	-	-	-		1.148	1.092	1.207	5.311e-08
rs10188545	2	54831875	G	-	-	-	-		1.135	1.085	1.187	3.76e-08
rs12713270	2	54832751	A	-	-	-	-		1.148	1.092	1.207	5.405e-08
rs12713271	2	54833080	G	-	-	-	-		1.148	1.092	1.206	5.852e-08
rs6740893	2	54834380	A	-	-	-	-		1.147	1.094	1.202	1.156e-08
rs67244067	2	54835845	A	-	-	-	-		1.15	1.094	1.208	3.984e-08
rs6724136	2	54837377	G	-	-	-	-		1.124	1.074	1.175	3.86e-07
rs11896957	2	54838589	C	-	-	-	-		1.148	1.092	1.207	5.293e-08
rs10193877	2	54838613	C	-	-	-	-		1.116	1.069	1.166	7.051e-07
rs10183043	2	54838859	G	-	-	-	-		1.137	1.085	1.192	9.57e-08
rs6741053	2	54842064	T	-	-	-	-		1.175	1.114	1.24	3.657e-09
rs12713272	2	54842302	T	-	-	-	-		1.179	1.117	1.243	1.659e-09
rs11902659	2	54842317	G	-	-	-	-		1.178	1.116	1.242	1.994e-09
rs7569127	2	54844926	G	-	-	-	-		1.15	1.094	1.208	3.921e-08
rs7608414	2	54844995	A	-	-	-	-		1.152	1.099	1.208	5.318e-09
rs12713273	2	54845117	G	-	-	-	-		1.136	1.084	1.191	1.08e-07
rs10176359	2	54845698	A	-	-	-	-		1.151	1.095	1.209	3.11e-08
rs10176445	2	54845776	C	-	-	-	-		1.152	1.098	1.208	5.874e-09
rs12713274	2	54848728	G	-	-	-	-		1.14	1.09	1.193	1.43e-08
rs13408295	2	54854905	T	-	-	-	-		1.171	1.11	1.236	7.505e-09
rs900897832	2	54854922	T	-	-	-	-		1.16	1.1	1.223	4.367e-08
rs17046036	2	54855454	A	-	-	-	-		1.145	1.089	1.204	9.755e-08
rs2229503	2	54858664	T	-	-	-	-		1.173	1.111	1.237	5.987e-09
rs35619551	2	54858886	T	-	-	-	-		1.173	1.111	1.237	5.987e-09
rs6545435	2	54859403	T	-	-	-	-		1.172	1.111	1.236	6.912e-09
rs58419243	2	54862352	G	-	-	-	-		1.146	1.09	1.204	8.719e-08
rs34311770	2	54863175	C	-	-	-	-		1.172	1.111	1.236	7.009e-09
rs17046061	2	54864030	T	-	-	-	-		1.172	1.111	1.237	6.427e-09
rs11892236	2	54865560	G	-	-	-	-		1.146	1.09	1.204	8.719e-08
rs17046067	2	54867496	T	-	-	-	-		1.172	1.111	1.237	6.427e-09
rs13004944	2	54869281	G	-	-	-	-		1.172	1.111	1.237	6.427e-09
rs3739109	2	54877146	G	-	-	-	-		1.132	1.08	1.187	2.803e-07
rs17046077	2	54881476	G	-	-	-	-		1.157	1.099	1.219	3.241e-08
rs2271329	2	54882381	A	-	-	-	-		1.156	1.098	1.218	4.065e-08
rs2048370	2	54886605	C	-	-	-	-		1.135	1.082	1.192	2.645e-07
rs17046097	2	54888075	A	-	-	-	-		1.152	1.1	1.206	1.561e-09
rs2971877	2	54889136	G	-	-	-	-		0.9292	0.9027	0.9564	6.321e-07
rs10528	2	54889149	C	-	-	-	-		1.18	1.116	1.247	5.245e-09
rs17046108	2	54891017	A	-	-	-	-		1.135	1.081	1.191	3.049e-07
rs72806653	2	54892663	A	-	-	-	-		1.155	1.097	1.217	5.086e-08
rs2292356	2	54892800	A	-	-	-	-		1.071	1.041	1.103	2.917e-06
rs2292357	2	54892805	A	-	-	-	-		1.07	1.04	1.102	4.293e-06
rs1382557255	2	54895925	A	-	-	-	-		1.169	1.111	1.231	2.383e-09
rs112733511	2	54896377	AT	-	-	-	-		1.104	1.057	1.153	7.605e-06
rs117262811	2	54898273	C	-	-	-	-		1.27	1.18	1.365	1.286e-10
rs3850350	2	54898633	C	-	-	-	-		1.167	1.108	1.229	5.289e-09
rs34662083	2	54899434	C	-	-	-	-		1.167	1.108	1.229	5.289e-09
rs2971875	2	54901134	T	-	-	-	-		1.072	1.042	1.104	2.374e-06
rs17046149	2	54910872	C	-	-	-	-		1.153	1.098	1.211	1.186e-08
rs33946849	2	54911062	C	-	-	-	-		1.152	1.097	1.21	1.408e-08
rs354232	2	54916910	A	-	-	-	-		1.194	1.13	1.263	4.049e-10
rs1225211276	2	54917374	A	-	-	-	-		1.195	1.13	1.264	3.716e-10
rs5000690	2	54917382	A	-	-	-	-		1.194	1.128	1.265	1.091e-09
rs5831317	2	54917383	A	-	-	-	-		1.179	1.117	1.245	2.307e-09
rs1030602	2	54917867	A	-	-	-	-		1.12	1.074	1.168	1.483e-07
rs10188185	2	54919159	A	-	-	-	-		1.194	1.129	1.262	4.57e-10
rs34456795	2	54920526	T	-	-	-	-		1.194	1.129	1.262	4.331e-10
rs168505	2	54920968	T	-	-	-	-		1.129	1.083	1.177	9.946e-09
rs354225	2	54923766	A	-	-	-	-		1.167	1.111	1.226	9.154e-10
rs9917248	2	54924463	T	-	-	-	-		1.192	1.128	1.26	6.092e-10
rs241661	2	54924467	T	-	-	-	-		1.159	1.101	1.219	1.536e-08
rs138938305	2	54924901	T	-	-	-	-		1.304	1.199	1.418	5.225e-10
rs13413913	2	54926191	A	-	-	-	-		1.161	1.104	1.22	6.275e-09
rs12713275	2	54927595	C	-	-	-	-		1.121	1.075	1.169	8.896e-08
rs12713276	2	54927720	T	-	-	-	-		1.194	1.13	1.26	1.892e-10
rs56100737	2	54928370	A	-	-	-	-		1.12	1.075	1.167	7.934e-08
rs6744586	2	54930467	T	-	-	-	-		1.191	1.129	1.256	1.563e-10
rs10175967	2	54931457	C	-	-	-	-		1.19	1.128	1.255	2.141e-10
rs67909358	2	54936599	T	-	-	-	-		1.189	1.126	1.256	4.716e-10
rs11883962	2	54937095	A	-	-	-	-		1.191	1.128	1.258	3.698e-10
rs6751751	2	54937569	T	-	-	-	-		1.11	1.065	1.157	8.966e-07
rs11890229	2	54941366	A	-	-	-	-		1.191	1.128	1.257	3.047e-10
rs7569380	2	54943222	C	-	-	-	-		1.195	1.131	1.262	1.852e-10
rs9309258	2	54943642	T	-	-	-	-		1.195	1.131	1.262	1.852e-10
rs34108053	2	54947385	T	-	-	-	-		1.184	1.119	1.252	3.368e-09
rs11892703	2	54948356	G	-	-	-	-		1.187	1.124	1.253	6.383e-10
rs769244712	2	54948872	C	-	-	-	-		1.187	1.126	1.25	1.406e-10
rs17046257	2	54949785	A	-	-	-	-		1.186	1.124	1.251	4.701e-10
rs35378964	2	54958760	A	-	-	-	-		1.171	1.109	1.237	1.226e-08
rs67246257	2	54967067	A	-	-	-	-		1.212	1.144	1.285	8.855e-11
rs67617923	2	54968517	A	-	-	-	-		1.217	1.148	1.29	3.409e-11
rs67514855	2	54968590	T	-	-	-	-		1.217	1.148	1.289	3.797e-11
rs72806698	2	54969379	T	-	-	-	-		1.217	1.149	1.29	3.512e-11
rs12622172	2	54987229	G	-	-	-	-		0.9327	0.9043	0.9619	9.799e-06
rs11891165	2	54987940	T	-	-	-	-		0.9311	0.9027	0.9603	6.124e-06
rs1317893392	2	54987959	A	-	-	-	-		0.9299	0.9027	0.958	1.689e-06
rs80309373	2	54988490	C	-	-	-	-		0.9292	0.9009	0.9583	3.069e-06
rs553228466	2	54989365	GGTTTATCTGATGTTTATCTGA	-	-	-	-		1.227	1.121	1.343	9.629e-06
rs11691922	2	54990426	A	-	-	-	-		0.9323	0.9037	0.9617	9.936e-06
rs72806702	2	54990529	T	-	-	-	-		1.119	1.073	1.166	1.364e-07
rs1216549587	2	54993757	A	-	-	-	-		1.13	1.081	1.181	7.663e-08
rs17046310	2	54993998	T	-	-	-	-		0.9302	0.9017	0.9597	5.398e-06
rs143274022	2	54994035	C	-	-	-	-		0.9294	0.9009	0.9588	4.109e-06
rs17046312	2	54994252	G	-	-	-	-		0.9303	0.9018	0.9597	5.432e-06
rs114518155	2	54995022	T	-	-	-	-		0.9293	0.9008	0.9587	4.056e-06
rs17521852	2	54996613	T	-	-	-	-		0.9289	0.9005	0.9582	3.181e-06
rs13011362	2	54998753	G	-	-	-	-		1.125	1.078	1.174	5.334e-08
rs2116439	2	55001405	G	-	-	-	-		1.109	1.064	1.157	1.141e-06
rs67607054	2	55002488	G	-	-	-	-		1.116	1.069	1.164	4.696e-07
rs35559436	2	55003484	T	-	-	-	-		0.9247	0.8964	0.9538	7.659e-07
rs6717514	2	55006257	C	-	-	-	-		0.9291	0.9007	0.9584	3.42e-06
rs66465217	2	55006424	T	-	-	-	-		1.118	1.071	1.167	3.249e-07
rs6708721	2	55007861	C	-	-	-	-		0.9234	0.8952	0.9524	4.425e-07
rs6754214	2	55008201	G	-	-	-	-		0.9253	0.8969	0.9546	1.072e-06
rs12994099	2	55008482	C	-	-	-	-		1.117	1.07	1.165	4.3e-07
rs35620351	2	55008907	G	-	-	-	-		1.114	1.067	1.162	8.161e-07
rs1438816	2	55009079	T	-	-	-	-		0.9242	0.8958	0.9535	7.321e-07
rs35880160	2	55009201	G	-	-	-	-		1.116	1.069	1.164	5.325e-07
rs11683128	2	55009957	C	-	-	-	-		0.9234	0.8952	0.9525	4.734e-07
rs11678461	2	55010099	T	-	-	-	-		0.9236	0.8954	0.9527	5.173e-07
rs13033894	2	55010115	C	-	-	-	-		1.117	1.07	1.166	4.001e-07
rs56113416	2	55010989	G	-	-	-	-		1.122	1.072	1.173	5.582e-07
rs6709473	2	55011581	T	-	-	-	-		0.9257	0.8973	0.9551	1.248e-06
rs6713115	2	55012202	A	-	-	-	-		0.9252	0.8968	0.9545	1.05e-06
rs79259903	2	55013200	C	-	-	-	-		0.9221	0.8938	0.9513	3.413e-07
rs79359689	2	55013227	T	-	-	-	-		0.9221	0.8938	0.9513	3.34e-07
rs72917512	2	55013241	T	-	-	-	-		0.9241	0.8958	0.9534	6.771e-07
rs72917514	2	55013646	A	-	-	-	-		0.924	0.8956	0.9533	6.776e-07
rs58350716	2	55013996	T	-	-	-	-		0.922	0.8937	0.9512	3.275e-07
rs12613164	2	55014712	T	-	-	-	-		0.9229	0.8945	0.9521	4.742e-07
rs13000120	2	55015024	G	-	-	-	-		1.116	1.07	1.165	4.033e-07
rs13005723	2	55015281	T	-	-	-	-		1.118	1.071	1.166	2.701e-07
rs72808606	2	55015604	A	-	-	-	-		1.125	1.076	1.176	2.034e-07
rs6761960	2	55015764	A	-	-	-	-		0.9245	0.8961	0.9537	7.698e-07
rs67248043	2	55016143	C	-	-	-	-		1.116	1.07	1.165	3.76e-07
rs11125545	2	55016475	A	-	-	-	-		0.9238	0.8948	0.9537	1.09e-06
rs7564091	2	55017837	A	-	-	-	-		0.9262	0.8978	0.9555	1.391e-06
rs3932860	2	55017892	T	-	-	-	-		0.9262	0.8981	0.9552	1.048e-06
rs165050	2	55018055	C	-	-	-	-		0.9333	0.9054	0.9621	8.249e-06
rs2053326	2	55018300	T	-	-	-	-		0.9253	0.8973	0.9542	7.59e-07
rs11125547	2	55018895	T	-	-	-	-		0.9235	0.8955	0.9524	4.154e-07
rs11893827	2	55019283	T	-	-	-	-		0.9177	0.8897	0.9465	5.329e-08
rs73936467	2	55019615	C	-	-	-	-		0.9179	0.89	0.9468	5.701e-08
rs164943	2	55019869	G	-	-	-	-		0.9318	0.9052	0.9592	1.713e-06
rs67742514	2	55020784	G	-	-	-	-		1.115	1.069	1.164	4.304e-07
rs74353324	2	55021252	A	-	-	-	-		0.9247	0.8967	0.9536	6.302e-07
rs11897031	2	55021628	T	-	-	-	-		0.9242	0.8961	0.9531	5.267e-07
rs11690558	2	55023138	G	-	-	-	-		0.9251	0.897	0.954	7.333e-07
rs17046343	2	55023569	C	-	-	-	-		1.115	1.068	1.163	5.371e-07
rs17046344	2	55023600	A	-	-	-	-		1.203	1.133	1.276	1.009e-09
rs76830118	2	55025700	T	-	-	-	-		0.9298	0.9012	0.9594	5.177e-06
rs34170608	2	55034082	T	-	-	-	-		1.101	1.056	1.149	6.677e-06
rs71408795	2	55045000	A	-	-	-	-		1.147	1.083	1.214	2.925e-06
rs17345361	2	55045156	T	-	-	-	-		0.9303	0.9013	0.9602	7.542e-06
rs12999197	2	55051827	T	-	-	-	-		0.9321	0.9054	0.9596	2.162e-06
rs17046387	2	55052949	G	-	-	-	-		0.9299	0.9004	0.9604	9.958e-06
rs930493	2	55058198	A	-	-	-	-		0.9337	0.9069	0.9613	3.764e-06
rs11125548	2	55058509	T	-	-	-	-		0.9302	0.9018	0.9596	5.172e-06
rs11674173	2	55062132	A	-	-	-	-		0.928	0.8993	0.9575	2.925e-06
rs6755779	2	55063552	A	-	-	-	-		0.9293	0.9027	0.9568	7.837e-07
rs12996834	2	55063905	C	-	-	-	-		0.9362	0.9094	0.9638	8.495e-06
rs10208786	2	55066617	G	-	-	-	-		0.9366	0.9098	0.9642	9.695e-06
rs5831322	2	55067434	CA	-	-	-	-		0.9324	0.9057	0.9599	2.342e-06
rs12713277	2	55067972	A	-	-	-	-		0.9347	0.908	0.9623	5.324e-06
rs1106090	2	58068741	G	-	-	-	-		1.075	1.044	1.107	1.484e-06
rs372900	2	164870587	A	-	-	-	-		1.068	1.038	1.1	8.294e-06
rs4429489	2	164885262	G	-	-	-	-		1.068	1.037	1.099	9.704e-06
rs10930115	2	164930382	T	-	-	-	-		0.9327	0.9056	0.9605	3.433e-06
rs762510953	2	164934626	T	-	-	-	-		0.9328	0.9058	0.9607	3.651e-06
rs34611819	2	164934709	A	-	-	-	-		0.9327	0.9057	0.9606	3.55e-06
rs13026245	2	164936215	T	-	-	-	-		0.9338	0.9067	0.9617	5.097e-06
rs375166772	2	164939310	C	-	-	-	-		0.929	0.9023	0.9565	7.552e-07
rs12620124	2	164940271	T	-	-	-	-		0.9348	0.9076	0.9627	7.06e-06
rs67820103	2	164940497	C	-	-	-	-		0.935	0.9079	0.963	7.787e-06
rs12616388	2	164941580	A	-	-	-	-		0.9348	0.9077	0.9628	7.239e-06
rs988747484	2	164952488	A	-	-	-	-		0.9351	0.908	0.963	7.777e-06
rs268266	2	164952682	T	-	-	-	-		1.071	1.04	1.102	3.974e-06
rs268264	2	164952970	G	-	-	-	-		1.073	1.042	1.104	2.078e-06
rs268263	2	164954174	T	-	-	-	-		0.9176	0.8909	0.9452	1.199e-08
rs12999907	2	164957251	G	-	-	-	-		0.9247	0.8973	0.9528	3.128e-07
rs2389981	2	164961035	C	-	-	-	-		0.9253	0.8988	0.9526	1.677e-07
rs7583960	2	164962632	C	-	-	-	-		0.9255	0.8981	0.9537	4.226e-07
rs796403999	2	164962819	A	-	-	-	-		0.925	0.8977	0.9531	3.333e-07
rs1446468	2	164963486	T	-	-	-	-		0.9214	0.8951	0.9485	3.039e-08
rs7599930	2	164963501	T	-	-	-	-		0.9255	0.899	0.9528	1.815e-07
rs7580802	2	164965154	C	-	-	-	-		0.9248	0.8975	0.953	3.306e-07
rs1545358	2	164965571	T	-	-	-	-		0.9226	0.8961	0.9498	5.504e-08
rs1867813	2	164966590	T	-	-	-	-		0.9245	0.8972	0.9527	3.004e-07
rs7605591	2	164967926	C	-	-	-	-		0.9247	0.8974	0.9529	3.2e-07
rs7605718	2	164968053	C	-	-	-	-		0.9226	0.8962	0.9499	5.675e-08
rs144278818	2	164968973	TAG	-	-	-	-		0.9226	0.8961	0.9498	5.486e-08
rs2121315	2	164973051	G	-	-	-	-		0.9224	0.896	0.9496	5.085e-08
rs2892897	2	164973647	T	-	-	-	-		0.9248	0.8975	0.953	3.302e-07
rs1371334649	2	164974432	T	-	-	-	-		0.9274	0.9008	0.9548	3.803e-07
rs1348784	2	164975614	A	-	-	-	-		0.9224	0.896	0.9496	5.15e-08
rs1348785	2	164975623	G	-	-	-	-		0.9224	0.896	0.9496	5.15e-08
rs13009997	2	164976416	T	-	-	-	-		0.9209	0.8937	0.9488	6.396e-08
rs12993321	2	164977325	C	-	-	-	-		0.9209	0.8938	0.9488	6.385e-08
rs36022645	2	164977696	T	-	-	-	-		0.9209	0.8938	0.9488	6.385e-08
rs6727986	2	164980159	A	-	-	-	-		0.9229	0.8965	0.9501	6.345e-08
rs11691038	2	164981901	C	-	-	-	-		0.925	0.8977	0.9532	3.612e-07
rs34741244	2	164982321	T	-	-	-	-		0.9259	0.8985	0.9541	4.863e-07
rs6731923	2	164983044	T	-	-	-	-		0.9249	0.8976	0.9531	3.481e-07
rs4618077	2	164986276	G	-	-	-	-		0.924	0.8976	0.9513	1.004e-07
rs1446471	2	164986888	T	-	-	-	-		0.9239	0.8974	0.9511	9.371e-08
rs1446472	2	164986974	A	-	-	-	-		0.9237	0.8972	0.951	8.792e-08
rs35824749	2	164987750	G	-	-	-	-		0.9239	0.8966	0.952	2.362e-07
rs13014651	2	164989579	C	-	-	-	-		0.9239	0.8966	0.9521	2.415e-07
rs1446473	2	164990304	C	-	-	-	-		0.923	0.8965	0.9502	6.414e-08
rs1446474	2	164990305	A	-	-	-	-		0.9228	0.8964	0.95	5.997e-08
rs12620146	2	164990677	T	-	-	-	-		0.9236	0.8963	0.9518	2.144e-07
rs143039706	2	164991793	CA	-	-	-	-		0.9236	0.8963	0.9517	2.066e-07
rs6747273	2	164992514	G	-	-	-	-		0.9235	0.8971	0.9508	8.18e-08
rs34825475	2	164995493	C	-	-	-	-		0.9235	0.8962	0.9516	2.028e-07
rs6705307	2	164995774	A	-	-	-	-		1.08	1.049	1.112	1.745e-07
rs12619179	2	164996790	C	-	-	-	-		0.9228	0.8955	0.951	1.58e-07
rs12612843	2	164996791	T	-	-	-	-		0.9228	0.8955	0.951	1.58e-07
rs12612988	2	164997339	T	-	-	-	-		0.9225	0.8953	0.9507	1.409e-07
rs770315376	2	164998607	CT	-	-	-	-		0.9236	0.8971	0.9509	8.691e-08
rs67386813	2	164999122	A	-	-	-	-		0.9224	0.8951	0.9505	1.323e-07
rs1374264	2	164999883	A	-	-	-	-		1.089	1.058	1.121	7.49e-09
rs66780116	2	165000789	T	-	-	-	-		0.9178	0.8906	0.9459	2.357e-08
rs67770546	2	165001138	A	-	-	-	-		0.9189	0.8916	0.947	3.659e-08
rs16849273	2	165001188	G	-	-	-	-		0.9178	0.8905	0.9458	2.389e-08
rs16849277	2	165001238	A	-	-	-	-		0.918	0.8908	0.9461	2.55e-08
rs16849280	2	165001349	G	-	-	-	-		0.918	0.8908	0.9461	2.55e-08
rs200616520	2	165001644	A	-	-	-	-		0.9175	0.8903	0.9455	1.957e-08
rs9677986	2	165001815	C	-	-	-	-		0.9144	0.8882	0.9414	1.65e-09
rs7601389	2	165002610	G	-	-	-	-		0.9143	0.8881	0.9413	1.59e-09
rs16849288	2	165002800	C	-	-	-	-		0.918	0.8908	0.9461	2.55e-08
rs12613696	2	165003418	T	-	-	-	-		0.918	0.8908	0.9461	2.55e-08
rs12614440	2	165004107	T	-	-	-	-		0.918	0.8908	0.9461	2.55e-08
rs1470492	2	165004184	T	-	-	-	-		0.9076	0.8813	0.9347	1.069e-10
rs10930116	2	165004375	A	-	-	-	-		0.918	0.8908	0.9461	2.55e-08
rs533706075	2	165004396	TAA	-	-	-	-		0.918	0.8908	0.9461	2.55e-08
rs1446477	2	165004476	T	-	-	-	-		0.918	0.8908	0.9461	2.55e-08
rs5010612	2	165004597	G	-	-	-	-		0.918	0.8908	0.9461	2.55e-08
rs142388341	2	165004601	CA	-	-	-	-		0.918	0.8908	0.9461	2.55e-08
rs16849297	2	165005044	T	-	-	-	-		0.918	0.8908	0.9461	2.55e-08
rs35986855	2	165005268	C	-	-	-	-		0.918	0.8908	0.9461	2.55e-08
rs13018327	2	165005489	T	-	-	-	-		0.918	0.8908	0.9461	2.55e-08
rs10194493	2	165005726	C	-	-	-	-		0.9079	0.8816	0.935	1.217e-10
rs16849300	2	165006040	C	-	-	-	-		0.918	0.8908	0.9461	2.55e-08
rs11892933	2	165006694	G	-	-	-	-		0.918	0.8908	0.9461	2.55e-08
rs10930117	2	165006748	G	-	-	-	-		0.918	0.8908	0.9461	2.55e-08
rs10930118	2	165007487	G	-	-	-	-		0.9182	0.891	0.9463	2.809e-08
rs10930119	2	165007793	A	-	-	-	-		0.9182	0.891	0.9463	2.809e-08
rs73029563	2	165008166	C	-	-	-	-		0.9061	0.88	0.9329	3.62e-11
rs1209908945	2	165008386	G	-	-	-	-		0.9182	0.891	0.9463	2.809e-08
rs7556898	2	165008513	T	-	-	-	-		0.9096	0.8832	0.9368	2.854e-10
rs12618255	2	165008566	A	-	-	-	-		0.9182	0.891	0.9463	2.809e-08
rs12622291	2	165008631	C	-	-	-	-		0.9182	0.891	0.9463	2.809e-08
rs34151930	2	165008829	G	-	-	-	-		0.9182	0.891	0.9463	2.809e-08
rs941991055	2	165008945	G	-	-	-	-		0.9185	0.8912	0.9465	3.052e-08
rs16849320	2	165009070	A	-	-	-	-		0.9182	0.891	0.9463	2.809e-08
rs16849326	2	165009156	G	-	-	-	-		0.9183	0.8911	0.9464	2.903e-08
rs35226595	2	165009221	C	-	-	-	-		0.9183	0.8911	0.9464	2.903e-08
rs9789645	2	165009617	A	-	-	-	-		0.9176	0.8904	0.9455	1.973e-08
rs9789646	2	165009688	A	-	-	-	-		0.9154	0.8883	0.9433	8.075e-09
rs10184428	2	165011827	C	-	-	-	-		0.9107	0.8845	0.9377	3.546e-10
rs6707357	2	165014293	T	-	-	-	-		0.9079	0.8815	0.935	1.3e-10
rs13004770	2	165027916	A	-	-	-	-		0.9264	0.8982	0.9555	1.295e-06
rs1446465	2	165035811	C	-	-	-	-		0.9104	0.8838	0.9378	5.674e-10
rs11319875	2	165039647	T	-	-	-	-		0.9291	0.9008	0.9583	3.194e-06
rs1121308	2	165042064	C	-	-	-	-		0.9216	0.8943	0.9498	1.061e-07
rs1121309	2	165042442	A	-	-	-	-		0.9218	0.8944	0.9499	1.13e-07
rs1371192	2	165042646	C	-	-	-	-		0.9217	0.8944	0.9499	1.115e-07
rs1371191	2	165042775	T	-	-	-	-		0.9217	0.8944	0.9499	1.115e-07
rs1371190	2	165042786	G	-	-	-	-		0.9217	0.8944	0.9499	1.115e-07
rs6712094	2	165043460	G	-	-	-	-		0.9293	0.901	0.9584	3.335e-06
rs12618751	2	165044350	T	-	-	-	-		0.9293	0.901	0.9584	3.335e-06
rs10930120	2	165044458	G	-	-	-	-		0.9293	0.901	0.9584	3.335e-06
rs1371187	2	165045101	G	-	-	-	-		0.912	0.8853	0.9394	1.139e-09
rs6753229	2	165046486	C	-	-	-	-		0.9121	0.8855	0.9396	1.214e-09
rs10204405	2	165047746	A	-	-	-	-		0.9117	0.885	0.9393	1.179e-09
rs13021222	2	165047905	C	-	-	-	-		0.9194	0.892	0.9478	5.703e-08
rs6711015	2	165049684	T	-	-	-	-		0.9141	0.8874	0.9416	2.93e-09
rs6726740	2	165050128	G	-	-	-	-		0.9217	0.8942	0.9501	1.353e-07
rs13035910	2	165050406	G	-	-	-	-		0.9214	0.8938	0.9497	1.19e-07
rs12611471	2	165050501	T	-	-	-	-		0.9311	0.9028	0.9604	6.092e-06
rs1166006700	2	165051916	TA	-	-	-	-		0.9293	0.901	0.9586	3.575e-06
rs438885	2	165052291	A	-	-	-	-		0.9193	0.8916	0.9477	6.359e-08
rs448798	2	165052533	A	-	-	-	-		0.9172	0.8896	0.9456	2.837e-08
rs375218	2	165055911	T	-	-	-	-		0.9193	0.8917	0.9478	6.54e-08
rs1595642	2	165056704	C	-	-	-	-		0.9303	0.9014	0.9602	7.4e-06
rs1251335	2	165056739	T	-	-	-	-		0.9193	0.8917	0.9478	6.492e-08
rs1458582148	2	165057147	CA	-	-	-	-		0.917	0.8885	0.9464	7.349e-08
rs11687333	2	165057259	T	-	-	-	-		0.9301	0.9012	0.96	6.951e-06
rs1439208	2	165058097	G	-	-	-	-		0.9192	0.8915	0.9476	6.062e-08
rs7587391	2	165058449	C	-	-	-	-		0.9192	0.8915	0.9476	6.062e-08
rs1371177	2	165059824	A	-	-	-	-		0.9259	0.8979	0.9547	8.44e-07
rs1898839	2	165062614	A	-	-	-	-		0.9236	0.8957	0.9523	3.688e-07
rs1898840	2	165062922	G	-	-	-	-		0.9181	0.8905	0.9466	4.091e-08
rs10432461	2	165064506	A	-	-	-	-		0.9251	0.8965	0.9545	1.134e-06
rs4441488	2	165065627	C	-	-	-	-		0.9251	0.8965	0.9545	1.134e-06
rs11687999	2	165066358	C	-	-	-	-		0.9301	0.9012	0.9599	6.753e-06
rs13031093	2	165067397	G	-	-	-	-		0.9296	0.9007	0.9594	5.917e-06
rs13031308	2	165067517	C	-	-	-	-		0.93	0.9011	0.9598	6.515e-06
rs13031311	2	165067519	C	-	-	-	-		0.9297	0.9009	0.9596	6.06e-06
rs12987577	2	165067912	A	-	-	-	-		0.9301	0.9012	0.9599	6.753e-06
rs12988157	2	165068081	A	-	-	-	-		0.9243	0.8958	0.9538	8.964e-07
rs12995749	2	165069443	T	-	-	-	-		0.9301	0.9013	0.9599	6.808e-06
rs1439214	2	165070002	T	-	-	-	-		0.9309	0.902	0.9607	8.514e-06
rs1898841	2	165070207	C	-	-	-	-		0.9242	0.8957	0.9537	8.558e-07
rs71018315	2	165071660	AT	-	-	-	-		0.9249	0.8963	0.9544	1.077e-06
rs13035163	2	165072927	G	-	-	-	-		0.925	0.8964	0.9545	1.113e-06
rs13035934	2	165073072	A	-	-	-	-		0.9249	0.8963	0.9544	1.077e-06
rs1439210	2	165074029	A	-	-	-	-		0.9302	0.9013	0.96	7.04e-06
rs13005885	2	165075658	T	-	-	-	-		0.9307	0.9018	0.9606	8.179e-06
rs13033454	2	165076171	C	-	-	-	-		0.9249	0.8963	0.9544	1.077e-06
rs13034053	2	165076399	A	-	-	-	-		0.9307	0.9018	0.9606	8.179e-06
rs13007966	2	165076573	T	-	-	-	-		0.9249	0.8963	0.9544	1.077e-06
rs1371181	2	165076728	C	-	-	-	-		0.9249	0.8963	0.9544	1.077e-06
rs12991252	2	165077418	A	-	-	-	-		0.924	0.8954	0.9534	7.92e-07
rs13021155	2	165078236	G	-	-	-	-		0.9247	0.8962	0.9542	1.021e-06
rs13027527	2	165078704	A	-	-	-	-		0.9246	0.896	0.9541	9.73e-07
rs13004027	2	165078809	A	-	-	-	-		0.9306	0.9017	0.9604	7.785e-06
rs543817660	2	165079138	G	-	-	-	-		0.9185	0.8909	0.947	4.72e-08
rs201751833	2	165079139	G	-	-	-	-		0.9172	0.8894	0.946	4.085e-08
rs13035872	2	165080395	T	-	-	-	-		0.9247	0.8962	0.9542	1.021e-06
rs13004226	2	165080678	C	-	-	-	-		0.9247	0.8962	0.9542	1.021e-06
rs13005481	2	165081366	T	-	-	-	-		0.9248	0.8962	0.9543	1.055e-06
rs11679245	2	165081848	G	-	-	-	-		0.9306	0.9017	0.9604	7.905e-06
rs35590688	2	165083085	TA	-	-	-	-		0.9248	0.8962	0.9543	1.055e-06
rs12996348	2	165083414	G	-	-	-	-		0.9248	0.8962	0.9543	1.055e-06
rs13019466	2	165083418	T	-	-	-	-		0.9248	0.8962	0.9543	1.055e-06
rs13001519	2	165083593	C	-	-	-	-		0.9248	0.8962	0.9543	1.055e-06
rs13001547	2	165083643	C	-	-	-	-		0.9307	0.9018	0.9605	8.148e-06
rs11902726	2	165084285	T	-	-	-	-		0.9248	0.8963	0.9543	1.063e-06
rs11893254	2	165084610	G	-	-	-	-		0.9247	0.8962	0.9542	1.029e-06
rs201851243	2	165085298	G	-	-	-	-		0.9304	0.9015	0.9602	7.408e-06
rs199961044	2	165085302	G	-	-	-	-		0.9304	0.9015	0.9602	7.408e-06
rs746467908	2	165085324	G	-	-	-	-		0.9278	0.8989	0.9576	3.322e-06
rs551691816	2	165085573	CT	-	-	-	-		0.9281	0.8998	0.9573	2.319e-06
rs770377940	2	165086306	C	-	-	-	-		0.9174	0.8901	0.9456	2.357e-08
rs11891401	2	165086747	A	-	-	-	-		0.9301	0.9012	0.9599	6.85e-06
rs13003308	2	165087594	T	-	-	-	-		0.9302	0.9013	0.9601	7.094e-06
rs13030081	2	165087840	C	-	-	-	-		0.9302	0.9013	0.96	7.067e-06
rs34116116	2	165087946	T	-	-	-	-		0.9302	0.9013	0.9601	7.094e-06
rs5835976	2	165089395	G	-	-	-	-		0.9304	0.9014	0.9602	7.433e-06
rs12995799	2	165090390	C	-	-	-	-		0.9303	0.9014	0.9602	7.33e-06
rs13017024	2	165092914	G	-	-	-	-		0.9304	0.9014	0.9603	7.624e-06
rs13000630	2	165093965	G	-	-	-	-		0.9333	0.9055	0.9619	7.364e-06
rs1439211	2	165094300	A	-	-	-	-		0.9255	0.8969	0.9551	1.397e-06
rs13031603	2	165095189	T	-	-	-	-		0.9312	0.9022	0.9611	9.835e-06
rs34410683	2	165095713	A	-	-	-	-		0.9245	0.8959	0.954	9.904e-07
rs12463826	2	165096178	A	-	-	-	-		0.9226	0.8947	0.9515	3.016e-07
rs6748723	2	165096410	G	-	-	-	-		0.9275	0.8992	0.9567	1.964e-06
rs6733915	2	165096425	A	-	-	-	-		0.9272	0.8989	0.9564	1.81e-06
rs7560648	2	165097562	C	-	-	-	-		0.9325	0.9044	0.9615	7.685e-06
rs2218101	2	165098183	T	-	-	-	-		0.9326	0.9044	0.9616	7.857e-06
rs1595644	2	165098314	T	-	-	-	-		0.9317	0.9036	0.9607	6.054e-06
rs4667734	2	165098333	A	-	-	-	-		0.9317	0.9036	0.9607	6.054e-06
rs4667735	2	165098385	T	-	-	-	-		0.9326	0.9044	0.9616	7.848e-06
rs1371182	2	165099215	T	-	-	-	-		0.9325	0.9044	0.9615	7.591e-06
rs1371183	2	165099333	C	-	-	-	-		0.9318	0.9037	0.9607	5.82e-06
rs7594639	2	165099491	A	-	-	-	-		0.9324	0.9043	0.9614	7.38e-06
rs4667736	2	165100379	G	-	-	-	-		0.9318	0.9038	0.9607	5.934e-06
rs11886418	2	165102756	G	-	-	-	-		0.9322	0.9042	0.9611	6.536e-06
rs1561469	2	165104198	A	-	-	-	-		0.9315	0.9035	0.9604	5.343e-06
rs1008166	2	165105027	T	-	-	-	-		0.9311	0.9031	0.9599	4.567e-06
rs1008165	2	165105333	T	-	-	-	-		0.9312	0.9032	0.96	4.699e-06
rs1008164	2	165105391	C	-	-	-	-		0.9312	0.9032	0.96	4.699e-06
rs1439213	2	165105528	G	-	-	-	-		0.9312	0.9032	0.96	4.699e-06
rs9287843	2	165107298	T	-	-	-	-		0.9312	0.9032	0.96	4.699e-06
rs9287844	2	165107830	G	-	-	-	-		0.9314	0.9033	0.9602	4.972e-06
rs9287845	2	165107831	C	-	-	-	-		0.9314	0.9033	0.9602	4.972e-06
rs10170719	2	165109839	C	-	-	-	-		0.9311	0.9031	0.96	4.622e-06
rs12476770	2	165110998	G	-	-	-	-		0.9311	0.9031	0.96	4.567e-06
rs142091327	2	165111690	C	-	-	-	-		0.9312	0.9032	0.96	4.68e-06
rs13027554	2	165112492	T	-	-	-	-		0.9311	0.9031	0.96	4.567e-06
rs13004225	2	165112526	C	-	-	-	-		0.9311	0.9031	0.96	4.567e-06
rs6716993	2	165112890	C	-	-	-	-		0.9312	0.9032	0.96	4.68e-06
rs6759250	2	165113070	T	-	-	-	-		0.9311	0.9031	0.96	4.567e-06
rs1470048	2	165113170	G	-	-	-	-		0.9313	0.9033	0.9602	4.891e-06
rs1482461532	2	165114739	A	-	-	-	-		0.9309	0.9029	0.9597	4.279e-06
rs7575616	2	165115080	C	-	-	-	-		0.931	0.903	0.9598	4.394e-06
rs7587934	2	165115125	G	-	-	-	-		0.9317	0.9037	0.9605	5.458e-06
rs7575634	2	165115134	G	-	-	-	-		0.9317	0.9037	0.9606	5.549e-06
rs4667738	2	165115560	T	-	-	-	-		0.9309	0.9029	0.9598	4.329e-06
rs4667739	2	165115638	A	-	-	-	-		0.9311	0.9031	0.9599	4.527e-06
rs10209547	2	165116276	A	-	-	-	-		0.9305	0.9025	0.9593	3.731e-06
rs6432787	2	165116981	C	-	-	-	-		0.9307	0.9027	0.9596	4.041e-06
rs1814148	2	165117521	T	-	-	-	-		0.9308	0.9028	0.9597	4.188e-06
rs1159041	2	165117587	C	-	-	-	-		0.9308	0.9028	0.9597	4.188e-06
rs756093962	2	165117650	G	-	-	-	-		0.9308	0.9028	0.9597	4.188e-06
rs10203379	2	165117794	T	-	-	-	-		0.9309	0.9029	0.9598	4.292e-06
rs10179796	2	165117968	G	-	-	-	-		0.9306	0.9026	0.9594	3.88e-06
rs9682637	2	165118479	C	-	-	-	-		0.9276	0.8996	0.9564	1.427e-06
rs13020122	2	165118563	T	-	-	-	-		0.9305	0.9025	0.9593	3.729e-06
rs12328627	2	165120134	G	-	-	-	-		0.9333	0.9051	0.9623	9.95e-06
rs10930122	2	165120543	C	-	-	-	-		0.9315	0.9034	0.9604	5.395e-06
rs9711812	2	165121076	A	-	-	-	-		0.9305	0.9025	0.9594	3.798e-06
rs78434903	2	165122551	C	-	-	-	-		0.9306	0.9026	0.9595	3.934e-06
rs6749618	2	165123209	C	-	-	-	-		0.9302	0.9023	0.9591	3.463e-06
rs10203152	2	165123410	A	-	-	-	-		0.9306	0.9026	0.9594	3.828e-06
rs2390001	2	165123768	G	-	-	-	-		0.9302	0.9023	0.9591	3.463e-06
rs369985751	2	165126665	G	-	-	-	-		0.9292	0.901	0.9583	2.956e-06
rs1961002	2	165127139	T	-	-	-	-		0.9303	0.9023	0.9591	3.483e-06
rs1304098	2	165127215	T	-	-	-	-		0.9306	0.9026	0.9594	3.831e-06
rs1304097	2	165127242	A	-	-	-	-		0.9306	0.9027	0.9595	3.943e-06
rs2390002	2	165128044	C	-	-	-	-		0.9301	0.9022	0.9589	3.232e-06
rs1371180	2	165128619	A	-	-	-	-		0.9302	0.9023	0.9591	3.437e-06
rs72623146	2	165128790	T	-	-	-	-		0.9357	0.909	0.9633	7.234e-06
rs1561468	2	165129299	C	-	-	-	-		0.93	0.902	0.9588	3.109e-06
rs6432788	2	165129903	A	-	-	-	-		0.9299	0.902	0.9587	3.057e-06
rs547918662	2	165131997	TA	-	-	-	-		0.9326	0.9045	0.9615	7.619e-06
rs6795780	3	12915678	A	-	-	-	-		1.21	1.112	1.316	9.752e-06
rs6795799	3	12915729	C	-	-	-	-		1.211	1.113	1.318	8.929e-06
rs6808492	3	12916106	C	-	-	-	-		1.216	1.118	1.323	5.4e-06
rs6798631	3	12916204	C	-	-	-	-		1.212	1.115	1.318	6.889e-06
rs2733532	3	14187699	T	-	-	-	-		0.9331	0.9054	0.9617	6.85e-06
rs2607772	3	14219002	A	-	-	-	-		0.9346	0.907	0.9631	9.959e-06
rs2607735	3	14221891	T	-	-	-	-		0.9346	0.907	0.9631	9.959e-06
rs2607739	3	14222571	T	-	-	-	-		0.9346	0.907	0.9631	9.959e-06
rs2733546	3	14236177	A	-	-	-	-		0.9339	0.9063	0.9623	7.853e-06
rs479302	3	27363033	G	-	-	-	-		1.084	1.048	1.122	3.147e-06
rs1157150941	3	27506780	CA	-	-	-	-		1.088	1.048	1.13	9.381e-06
rs664223	3	27545138	C	-	-	-	-		1.078	1.046	1.111	1.175e-06
rs388224	3	27545356	A	-	-	-	-		1.08	1.048	1.113	7.047e-07
rs601328	3	27547322	C	-	-	-	-		1.079	1.047	1.112	8.102e-07
rs820430	3	27548900	A	-	-	-	-		1.077	1.045	1.11	1.43e-06
rs820429	3	27549188	G	-	-	-	-		1.079	1.047	1.112	8.618e-07
rs312487	3	53545622	T	-	-	-	-		1.076	1.045	1.107	8.981e-07
rs35593046	3	53553923	G	-	-	-	-		1.076	1.045	1.108	7.379e-07
rs3821843	3	53558012	A	-	-	-	-		1.087	1.056	1.119	1.734e-08
rs3774425	3	53558123	A	-	-	-	-		1.082	1.047	1.118	2.094e-06
rs9311502	3	53560321	C	-	-	-	-		1.084	1.049	1.12	1.399e-06
rs79991967	3	53561296	G	-	-	-	-		1.084	1.049	1.12	1.399e-06
rs6445583	3	53562894	A	-	-	-	-		1.081	1.05	1.112	1.504e-07
rs1547951	3	53568269	C	-	-	-	-		1.078	1.044	1.114	6.184e-06
rs1547950	3	53568283	C	-	-	-	-		1.081	1.047	1.116	2.183e-06
rs11403044	3	53571577	GA	-	-	-	-		1.081	1.046	1.117	3.396e-06
rs1008339	3	53572890	C	-	-	-	-		1.082	1.051	1.114	9.842e-08
rs758603	3	53576679	C	-	-	-	-		1.078	1.047	1.11	3.455e-07
rs11709630	3	53577164	T	-	-	-	-		1.072	1.041	1.103	3.294e-06
rs12715461	3	53578883	G	-	-	-	-		1.077	1.046	1.109	5.055e-07
rs17053168	3	53582633	G	-	-	-	-		1.081	1.046	1.117	3.869e-06
rs3774441	3	53586144	T	-	-	-	-		1.078	1.043	1.114	7.992e-06
rs7634679	3	53591109	C	-	-	-	-		1.081	1.05	1.113	1.251e-07
rs2359453	3	53592864	A	-	-	-	-		1.081	1.05	1.113	1.457e-07
rs1275551377	3	53594088	C	-	-	-	-		1.073	1.042	1.105	1.981e-06
rs807191	3	53597491	C	-	-	-	-		1.079	1.048	1.111	2.49e-07
rs11130381	3	53850005	C	-	-	-	-		0.9337	0.9067	0.9615	4.495e-06
rs6790413	3	168580960	T	-	-	-	-		0.9309	0.9035	0.9592	2.781e-06
rs4858362	3	168583346	T	-	-	-	-		0.93	0.9026	0.9583	2.017e-06
rs9851042	3	168583606	A	-	-	-	-		0.9305	0.903	0.9587	2.336e-06
rs113824737	3	168584398	A	-	-	-	-		0.9305	0.9031	0.9587	2.332e-06
rs6808266	3	168587199	A	-	-	-	-		0.9304	0.903	0.9587	2.319e-06
rs6778836	3	168587709	T	-	-	-	-		0.93	0.9026	0.9582	2e-06
rs6444826	3	168589798	A	-	-	-	-		0.9323	0.9048	0.9606	4.404e-06
rs7644060	3	168594137	T	-	-	-	-		0.934	0.9065	0.9624	7.689e-06
rs16853076	3	168774754	C	-	-	-	-		0.9113	0.875	0.9491	7.351e-06
rs74516251	3	168830777	A	-	-	-	-		0.8974	0.8566	0.9401	5.103e-06
rs16853173	3	168832835	T	-	-	-	-		0.8995	0.8584	0.9425	8.685e-06
rs3889027	3	168836505	T	-	-	-	-		0.9	0.859	0.9429	9.351e-06
rs147999395	4	27931671	A	5.213	2.602	10.44	3.196e-06		-	-	-	-
rs1510698	4	28491374	T	-	-	-	-		1.068	1.037	1.1	9.859e-06
rs71185575	4	28496195	G	-	-	-	-		1.068	1.038	1.1	9.505e-06
rs6855147	4	28503876	C	-	-	-	-		1.069	1.038	1.1	8.318e-06
rs11737219	4	28537285	G	-	-	-	-		1.07	1.039	1.101	5.921e-06
rs35166292	4	28543185	A	-	-	-	-		1.07	1.04	1.102	4.949e-06
rs292015	4	28543970	A	-	-	-	-		1.072	1.041	1.103	3.45e-06
rs1988335	4	28593712	C	-	-	-	-		1.07	1.039	1.101	6.44e-06
rs10939224	4	28644987	A	-	-	-	-		1.073	1.042	1.105	2.769e-06
rs10027492	4	28647811	T	-	-	-	-		1.07	1.039	1.103	6.423e-06
rs4629436	4	28648435	G	-	-	-	-		1.071	1.04	1.103	4.683e-06
rs34961735	4	28650009	T	-	-	-	-		1.072	1.041	1.104	3.951e-06
rs1353052	4	28658027	G	-	-	-	-		1.071	1.04	1.103	5.248e-06
rs1353050	4	28658209	A	-	-	-	-		1.071	1.04	1.103	5.41e-06
rs982440	4	28658892	G	-	-	-	-		1.071	1.04	1.103	5.386e-06
rs13134516	4	28660600	C	-	-	-	-		1.072	1.041	1.104	3.248e-06
rs13134326	4	28660601	A	-	-	-	-		1.072	1.041	1.104	3.248e-06
rs9996826	4	28660963	G	-	-	-	-		1.07	1.039	1.102	6.835e-06
rs953276	4	28664019	T	-	-	-	-		1.071	1.039	1.103	6.611e-06
rs61791963	4	28664949	A	-	-	-	-		1.073	1.042	1.105	2.712e-06
rs7686889	4	28665889	C	-	-	-	-		1.071	1.04	1.103	4.622e-06
rs7665439	4	28666129	T	-	-	-	-		1.071	1.04	1.103	4.622e-06
rs7687792	4	28666171	G	-	-	-	-		1.071	1.04	1.103	4.622e-06
rs16880906	4	28666976	G	-	-	-	-		1.073	1.042	1.105	2.971e-06
rs35427326	4	28667227	G	-	-	-	-		1.073	1.041	1.105	2.989e-06
rs61791965	4	28667444	A	-	-	-	-		1.071	1.04	1.103	4.828e-06
rs61791966	4	28667651	A	-	-	-	-		1.071	1.04	1.103	5.032e-06
rs12640415	4	28668788	G	-	-	-	-		1.071	1.04	1.103	4.5e-06
rs1493133	4	28669055	G	-	-	-	-		1.071	1.04	1.103	5.151e-06
rs4692337	4	28670099	A	-	-	-	-		1.072	1.041	1.104	3.199e-06
rs61791967	4	28674892	A	-	-	-	-		1.07	1.039	1.102	6.268e-06
rs2309882	4	28675746	C	-	-	-	-		1.071	1.04	1.103	4.373e-06
rs11725613	4	28676669	G	-	-	-	-		1.069	1.038	1.101	7.989e-06
rs61791968	4	28677406	A	-	-	-	-		1.07	1.039	1.101	7.313e-06
rs61791969	4	28677502	A	-	-	-	-		1.07	1.039	1.102	7.155e-06
rs11731287	4	28678243	T	-	-	-	-		1.07	1.039	1.101	7.441e-06
rs12650463	4	28678878	A	-	-	-	-		1.071	1.04	1.103	4.734e-06
rs35295695	4	28680511	G	-	-	-	-		1.069	1.038	1.101	8.849e-06
rs35806927	4	28682020	G	-	-	-	-		1.07	1.039	1.101	7.345e-06
rs61791975	4	28682598	T	-	-	-	-		1.069	1.038	1.101	7.794e-06
rs4692338	4	28691851	A	-	-	-	-		1.069	1.038	1.1	9.528e-06
rs1565670	4	55137281	G	-	-	-	-		1.099	1.054	1.145	7.495e-06
rs35597368	4	55139771	C	-	-	-	-		1.101	1.055	1.148	9.603e-06
rs77368263	4	81152403	T	-	-	-	-		1.099	1.064	1.136	1.519e-08
rs17004843	4	81152728	G	-	-	-	-		1.098	1.063	1.135	2.064e-08
rs17004844	4	81152804	A	-	-	-	-		1.099	1.063	1.136	1.893e-08
rs75563920	4	81153335	C	-	-	-	-		1.099	1.064	1.136	1.762e-08
rs1458031	4	81153922	C	-	-	-	-		1.099	1.063	1.136	1.885e-08
rs74853510	4	81154166	G	-	-	-	-		1.099	1.064	1.136	1.646e-08
rs78197168	4	81154183	T	-	-	-	-		1.099	1.064	1.136	1.646e-08
rs78119170	4	81154232	C	-	-	-	-		1.099	1.064	1.136	1.661e-08
rs74710592	4	81154566	C	-	-	-	-		1.098	1.063	1.135	2.16e-08
rs78582668	4	81154587	G	-	-	-	-		1.098	1.063	1.135	2.16e-08
rs76631872	4	81154605	T	-	-	-	-		1.098	1.063	1.135	2.16e-08
rs112626567	4	81154765	TTATG	-	-	-	-		1.099	1.063	1.135	1.909e-08
rs74658984	4	81154950	G	-	-	-	-		1.099	1.063	1.136	1.857e-08
rs76583745	4	81154958	A	-	-	-	-		1.099	1.064	1.136	1.75e-08
rs34366166	4	81155270	T	-	-	-	-		1.099	1.063	1.135	1.91e-08
rs12502299	4	81155496	T	-	-	-	-		1.099	1.063	1.135	1.907e-08
rs17004845	4	81155721	T	-	-	-	-		1.099	1.064	1.136	1.72e-08
rs79620921	4	81155937	T	-	-	-	-		1.099	1.063	1.135	1.873e-08
rs199771749	4	81156481	A	-	-	-	-		1.099	1.064	1.136	1.569e-08
rs1902859	4	81157703	C	-	-	-	-		1.201	1.166	1.237	3.506e-33
rs1337977999	4	81158082	AAAAC	-	-	-	-		0.8838	0.858	0.9103	2.872e-16
rs17004846	4	81158221	A	-	-	-	-		0.8832	0.8574	0.9098	2.049e-16
rs13149993	4	81158545	A	-	-	-	-		1.205	1.169	1.241	3.446e-34
rs72656599	4	81159649	A	-	-	-	-		1.205	1.17	1.242	2.205e-34
rs71662899	4	81159909	A	-	-	-	-		0.9069	0.8798	0.9349	3.028e-10
rs74983508	4	81160327	G	-	-	-	-		0.9225	0.8904	0.9557	7.716e-06
rs7668598	4	81160459	G	-	-	-	-		0.8971	0.868	0.9272	1.071e-10
rs7686601	4	81160632	C	-	-	-	-		0.9056	0.8785	0.9336	1.683e-10
rs7664429	4	81160847	G	-	-	-	-		0.8969	0.8679	0.927	9.733e-11
rs56190605	4	81162062	G	-	-	-	-		0.8963	0.8673	0.9264	7.505e-11
rs112061708	4	81162689	A	-	-	-	-		0.9021	0.8695	0.936	4.388e-08
rs2903657	4	81162884	G	-	-	-	-		0.8814	0.8557	0.9078	5.573e-17
rs72873822	4	81163239	C	-	-	-	-		0.9139	0.8813	0.9478	1.205e-06
rs1458038	4	81164723	T	-	-	-	-		1.21	1.174	1.246	2.513e-36
rs6822404	4	81164952	T	-	-	-	-		0.8992	0.8682	0.9313	2.81e-09
rs11099097	4	81167309	T	-	-	-	-		1.199	1.163	1.235	1.955e-32
rs80111044	4	81168104	G	-	-	-	-		0.8881	0.8599	0.9173	6.545e-13
rs1213601266	4	81168620	C	-	-	-	-		1.207	1.172	1.243	1.624e-35
rs1213601266	4	81168620	CTT	-	-	-	-		1.206	1.171	1.242	2.723e-35
rs11931162	4	81168790	G	-	-	-	-		0.8879	0.8596	0.9171	5.782e-13
rs77004732	4	81169777	T	-	-	-	-		0.9041	0.8717	0.9377	5.97e-08
rs11099098	4	81169912	T	-	-	-	-		1.209	1.173	1.245	5.018e-36
rs78717193	4	81170080	T	-	-	-	-		0.9041	0.8717	0.9377	5.97e-08
rs72658321	4	81170173	G	-	-	-	-		0.9036	0.8712	0.9371	5.011e-08
rs1017837389	4	81170475	C	-	-	-	-		1.198	1.163	1.234	2.839e-33
rs75116566	4	81171071	C	-	-	-	-		0.9036	0.8712	0.9371	5.011e-08
rs117177137	4	81171187	C	-	-	-	-		0.9041	0.8717	0.9377	5.97e-08
rs117455367	4	81171737	A	-	-	-	-		0.9059	0.8735	0.9396	1.105e-07
rs79093355	4	81172733	G	-	-	-	-		0.9058	0.8734	0.9395	1.065e-07
rs78800109	4	81172789	A	-	-	-	-		0.905	0.8726	0.9386	8.238e-08
rs6534834	4	81174237	G	-	-	-	-		0.9033	0.871	0.9369	4.556e-08
rs13125101	4	81174592	A	-	-	-	-		1.208	1.172	1.244	9.293e-36
rs17004851	4	81174676	A	-	-	-	-		0.905	0.8726	0.9386	8.238e-08
rs17004852	4	81174826	A	-	-	-	-		0.9046	0.8722	0.9382	7.269e-08
rs74458938	4	81176066	T	-	-	-	-		0.9049	0.8725	0.9386	8.086e-08
rs75589797	4	81176245	T	-	-	-	-		0.9152	0.8861	0.9453	7.936e-08
rs17004853	4	81177929	G	-	-	-	-		0.9156	0.8865	0.9457	9.079e-08
rs76408825	4	81178044	T	-	-	-	-		0.9047	0.8722	0.9383	7.43e-08
rs532938154	4	81179763	CT	-	-	-	-		0.9043	0.872	0.9378	6.046e-08
rs1253521404	4	81180603	G	-	-	-	-		0.9057	0.8737	0.9388	6.515e-08
rs10857147	4	81181072	T	-	-	-	-		1.221	1.184	1.258	5.58e-38
rs12509595	4	81182554	C	-	-	-	-		1.221	1.185	1.259	2.519e-38
rs12054632	4	81182893	A	-	-	-	-		0.9029	0.8704	0.9365	4.483e-08
rs77693368	4	81182944	G	-	-	-	-		0.9168	0.8876	0.9469	1.409e-07
rs1379706	4	81183900	G	-	-	-	-		0.901	0.8684	0.9348	2.954e-08
rs1379705	4	81184142	G	-	-	-	-		0.9001	0.8675	0.9339	2.244e-08
rs16998073	4	81184341	T	-	-	-	-		1.223	1.186	1.26	9.978e-39
rs7659152	4	81184669	T	-	-	-	-		0.9003	0.8677	0.9341	2.365e-08
rs59133384	4	81184988	A	-	-	-	-		0.8999	0.8673	0.9337	2.07e-08
rs35954793	4	81188513	A	-	-	-	-		1.137	1.083	1.194	2.731e-07
rs3796603	4	81189504	G	-	-	-	-		0.8956	0.8691	0.923	7.372e-13
rs567528190	4	81191519	CT	-	-	-	-		1.193	1.158	1.23	1.221e-30
rs3796605	4	81192363	G	-	-	-	-		0.8948	0.8685	0.922	3.103e-13
rs1458046	4	81199966	G	-	-	-	-		0.9132	0.8831	0.9443	1.064e-07
rs80139542	4	81200050	C	-	-	-	-		0.9026	0.8761	0.9299	1.601e-11
rs36034102	4	81202048	T	-	-	-	-		1.161	1.121	1.202	8.756e-17
rs7683390	4	81202382	T	-	-	-	-		0.9086	0.8821	0.9359	2.082e-10
rs35265978	4	81204350	T	-	-	-	-		0.9171	0.8903	0.9447	1.01e-08
rs17004869	4	81205033	T	-	-	-	-		1.158	1.108	1.21	6.432e-11
rs35437488	4	81205174	G	-	-	-	-		0.9158	0.8891	0.9432	5.295e-09
rs35972397	4	81206013	A	-	-	-	-		0.9191	0.8923	0.9467	2.352e-08
rs3733336	4	81207963	G	-	-	-	-		1.149	1.108	1.191	3.682e-14
rs17010957	4	86719165	C	-	-	-	-		1.085	1.048	1.124	4.753e-06
rs17010961	4	86723103	A	-	-	-	-		1.085	1.048	1.124	5.397e-06
rs72976750	4	86725684	C	-	-	-	-		1.085	1.048	1.124	5.397e-06
rs72976751	4	86725959	T	-	-	-	-		1.085	1.048	1.124	5.397e-06
rs17011002	4	86731385	G	-	-	-	-		1.085	1.048	1.124	5.291e-06
rs77505791	4	86741821	G	-	-	-	-		1.083	1.046	1.122	8.382e-06
rs10010051	4	86741889	T	-	-	-	-		1.079	1.047	1.113	1.104e-06
rs747620072	4	86743432	T	-	-	-	-		1.084	1.046	1.123	7.85e-06
rs1823762	4	86744000	G	-	-	-	-		1.084	1.046	1.122	8.194e-06
rs79980676	4	86746256	A	-	-	-	-		1.081	1.045	1.119	6.962e-06
rs1563000	4	86747929	G	-	-	-	-		1.083	1.045	1.122	9.427e-06
rs10012380	4	86747986	A	-	-	-	-		1.077	1.044	1.111	2.817e-06
rs56388530	4	106910958	C	-	-	-	-		0.9308	0.903	0.9595	3.764e-06
rs13112725	4	106911742	G	-	-	-	-		0.931	0.9032	0.9597	4.019e-06
rs1218447628	4	111327003	CT	-	-	-	-		1.095	1.064	1.127	8.53e-10
rs13128668	4	111331911	C	-	-	-	-		1.093	1.061	1.125	2.025e-09
rs12648969	4	111332094	G	-	-	-	-		1.093	1.062	1.125	1.888e-09
rs13129678	4	111332245	G	-	-	-	-		1.092	1.061	1.124	2.48e-09
rs13129361	4	111332252	C	-	-	-	-		1.092	1.061	1.124	2.57e-09
rs2087160	4	111334730	G	-	-	-	-		1.093	1.062	1.125	1.8e-09
rs1879056	4	111335604	C	-	-	-	-		1.093	1.062	1.125	1.8e-09
rs1879057	4	111335722	C	-	-	-	-		1.093	1.062	1.125	1.857e-09
rs6815273	4	111337478	A	-	-	-	-		0.9296	0.9027	0.9572	1.055e-06
rs6533515	4	111337864	A	-	-	-	-		1.092	1.061	1.124	2.562e-09
rs9994289	4	111338277	T	-	-	-	-		1.092	1.06	1.124	3.161e-09
rs70956441	4	111338809	CT	-	-	-	-		0.9146	0.8882	0.9418	2.29e-09
rs868783933	4	111340744	T	-	-	-	-		0.9298	0.9026	0.9578	1.534e-06
rs2881854	4	111343263	C	-	-	-	-		1.089	1.057	1.122	1.673e-08
rs9997893	4	111348738	G	-	-	-	-		1.092	1.061	1.125	2.244e-09
rs13124075	4	111349065	C	-	-	-	-		1.092	1.061	1.125	2.244e-09
rs11937522	4	111351895	C	-	-	-	-		1.092	1.061	1.125	2.244e-09
rs10213413	4	111353305	T	-	-	-	-		1.092	1.061	1.125	2.244e-09
rs6817393	4	111355379	G	-	-	-	-		1.089	1.058	1.122	1.571e-08
rs6817516	4	111355690	A	-	-	-	-		1.084	1.053	1.117	6.719e-08
rs6818198	4	111355793	G	-	-	-	-		1.093	1.061	1.125	2.126e-09
rs13136326	4	111356038	A	-	-	-	-		1.093	1.062	1.125	1.997e-09
rs11936009	4	111356221	C	-	-	-	-		1.093	1.061	1.125	2.105e-09
rs4834497	4	111360689	C	-	-	-	-		1.08	1.049	1.112	2.735e-07
rs10021430	4	111366715	G	-	-	-	-		1.085	1.053	1.118	6.789e-08
rs10021437	4	111366729	G	-	-	-	-		1.085	1.054	1.118	6.312e-08
rs10434005	4	111367841	A	-	-	-	-		1.09	1.059	1.122	5.446e-09
rs4834529	4	111368823	T	-	-	-	-		1.081	1.049	1.113	2.307e-07
rs9997379	4	111369288	T	-	-	-	-		1.086	1.054	1.119	5e-08
rs10001506	4	111374275	G	-	-	-	-		1.082	1.05	1.114	1.754e-07
rs10033071	4	111375852	G	-	-	-	-		1.091	1.06	1.123	4.182e-09
rs10000348	4	111379036	G	-	-	-	-		1.091	1.06	1.123	3.901e-09
rs10004154	4	111380759	G	-	-	-	-		1.081	1.049	1.113	2.272e-07
rs6825911	4	111381638	C	-	-	-	-		1.09	1.059	1.122	4.84e-09
rs4358460	4	111382685	T	-	-	-	-		1.093	1.061	1.125	2.106e-09
rs6848906	4	111386198	T	-	-	-	-		1.086	1.055	1.119	4.493e-08
rs6823889	4	111386427	G	-	-	-	-		1.081	1.05	1.113	1.937e-07
rs6831174	4	111387859	A	-	-	-	-		1.098	1.067	1.131	2.498e-10
rs7685862	4	111389101	C	-	-	-	-		1.091	1.06	1.123	3.896e-09
rs6533521	4	111390816	A	-	-	-	-		1.09	1.058	1.122	6.877e-09
rs4833586	4	111391139	A	-	-	-	-		1.085	1.054	1.118	6.439e-08
rs4833587	4	111392100	G	-	-	-	-		1.072	1.04	1.104	5.305e-06
rs149816224	4	137968434	A	-	-	-	-		0.7131	0.6142	0.8279	8.998e-06
rs16879917	5	8133997	G	-	-	-	-		0.9134	0.8814	0.9464	5.956e-07
rs2063772	5	17739952	G	2.52	1.714	3.705	2.61e-06		-	-	-	-
rs60198209	5	17745461	G	2.485	1.692	3.649	3.435e-06		-	-	-	-
rs75222856	5	17748084	A	2.701	1.739	4.195	9.65e-06		-	-	-	-
rs1173743	5	32775047	G	-	-	-	-		0.9334	0.9061	0.9615	5.191e-06
rs6864434	5	32776015	T	-	-	-	-		0.9344	0.9072	0.9625	7.09e-06
rs34653545	5	32781581	G	-	-	-	-		0.9335	0.9062	0.9616	5.353e-06
rs1173747	5	32782152	C	-	-	-	-		0.9324	0.9051	0.9605	3.836e-06
rs1147225	5	32788184	C	-	-	-	-		0.9319	0.9047	0.9599	3.055e-06
rs1158715	5	32788369	G	-	-	-	-		0.932	0.9047	0.96	3.123e-06
rs2287661	5	32789392	G	-	-	-	-		0.932	0.9048	0.96	3.171e-06
rs1173756	5	32789852	T	-	-	-	-		0.9339	0.9066	0.9621	6.45e-06
rs1345597	5	32790616	T	-	-	-	-		0.9333	0.906	0.9614	4.944e-06
rs924612	5	32792324	G	-	-	-	-		0.9341	0.9068	0.9622	6.472e-06
rs13362538	5	32792769	C	-	-	-	-		0.9336	0.9063	0.9616	5.429e-06
rs2134158	5	32795137	A	-	-	-	-		1.084	1.046	1.123	9.435e-06
rs4555828	5	32796592	G	-	-	-	-		0.9328	0.9056	0.9608	4.121e-06
rs6450927	5	32796867	G	-	-	-	-		0.9328	0.9056	0.9608	4.121e-06
rs7703872	5	32797657	A	-	-	-	-		0.9328	0.9056	0.9608	4.121e-06
rs1173760	5	32798126	T	-	-	-	-		0.9332	0.9059	0.9613	4.958e-06
rs36191723	5	32799926	AT	-	-	-	-		0.9329	0.9057	0.9609	4.272e-06
rs1173763	5	32800385	T	-	-	-	-		0.9332	0.9059	0.9613	4.938e-06
rs35321158	5	32800739	C	-	-	-	-		0.9339	0.9065	0.962	6.276e-06
rs75824420	5	32801017	A	-	-	-	-		0.9328	0.9056	0.9609	4.211e-06
rs12187170	5	32801043	G	-	-	-	-		0.9327	0.9055	0.9608	4.035e-06
rs6890651	5	32802131	C	-	-	-	-		0.9328	0.9056	0.9608	4.13e-06
rs984755511	5	32802389	AAAAT	-	-	-	-		0.9328	0.9056	0.9608	4.113e-06
rs13187101	5	32804126	A	-	-	-	-		0.9332	0.906	0.9613	4.889e-06
rs1173766	5	32804528	T	-	-	-	-		0.9332	0.9058	0.9613	4.959e-06
rs1173768	5	32805031	T	-	-	-	-		0.9332	0.9059	0.9613	5.014e-06
rs10045481	5	32807485	C	-	-	-	-		1.085	1.047	1.124	7.686e-06
rs62368094	5	32808264	C	-	-	-	-		1.084	1.046	1.124	8.607e-06
rs1245801419	5	32810499	T	-	-	-	-		1.083	1.049	1.118	9.728e-07
rs10521001	5	32810791	T	-	-	-	-		1.085	1.048	1.125	6.018e-06
rs10054857	5	32812586	T	-	-	-	-		1.084	1.046	1.123	8.818e-06
rs7723507	5	32813723	T	-	-	-	-		1.084	1.046	1.123	7.925e-06
rs7723517	5	32813741	T	-	-	-	-		1.084	1.046	1.123	7.925e-06
rs1173771	5	32815028	A	-	-	-	-		0.9312	0.9039	0.9593	2.57e-06
rs6885778	5	32815389	C	-	-	-	-		1.085	1.047	1.124	7.213e-06
rs1158645	5	32817515	T	-	-	-	-		1.086	1.048	1.125	5.225e-06
rs7720660	5	32818018	G	-	-	-	-		1.084	1.047	1.123	7.226e-06
rs1501850	5	32818557	A	-	-	-	-		1.084	1.047	1.123	6.987e-06
rs9292468	5	32819073	T	-	-	-	-		0.931	0.9037	0.9591	2.402e-06
rs2193951	5	32820552	T	-	-	-	-		0.9319	0.9046	0.96	3.319e-06
rs2193950	5	32820553	T	-	-	-	-		0.9319	0.9046	0.96	3.319e-06
rs1173770	5	32821211	T	-	-	-	-		0.9321	0.9048	0.9602	3.485e-06
rs13189745	5	32822627	AT	-	-	-	-		1.085	1.048	1.124	4.982e-06
rs7733331	5	32828846	T	-	-	-	-		0.9348	0.9074	0.9631	9.159e-06
rs1177765	5	32829929	T	-	-	-	-		0.9326	0.9053	0.9608	4.459e-06
rs1177764	5	32829975	C	-	-	-	-		0.9334	0.906	0.9616	5.797e-06
rs62368100	5	32829997	T	-	-	-	-		1.087	1.049	1.126	3.925e-06
rs1173727	5	32830521	T	-	-	-	-		0.9327	0.9053	0.9608	4.399e-06
rs13154066	5	32831670	T	-	-	-	-		0.9327	0.9054	0.9609	4.453e-06
rs12656497	5	32831939	T	-	-	-	-		0.9326	0.9053	0.9608	4.32e-06
rs10059884	5	32832474	C	-	-	-	-		0.9322	0.9049	0.9604	3.744e-06
rs6894897	5	34519015	A	2.467	1.653	3.683	9.927e-06		-	-	-	-
rs72728821	5	34529526	A	2.69	1.764	4.103	4.315e-06		-	-	-	-
rs79578101	5	34529701	A	2.69	1.764	4.103	4.315e-06		-	-	-	-
rs114336768	5	34529976	G	2.703	1.76	4.152	5.594e-06		-	-	-	-
rs72728822	5	34530018	T	2.69	1.764	4.103	4.315e-06		-	-	-	-
rs79862761	5	34530251	A	2.69	1.764	4.103	4.315e-06		-	-	-	-
rs72728824	5	34530594	T	2.69	1.764	4.103	4.315e-06		-	-	-	-
rs72728825	5	34531283	A	2.69	1.764	4.103	4.315e-06		-	-	-	-
rs16902696	5	34532495	C	2.886	1.887	4.414	1.021e-06		-	-	-	-
rs77102514	5	34532546	T	2.939	1.924	4.489	6.096e-07		-	-	-	-
rs78053746	5	34533333	G	2.874	1.886	4.379	9.046e-07		-	-	-	-
rs78640324	5	34533339	T	2.874	1.886	4.379	9.046e-07		-	-	-	-
rs150084078	5	34533538	TG	2.874	1.886	4.379	9.046e-07		-	-	-	-
rs77965674	5	34533547	C	2.874	1.886	4.379	9.046e-07		-	-	-	-
rs78729663	5	34533968	G	2.874	1.886	4.379	9.046e-07		-	-	-	-
rs79655029	5	34534230	G	2.874	1.886	4.379	9.046e-07		-	-	-	-
rs16902702	5	34534259	C	2.874	1.886	4.379	9.046e-07		-	-	-	-
rs78572609	5	34534555	A	2.874	1.886	4.379	9.046e-07		-	-	-	-
rs76039979	5	34534639	A	2.874	1.886	4.379	9.046e-07		-	-	-	-
rs74322427	5	34534697	C	2.77	1.817	4.222	2.172e-06		-	-	-	-
rs75240971	5	34535143	T	2.767	1.82	4.208	1.935e-06		-	-	-	-
rs77763055	5	34536729	T	2.811	1.851	4.268	1.232e-06		-	-	-	-
rs76145531	5	34536784	C	2.811	1.851	4.268	1.232e-06		-	-	-	-
rs945735543	5	34538024	A	3.337	1.973	5.644	6.966e-06		-	-	-	-
rs758625529	5	34538025	C	3.623	2.158	6.082	1.108e-06		-	-	-	-
rs77065851	5	34538243	G	2.751	1.796	4.215	3.331e-06		-	-	-	-
rs72496541	5	34538449	A	2.751	1.796	4.215	3.331e-06		-	-	-	-
rs74293042	5	34538672	T	2.751	1.796	4.215	3.331e-06		-	-	-	-
rs76528496	5	34538892	A	2.751	1.796	4.215	3.331e-06		-	-	-	-
rs80271531	5	34538911	A	2.751	1.796	4.215	3.331e-06		-	-	-	-
rs76911912	5	34540111	T	2.649	1.728	4.061	7.774e-06		-	-	-	-
rs4286654	5	114369470	T	-	-	-	-		1.068	1.037	1.1	9.975e-06
rs4487481	5	114381312	T	-	-	-	-		1.069	1.038	1.1	9.005e-06
rs4235762	5	114382099	A	-	-	-	-		1.068	1.038	1.1	9.69e-06
rs4382158	5	114384235	T	-	-	-	-		1.068	1.037	1.1	9.753e-06
rs4312873	5	114384406	A	-	-	-	-		1.068	1.038	1.1	9.434e-06
rs11241305	5	114384417	A	-	-	-	-		1.069	1.038	1.1	8.885e-06
rs4235764	5	114385505	A	-	-	-	-		1.068	1.038	1.1	9.528e-06
rs4073838	5	114386080	A	-	-	-	-		1.069	1.038	1.1	9.26e-06
rs4076057	5	114386094	A	-	-	-	-		1.069	1.038	1.1	9.26e-06
rs4073839	5	114386255	A	-	-	-	-		1.069	1.038	1.1	9.26e-06
rs4075510	5	114386877	C	-	-	-	-		1.069	1.038	1.1	9.187e-06
rs4075509	5	114386882	G	-	-	-	-		1.069	1.038	1.1	9.187e-06
rs4554207	5	114388634	T	-	-	-	-		1.068	1.038	1.1	9.662e-06
rs36098434	5	114389017	T	-	-	-	-		1.069	1.038	1.101	8.056e-06
rs10061081	5	114389454	A	-	-	-	-		1.069	1.038	1.101	8.584e-06
rs537980538	5	114389652	A	-	-	-	-		1.068	1.037	1.1	9.813e-06
rs10061288	5	114389826	A	-	-	-	-		1.069	1.038	1.1	8.75e-06
rs10055823	5	114390062	T	-	-	-	-		1.07	1.039	1.102	6.199e-06
rs10077885	5	114390121	C	-	-	-	-		1.071	1.04	1.102	5.014e-06
rs10078015	5	114390298	C	-	-	-	-		1.071	1.04	1.102	5.014e-06
rs4235766	5	114390822	A	-	-	-	-		1.071	1.04	1.102	5.014e-06
rs113332989	5	114390849	C	-	-	-	-		1.071	1.04	1.102	5.014e-06
rs5011214	5	114390942	T	-	-	-	-		1.071	1.04	1.102	4.998e-06
rs5011215	5	114390943	T	-	-	-	-		1.071	1.04	1.102	4.998e-06
rs5870634	5	114390946	C	-	-	-	-		1.07	1.039	1.102	5.791e-06
rs4235767	5	114391081	C	-	-	-	-		1.071	1.04	1.102	4.998e-06
rs10058117	5	114391213	T	-	-	-	-		1.071	1.04	1.102	4.998e-06
rs10058198	5	114391314	T	-	-	-	-		1.071	1.04	1.102	4.998e-06
rs7722841	5	114391810	C	-	-	-	-		1.071	1.04	1.102	4.998e-06
rs4485921	5	114392044	A	-	-	-	-		1.069	1.038	1.101	7.811e-06
rs4485922	5	114392050	A	-	-	-	-		1.069	1.038	1.101	7.811e-06
rs4392610	5	114392057	C	-	-	-	-		1.069	1.038	1.101	7.811e-06
rs4421095	5	114392138	T	-	-	-	-		1.071	1.04	1.102	4.998e-06
rs4489055	5	114392203	T	-	-	-	-		1.071	1.04	1.102	4.998e-06
rs4360034	5	114392259	A	-	-	-	-		1.071	1.04	1.102	4.998e-06
rs4235768	5	114392408	C	-	-	-	-		1.071	1.04	1.102	4.998e-06
rs4235769	5	114392491	C	-	-	-	-		1.071	1.04	1.102	4.998e-06
rs4235770	5	114392512	C	-	-	-	-		1.071	1.04	1.102	4.998e-06
rs36202695	5	114392949	TATTATTA	-	-	-	-		1.071	1.04	1.103	4.835e-06
rs111994079	5	114393015	C	-	-	-	-		1.071	1.04	1.102	4.998e-06
rs4705701	5	114393123	C	-	-	-	-		1.069	1.038	1.101	7.582e-06
rs4705702	5	114393129	T	-	-	-	-		1.069	1.038	1.101	7.582e-06
rs4705703	5	114393158	T	-	-	-	-		1.069	1.038	1.101	7.582e-06
rs6894014	5	114393181	T	-	-	-	-		1.071	1.04	1.103	4.706e-06
rs4705704	5	114393300	G	-	-	-	-		1.071	1.04	1.103	4.916e-06
rs4705705	5	114393320	T	-	-	-	-		1.071	1.04	1.103	4.916e-06
rs4705706	5	114393402	T	-	-	-	-		1.071	1.04	1.102	4.998e-06
rs4235771	5	114393594	A	-	-	-	-		1.071	1.04	1.102	4.998e-06
rs4705707	5	114393614	A	-	-	-	-		1.071	1.04	1.102	4.998e-06
rs147202915	5	114394415	T	-	-	-	-		1.071	1.04	1.102	5.058e-06
rs200426506	5	114394642	C	-	-	-	-		1.071	1.04	1.102	5.019e-06
rs201721313	5	114394696	G	-	-	-	-		1.07	1.04	1.102	5.268e-06
rs150894322	5	114394756	A	-	-	-	-		1.07	1.039	1.102	5.81e-06
rs62379970	5	114394852	T	-	-	-	-		1.068	1.038	1.1	8.909e-06
rs62379971	5	114394981	G	-	-	-	-		1.071	1.04	1.103	4.028e-06
rs779254433	5	114395072	AC	-	-	-	-		1.072	1.041	1.103	3.785e-06
rs200678820	5	114395393	G	-	-	-	-		1.07	1.039	1.102	5.39e-06
rs201636262	5	114395438	C	-	-	-	-		1.07	1.039	1.102	5.624e-06
rs199992924	5	114395451	G	-	-	-	-		1.07	1.039	1.102	5.624e-06
rs62379972	5	114395610	C	-	-	-	-		1.069	1.039	1.101	7.057e-06
rs62379973	5	114395696	C	-	-	-	-		1.071	1.04	1.103	4.492e-06
rs151135630	5	114395862	G	-	-	-	-		1.069	1.038	1.1	8.899e-06
rs140069875	5	114395885	G	-	-	-	-		1.07	1.039	1.101	5.816e-06
rs150305881	5	114395888	C	-	-	-	-		1.069	1.039	1.101	6.131e-06
rs62379975	5	114396102	T	-	-	-	-		1.07	1.039	1.102	6.546e-06
rs62379976	5	114396210	G	-	-	-	-		1.07	1.039	1.101	6.495e-06
rs201692628	5	114396534	A	-	-	-	-		1.071	1.04	1.103	4.628e-06
rs28401345	5	114397810	G	-	-	-	-		1.07	1.039	1.102	5.406e-06
rs4705709	5	114397959	C	-	-	-	-		1.07	1.039	1.102	5.406e-06
rs4705710	5	114398398	G	-	-	-	-		1.07	1.039	1.102	5.406e-06
rs755360837	5	114398539	GTTAGA	-	-	-	-		1.07	1.039	1.102	5.406e-06
rs4235772	5	114398604	G	-	-	-	-		1.07	1.039	1.102	5.406e-06
rs4386727	5	114398804	A	-	-	-	-		1.07	1.039	1.102	5.406e-06
rs4705711	5	114399229	G	-	-	-	-		1.07	1.039	1.102	5.778e-06
rs4705712	5	114399235	G	-	-	-	-		1.07	1.039	1.102	5.778e-06
rs4705713	5	114399390	A	-	-	-	-		1.07	1.039	1.102	5.406e-06
rs4705715	5	114399498	C	-	-	-	-		1.07	1.039	1.102	5.406e-06
rs4705716	5	114399604	G	-	-	-	-		1.07	1.039	1.102	5.406e-06
rs10056149	5	114399677	C	-	-	-	-		1.07	1.039	1.102	5.406e-06
rs10071308	5	114399823	A	-	-	-	-		1.07	1.039	1.102	5.406e-06
rs56303343	5	114399875	G	-	-	-	-		1.07	1.039	1.102	5.406e-06
rs4421093	5	114400105	A	-	-	-	-		1.071	1.04	1.102	5.151e-06
rs4705717	5	114400640	G	-	-	-	-		1.069	1.038	1.101	7.429e-06
rs4705514	5	114400704	T	-	-	-	-		1.069	1.038	1.101	7.232e-06
rs4705515	5	114400787	A	-	-	-	-		1.069	1.039	1.101	6.864e-06
rs4705718	5	114400803	C	-	-	-	-		1.069	1.039	1.101	6.864e-06
rs10058553	5	114400863	G	-	-	-	-		1.069	1.038	1.101	7.412e-06
rs10073472	5	114400973	A	-	-	-	-		1.069	1.038	1.101	7.412e-06
rs10060165	5	114400997	G	-	-	-	-		1.069	1.039	1.101	6.864e-06
rs10060382	5	114401519	C	-	-	-	-		1.069	1.038	1.1	8.684e-06
rs10075389	5	114401737	A	-	-	-	-		1.069	1.038	1.1	8.684e-06
rs59394765	5	114401986	A	-	-	-	-		1.07	1.039	1.102	6.234e-06
rs112502525	5	114402040	C	-	-	-	-		1.07	1.039	1.102	5.37e-06
rs541398583	5	114402201	A	-	-	-	-		1.069	1.039	1.101	6.391e-06
rs62380015	5	114402247	T	-	-	-	-		1.072	1.041	1.103	3.364e-06
rs112590692	5	114402604	TAC	-	-	-	-		1.074	1.043	1.106	1.8e-06
rs6878888	5	114408501	G	-	-	-	-		1.071	1.04	1.103	3.989e-06
rs4705719	5	114409349	C	-	-	-	-		1.071	1.04	1.102	4.429e-06
rs4705720	5	114409527	T	-	-	-	-		1.07	1.04	1.102	4.731e-06
rs4435857	5	114409933	G	-	-	-	-		1.071	1.04	1.102	4.502e-06
rs11241307	5	114410792	C	-	-	-	-		1.071	1.04	1.103	4.076e-06
rs1838747	5	114426668	G	-	-	-	-		1.07	1.039	1.101	6.353e-06
rs2121188	5	114427052	A	-	-	-	-		1.07	1.039	1.101	6.417e-06
rs2974505	5	114431917	A	-	-	-	-		1.068	1.038	1.1	8.763e-06
rs5870636	5	114432427	CT	-	-	-	-		1.069	1.038	1.1	8.591e-06
rs2974506	5	114432850	G	-	-	-	-		1.069	1.038	1.1	8.139e-06
rs2921626	5	114433063	G	-	-	-	-		1.069	1.038	1.1	8.139e-06
rs966791	5	114434126	C	-	-	-	-		1.069	1.038	1.101	7.514e-06
rs2921625	5	114434232	A	-	-	-	-		1.069	1.038	1.101	7.616e-06
rs2974507	5	114434745	T	-	-	-	-		1.068	1.037	1.1	9.49e-06
rs2974508	5	114434999	A	-	-	-	-		0.9311	0.9037	0.9593	2.762e-06
rs2974612	5	114440966	C	-	-	-	-		1.068	1.038	1.1	8.801e-06
rs1305906957	5	114448558	CT	-	-	-	-		0.9351	0.9082	0.9628	6.5e-06
rs1304861	5	114450905	C	-	-	-	-		1.069	1.038	1.1	8.546e-06
rs74661587	5	122457125	A	-	-	-	-		0.9356	0.9084	0.9635	9.297e-06
rs143283912	5	122459671	G	-	-	-	-		0.9351	0.908	0.9631	8.092e-06
rs31862	5	158222797	T	-	-	-	-		0.8766	0.8295	0.9264	3.003e-06
rs79720809	5	159651199	T	-	-	-	-		1.098	1.054	1.145	7.674e-06
rs76468928	5	159651212	T	-	-	-	-		1.098	1.054	1.145	7.674e-06
rs12652736	5	171643798	C	-	-	-	-		1.071	1.039	1.103	9.813e-06
rs10035786	5	171646432	T	-	-	-	-		1.071	1.039	1.103	9.889e-06
rs117925840	6	4126459	C	-	-	-	-		0.8037	0.7317	0.8828	5.04e-06
rs11756844	6	25476718	C	-	-	-	-		1.079	1.045	1.114	3.44e-06
rs9369410	6	43382318	A	-	-	-	-		1.075	1.042	1.109	4.662e-06
rs58169112	6	43385953	T	-	-	-	-		1.081	1.044	1.118	9.217e-06
rs13191846	6	43387070	G	-	-	-	-		1.073	1.04	1.107	8.912e-06
rs2396027	6	43389919	A	-	-	-	-		1.074	1.041	1.108	6.081e-06
rs10948077	6	43394764	A	-	-	-	-		1.083	1.045	1.121	9.784e-06
rs4714684	6	43396856	A	-	-	-	-		1.078	1.045	1.113	2.064e-06
rs13197425	6	43397110	T	-	-	-	-		1.083	1.05	1.116	3.904e-07
rs9472049	6	43397259	C	-	-	-	-		1.077	1.044	1.111	2.847e-06
rs9394952	6	43401105	G	-	-	-	-		1.075	1.042	1.109	5.449e-06
rs9349256	6	43404511	G	-	-	-	-		1.078	1.045	1.112	2.197e-06
rs1273172834	6	82966490	T	-	-	-	-		0.8736	0.8232	0.9271	8.206e-06
rs12332983	6	107339211	G	-	-	-	-		0.9295	0.9002	0.9597	7.461e-06
rs9398112	6	107339785	A	-	-	-	-		0.9299	0.9008	0.96	7.68e-06
rs6941546	6	107341660	A	-	-	-	-		0.9301	0.9008	0.9604	9.112e-06
rs80233862	6	107347315	A	-	-	-	-		0.9294	0.9002	0.9595	6.957e-06
rs9486498	6	107347768	C	-	-	-	-		0.9279	0.8987	0.958	4.301e-06
rs58652769	6	107348374	T	-	-	-	-		0.929	0.8997	0.9592	6.429e-06
rs370648367	6	107348804	CAA	-	-	-	-		0.9294	0.9001	0.9596	7.205e-06
rs6904668	6	107349913	A	-	-	-	-		0.9305	0.9013	0.9607	9.848e-06
rs772189490	6	112321216	GTTT	-	-	-	-		1.125	1.069	1.184	5.917e-06
rs62414932	6	112321699	A	-	-	-	-		1.124	1.072	1.18	1.805e-06
rs62414934	6	112326344	T	-	-	-	-		1.125	1.073	1.181	1.408e-06
rs62414935	6	112331560	T	-	-	-	-		1.125	1.069	1.184	5.917e-06
rs12111475	6	112332250	A	-	-	-	-		1.125	1.073	1.181	1.408e-06
rs12111141	6	112332529	G	-	-	-	-		1.125	1.073	1.181	1.408e-06
rs59273134	6	112336716	T	-	-	-	-		1.121	1.065	1.179	9.975e-06
rs62414940	6	112337108	G	-	-	-	-		1.121	1.066	1.179	9.301e-06
rs72946267	6	112338386	G	-	-	-	-		1.122	1.067	1.181	7.938e-06
rs58388640	6	112340229	C	-	-	-	-		1.124	1.068	1.182	6.587e-06
rs9398815	6	127097775	C	-	-	-	-		1.068	1.038	1.1	8.302e-06
rs6923947	6	127098553	A	-	-	-	-		1.068	1.038	1.1	8.288e-06
rs5879813	6	127123295	AACAC	-	-	-	-		1.068	1.037	1.1	8.849e-06
rs4897190	6	127128051	T	-	-	-	-		1.07	1.039	1.101	5.271e-06
rs9372844	6	127128781	T	-	-	-	-		1.07	1.039	1.101	5.274e-06
rs9375457	6	127129036	A	-	-	-	-		1.071	1.04	1.102	3.771e-06
rs1291855795	6	127129844	G	-	-	-	-		1.069	1.038	1.101	6.471e-06
rs9388525	6	127129860	T	-	-	-	-		1.07	1.039	1.101	5.216e-06
rs12173960	6	127130999	G	-	-	-	-		1.071	1.04	1.102	4.101e-06
rs34387931	6	127132285	CA	-	-	-	-		1.07	1.04	1.102	4.49e-06
rs2077111	6	127135075	G	-	-	-	-		1.072	1.041	1.103	2.936e-06
rs761356	6	127135132	C	-	-	-	-		1.071	1.04	1.103	3.601e-06
rs12661002	6	127136061	G	-	-	-	-		1.07	1.04	1.102	4.383e-06
rs2022476	6	127136222	G	-	-	-	-		1.07	1.04	1.102	4.612e-06
rs1343224	6	127136405	C	-	-	-	-		1.07	1.04	1.102	4.446e-06
rs111047471	6	127137608	T	-	-	-	-		1.07	1.039	1.102	4.84e-06
rs6908339	6	127138103	G	-	-	-	-		1.07	1.04	1.102	4.343e-06
rs143000045	6	127140038	T	-	-	-	-		1.072	1.041	1.104	2.685e-06
rs1293639414	6	127140661	T	-	-	-	-		1.072	1.042	1.104	2.525e-06
rs35772466	6	127141068	T	-	-	-	-		1.072	1.041	1.104	2.667e-06
rs62426324	6	127142458	T	-	-	-	-		1.074	1.043	1.105	1.607e-06
rs6908014	6	127145083	T	-	-	-	-		1.075	1.044	1.107	1.016e-06
rs1539556	6	127145721	A	-	-	-	-		1.076	1.045	1.107	8.477e-07
rs1077890	6	127146152	T	-	-	-	-		1.075	1.044	1.107	1.033e-06
rs1539554	6	127146182	C	-	-	-	-		1.075	1.044	1.107	1.033e-06
rs1105956	6	127146879	A	-	-	-	-		1.074	1.043	1.105	1.68e-06
rs1105955	6	127147168	A	-	-	-	-		1.072	1.041	1.103	2.967e-06
rs9375459	6	127147704	T	-	-	-	-		1.071	1.041	1.103	3.289e-06
rs9388530	6	127148295	T	-	-	-	-		1.071	1.041	1.103	3.382e-06
rs9375460	6	127149538	T	-	-	-	-		1.074	1.043	1.106	1.519e-06
rs9372845	6	127150997	C	-	-	-	-		1.071	1.041	1.103	3.338e-06
rs34503049	6	127151576	TG	-	-	-	-		1.071	1.041	1.103	3.338e-06
rs13201789	6	127151751	A	-	-	-	-		1.071	1.041	1.103	3.338e-06
rs13216524	6	127151914	A	-	-	-	-		1.071	1.041	1.103	3.338e-06
rs62426327	6	127152669	A	-	-	-	-		1.071	1.041	1.103	3.238e-06
rs9401912	6	127152724	A	-	-	-	-		1.071	1.041	1.103	3.338e-06
rs138121302	6	127153880	TTC	-	-	-	-		1.072	1.041	1.104	2.591e-06
rs7765977	6	127154049	T	-	-	-	-		1.071	1.041	1.103	3.338e-06
rs2326547	6	127154127	G	-	-	-	-		1.071	1.041	1.103	3.238e-06
rs11421815	6	127154480	TC	-	-	-	-		1.072	1.041	1.103	3.028e-06
rs9372846	6	127154752	G	-	-	-	-		1.071	1.041	1.103	3.121e-06
rs62426328	6	127155481	A	-	-	-	-		1.072	1.041	1.103	3.089e-06
rs13210511	6	127155711	T	-	-	-	-		1.071	1.041	1.103	3.137e-06
rs7748362	6	127156364	G	-	-	-	-		1.072	1.041	1.103	2.817e-06
rs7752844	6	127156800	T	-	-	-	-		1.072	1.041	1.104	2.694e-06
rs796078827	6	127157703	G	-	-	-	-		1.072	1.041	1.104	2.597e-06
rs6569470	6	127158042	T	-	-	-	-		1.072	1.041	1.103	2.762e-06
rs9388531	6	127159123	A	-	-	-	-		1.072	1.041	1.104	2.627e-06
rs9375461	6	127159310	A	-	-	-	-		1.071	1.041	1.103	3.127e-06
rs7768896	6	127159633	T	-	-	-	-		1.072	1.041	1.104	2.635e-06
rs9401913	6	127159982	A	-	-	-	-		1.072	1.041	1.103	2.737e-06
rs7751592	6	127160020	C	-	-	-	-		1.072	1.041	1.103	2.77e-06
rs7769410	6	127160038	C	-	-	-	-		1.072	1.041	1.103	2.77e-06
rs7769799	6	127160045	C	-	-	-	-		1.072	1.041	1.103	2.77e-06
rs7769834	6	127160196	G	-	-	-	-		1.072	1.041	1.104	2.635e-06
rs9401914	6	127160264	T	-	-	-	-		1.072	1.041	1.103	3.051e-06
rs9385407	6	127161066	G	-	-	-	-		1.071	1.04	1.103	3.627e-06
rs11752759	6	127161217	C	-	-	-	-		1.072	1.041	1.103	3.024e-06
rs9398818	6	127161861	T	-	-	-	-		1.072	1.041	1.103	3.024e-06
rs62426329	6	127162070	T	-	-	-	-		1.072	1.041	1.103	2.971e-06
rs35018483	6	127162406	G	-	-	-	-		1.071	1.041	1.103	3.295e-06
rs35973496	6	127163126	T	-	-	-	-		1.071	1.041	1.103	3.451e-06
rs34897829	6	127163136	G	-	-	-	-		1.071	1.041	1.103	3.451e-06
rs34178981	6	127163458	T	-	-	-	-		1.071	1.041	1.103	3.451e-06
rs62436793	6	127163549	A	-	-	-	-		1.071	1.04	1.102	3.715e-06
rs1483021079	6	127163736	A	-	-	-	-		1.071	1.041	1.103	3.451e-06
rs777995318	6	127163917	C	-	-	-	-		1.071	1.041	1.103	3.371e-06
rs13215166	6	127164360	G	-	-	-	-		1.071	1.041	1.103	3.301e-06
rs13201060	6	127164442	C	-	-	-	-		1.071	1.041	1.103	3.301e-06
rs13219548	6	127165290	T	-	-	-	-		1.071	1.041	1.103	3.301e-06
rs9388532	6	127165475	T	-	-	-	-		1.071	1.041	1.103	3.301e-06
rs9401915	6	127165656	G	-	-	-	-		1.071	1.041	1.103	3.301e-06
rs9388533	6	127165845	A	-	-	-	-		1.071	1.041	1.103	3.301e-06
rs9375462	6	127165942	A	-	-	-	-		1.071	1.041	1.103	3.301e-06
rs1180367072	6	127166083	C	-	-	-	-		1.074	1.043	1.105	1.549e-06
rs11757289	6	127166406	A	-	-	-	-		1.071	1.041	1.103	3.301e-06
rs9401916	6	127166454	C	-	-	-	-		1.071	1.041	1.103	3.301e-06
rs9375463	6	127166888	C	-	-	-	-		1.071	1.04	1.102	3.756e-06
rs72420096	6	127167120	T	-	-	-	-		1.071	1.04	1.103	3.677e-06
rs9398819	6	127167175	C	-	-	-	-		1.071	1.04	1.103	3.677e-06
rs9375464	6	127167231	G	-	-	-	-		1.071	1.04	1.103	3.54e-06
rs9398820	6	127167352	C	-	-	-	-		1.071	1.04	1.102	3.957e-06
rs9375465	6	127167396	G	-	-	-	-		1.071	1.04	1.103	3.677e-06
rs9375466	6	127167512	G	-	-	-	-		1.071	1.04	1.103	3.677e-06
rs1364123371	6	127167676	C	-	-	-	-		1.071	1.04	1.103	3.677e-06
rs9388534	6	127167715	C	-	-	-	-		1.071	1.04	1.103	3.677e-06
rs71782087	6	127167780	A	-	-	-	-		1.071	1.04	1.103	3.722e-06
rs9375469	6	127167919	A	-	-	-	-		1.071	1.04	1.103	3.677e-06
rs9375470	6	127168044	T	-	-	-	-		1.071	1.04	1.103	3.677e-06
rs9375471	6	127168152	C	-	-	-	-		1.071	1.04	1.103	3.677e-06
rs9375472	6	127168375	G	-	-	-	-		1.071	1.04	1.103	3.677e-06
rs9388535	6	127168448	T	-	-	-	-		1.071	1.04	1.103	3.677e-06
rs9398821	6	127168663	T	-	-	-	-		1.071	1.04	1.103	3.494e-06
rs11752314	6	127168910	A	-	-	-	-		1.071	1.04	1.103	3.677e-06
rs9385408	6	127169355	T	-	-	-	-		1.071	1.04	1.103	3.677e-06
rs9372847	6	127169422	C	-	-	-	-		1.071	1.04	1.103	3.677e-06
rs9375473	6	127170042	G	-	-	-	-		1.071	1.04	1.103	3.677e-06
rs36111278	6	127170125	A	-	-	-	-		1.071	1.04	1.102	3.802e-06
rs11154371	6	127170606	C	-	-	-	-		1.071	1.04	1.103	3.677e-06
rs11154372	6	127170737	T	-	-	-	-		1.071	1.04	1.103	3.548e-06
rs11154373	6	127170744	G	-	-	-	-		1.071	1.04	1.103	3.677e-06
rs138414119	6	127170868	C	-	-	-	-		1.071	1.04	1.103	3.677e-06
rs142639572	6	127171051	C	-	-	-	-		1.071	1.04	1.102	3.722e-06
rs146712352	6	127171108	G	-	-	-	-		1.071	1.04	1.103	3.677e-06
rs150640224	6	127171187	T	-	-	-	-		1.071	1.04	1.102	4.218e-06
rs138122716	6	127171306	C	-	-	-	-		1.071	1.04	1.102	3.754e-06
rs113122097	6	127171333	T	-	-	-	-		1.071	1.04	1.102	3.863e-06
rs34370526	6	127171454	T	-	-	-	-		1.07	1.039	1.101	5.488e-06
rs34668040	6	127171647	G	-	-	-	-		1.071	1.04	1.103	3.677e-06
rs34549115	6	127171794	T	-	-	-	-		1.072	1.042	1.104	2.372e-06
rs34364042	6	127171847	T	-	-	-	-		1.072	1.041	1.103	2.948e-06
rs9800600	6	127172882	C	-	-	-	-		1.073	1.043	1.105	1.695e-06
rs9800498	6	127173174	A	-	-	-	-		1.071	1.04	1.103	3.677e-06
rs9800718	6	127173222	G	-	-	-	-		1.071	1.04	1.103	3.677e-06
rs9800496	6	127173267	G	-	-	-	-		1.071	1.04	1.103	3.677e-06
rs34937037	6	127173776	A	-	-	-	-		1.071	1.04	1.103	3.677e-06
rs56098058	6	127174190	A	-	-	-	-		1.071	1.04	1.103	3.677e-06
rs4516957	6	127174302	A	-	-	-	-		1.069	1.038	1.1	8.003e-06
rs4897191	6	127175009	C	-	-	-	-		1.071	1.04	1.103	3.677e-06
rs12198009	6	127175367	T	-	-	-	-		0.9283	0.9017	0.9557	5.142e-07
rs4897192	6	127175523	C	-	-	-	-		1.071	1.04	1.103	3.494e-06
rs62436821	6	127175945	A	-	-	-	-		1.071	1.041	1.103	3.299e-06
rs13190766	6	127176162	G	-	-	-	-		1.071	1.04	1.103	3.677e-06
rs756440804	6	127176234	T	-	-	-	-		1.071	1.04	1.102	3.838e-06
rs13207064	6	127176369	C	-	-	-	-		1.071	1.04	1.103	3.494e-06
rs9398822	6	127176980	A	-	-	-	-		1.071	1.04	1.102	3.742e-06
rs9375474	6	127177019	C	-	-	-	-		1.071	1.04	1.102	3.742e-06
rs1160501028	6	127177371	A	-	-	-	-		1.071	1.04	1.102	3.742e-06
rs11756347	6	127177470	G	-	-	-	-		1.071	1.04	1.102	3.742e-06
rs11754167	6	127177475	C	-	-	-	-		1.071	1.04	1.102	3.742e-06
rs11752270	6	127177650	T	-	-	-	-		1.071	1.04	1.102	3.742e-06
rs11754682	6	127177719	C	-	-	-	-		1.071	1.04	1.102	3.742e-06
rs11752287	6	127177879	T	-	-	-	-		1.071	1.04	1.103	3.556e-06
rs34443655	6	127177958	G	-	-	-	-		1.071	1.04	1.102	3.742e-06
rs59540076	6	127178125	C	-	-	-	-		1.071	1.04	1.102	3.742e-06
rs17570053	6	127178726	A	-	-	-	-		1.071	1.04	1.102	3.742e-06
rs150680509	6	127179731	TATCTC	-	-	-	-		1.071	1.041	1.103	3.213e-06
rs13207638	6	127180020	T	-	-	-	-		1.071	1.04	1.102	3.946e-06
rs12199006	6	127180738	A	-	-	-	-		0.929	0.9025	0.9564	6.796e-07
rs1361831	6	127181089	C	-	-	-	-		1.07	1.039	1.101	5.027e-06
rs34072374	6	127181238	A	-	-	-	-		1.07	1.039	1.101	5.027e-06
rs76785323	6	127182811	A	-	-	-	-		1.07	1.039	1.102	4.903e-06
rs63739862	6	127182815	C	-	-	-	-		1.071	1.04	1.102	3.789e-06
rs13206247	6	127183027	G	-	-	-	-		1.07	1.039	1.101	5.221e-06
rs75640517	6	127183112	T	-	-	-	-		1.07	1.039	1.101	5.447e-06
rs80350802	6	127183121	T	-	-	-	-		1.07	1.039	1.101	5.447e-06
rs138299249	6	127183470	G	-	-	-	-		1.071	1.041	1.103	3.277e-06
rs9372848	6	127183930	C	-	-	-	-		1.07	1.039	1.101	5.221e-06
rs9375475	6	127184044	A	-	-	-	-		1.07	1.039	1.101	5.221e-06
rs4568468	6	127184466	T	-	-	-	-		1.07	1.039	1.101	5.221e-06
rs4425608	6	127184674	G	-	-	-	-		1.07	1.039	1.101	5.221e-06
rs13198414	6	127184837	G	-	-	-	-		1.07	1.039	1.101	5.135e-06
rs13198897	6	127185096	T	-	-	-	-		1.07	1.039	1.101	5.135e-06
rs1305168678	6	127185132	C	-	-	-	-		1.07	1.039	1.101	5.221e-06
rs13215495	6	127185451	C	-	-	-	-		1.07	1.039	1.102	4.89e-06
rs13199674	6	127185489	A	-	-	-	-		1.068	1.038	1.1	7.711e-06
rs13215613	6	127185508	C	-	-	-	-		1.069	1.038	1.1	7.395e-06
rs9401918	6	127185653	C	-	-	-	-		1.07	1.039	1.101	5.135e-06
rs9375476	6	127185801	A	-	-	-	-		1.072	1.041	1.104	2.816e-06
rs71272312	6	127185936	GT	-	-	-	-		1.07	1.039	1.101	5.221e-06
rs1361832	6	127187019	C	-	-	-	-		1.07	1.039	1.101	5.447e-06
rs71024759	6	127187247	CA	-	-	-	-		1.07	1.039	1.101	5.221e-06
rs1930948	6	127187658	G	-	-	-	-		1.069	1.039	1.101	6.299e-06
rs2326549	6	127187691	A	-	-	-	-		1.069	1.038	1.1	6.861e-06
rs1930947	6	127187862	G	-	-	-	-		1.07	1.039	1.101	5.135e-06
rs55994889	6	127187921	CA	-	-	-	-		1.069	1.039	1.101	6.077e-06
rs2226176	6	127187949	G	-	-	-	-		1.07	1.039	1.101	5.221e-06
rs7758476	6	127188005	G	-	-	-	-		1.07	1.039	1.101	5.123e-06
rs35898420	6	127188095	A	-	-	-	-		1.07	1.039	1.101	5.221e-06
rs35669634	6	127188248	A	-	-	-	-		1.07	1.039	1.101	5.221e-06
rs6923071	6	127188502	T	-	-	-	-		1.07	1.039	1.101	5.221e-06
rs6923072	6	127188503	A	-	-	-	-		1.07	1.039	1.101	5.221e-06
rs9401919	6	127189308	C	-	-	-	-		1.07	1.039	1.102	4.993e-06
rs9401920	6	127189394	A	-	-	-	-		1.07	1.039	1.101	5.58e-06
rs9385410	6	127190027	A	-	-	-	-		1.068	1.038	1.1	8.301e-06
rs6940295	6	127190932	G	-	-	-	-		1.069	1.038	1.1	7.547e-06
rs6940442	6	127190980	G	-	-	-	-		1.068	1.038	1.1	7.947e-06
rs6920370	6	127191126	A	-	-	-	-		1.069	1.038	1.1	7.4e-06
rs6941106	6	127191280	T	-	-	-	-		1.069	1.038	1.1	7.4e-06
rs6902861	6	127191584	G	-	-	-	-		1.069	1.038	1.1	7.4e-06
rs1832986	6	127191901	A	-	-	-	-		1.069	1.038	1.1	7.4e-06
rs1343220	6	127193036	A	-	-	-	-		1.069	1.038	1.1	7.4e-06
rs28532376	6	127193624	C	-	-	-	-		1.069	1.038	1.1	7.705e-06
rs6915704	6	127194137	G	-	-	-	-		1.068	1.038	1.1	7.871e-06
rs6916004	6	127194173	T	-	-	-	-		1.068	1.038	1.1	8.452e-06
rs6921132	6	127194720	T	-	-	-	-		1.069	1.038	1.1	7.467e-06
rs11755390	6	127195439	G	-	-	-	-		1.069	1.038	1.1	7.4e-06
rs7745882	6	127195622	A	-	-	-	-		1.069	1.038	1.1	7.4e-06
rs7766269	6	127195740	C	-	-	-	-		1.069	1.038	1.1	7.4e-06
rs7746534	6	127196109	G	-	-	-	-		1.069	1.038	1.1	7.4e-06
rs9372849	6	127196571	C	-	-	-	-		1.069	1.038	1.1	7.4e-06
rs1930944	6	127196765	T	-	-	-	-		1.069	1.038	1.1	7.531e-06
rs1930943	6	127196776	G	-	-	-	-		1.069	1.038	1.1	7.531e-06
rs1930942	6	127197001	G	-	-	-	-		1.069	1.038	1.1	7.4e-06
rs1543705	6	127197108	G	-	-	-	-		1.069	1.038	1.1	7.531e-06
rs1543706	6	127197404	T	-	-	-	-		1.069	1.038	1.1	7.4e-06
rs1543707	6	127197516	T	-	-	-	-		1.069	1.038	1.1	7.4e-06
rs9398823	6	127197773	G	-	-	-	-		1.068	1.038	1.1	8.452e-06
rs2184164	6	127197922	G	-	-	-	-		1.069	1.038	1.1	7.4e-06
rs34184225	6	127198326	T	-	-	-	-		1.068	1.038	1.1	8.452e-06
rs9388537	6	127198630	G	-	-	-	-		1.068	1.038	1.1	8.417e-06
rs35870379	6	127198875	A	-	-	-	-		1.069	1.039	1.101	6.295e-06
rs3926855	6	127199312	G	-	-	-	-		1.069	1.039	1.101	6.295e-06
rs11154374	6	127200494	A	-	-	-	-		1.069	1.039	1.101	6.295e-06
rs11154375	6	127200623	G	-	-	-	-		1.069	1.039	1.101	6.295e-06
rs11154376	6	127200643	G	-	-	-	-		1.069	1.038	1.1	6.925e-06
rs11154377	6	127200701	G	-	-	-	-		1.069	1.039	1.101	6.295e-06
rs11154378	6	127200733	T	-	-	-	-		1.069	1.039	1.101	6.295e-06
rs3195537	6	127201692	C	-	-	-	-		1.069	1.038	1.1	7.702e-06
rs13204751	6	127201802	G	-	-	-	-		1.069	1.038	1.1	7.702e-06
rs12664316	6	127201834	T	-	-	-	-		1.069	1.038	1.1	7.702e-06
rs12234163	6	127202735	A	-	-	-	-		1.069	1.038	1.1	7.702e-06
rs62439171	6	127203281	C	-	-	-	-		1.069	1.038	1.1	7.702e-06
rs12234117	6	127203296	C	-	-	-	-		1.069	1.038	1.1	7.702e-06
rs35697500	6	127203557	A	-	-	-	-		1.069	1.038	1.1	7.702e-06
rs34098272	6	127203785	GA	-	-	-	-		1.069	1.038	1.1	7.702e-06
rs35108222	6	127203865	A	-	-	-	-		1.068	1.037	1.099	9.088e-06
rs13213649	6	127204067	G	-	-	-	-		1.069	1.038	1.1	7.702e-06
rs9372850	6	127204554	C	-	-	-	-		1.069	1.038	1.1	7.702e-06
rs9375477	6	127204623	A	-	-	-	-		1.07	1.039	1.102	4.929e-06
rs9372851	6	127204651	T	-	-	-	-		1.069	1.038	1.1	7.702e-06
rs11759735	6	127204690	T	-	-	-	-		1.069	1.038	1.1	7.702e-06
rs62439174	6	127204928	C	-	-	-	-		1.069	1.038	1.1	7.702e-06
rs62439175	6	127205025	T	-	-	-	-		1.069	1.038	1.1	7.702e-06
rs62439176	6	127205126	A	-	-	-	-		1.069	1.038	1.1	7.702e-06
rs7758037	6	127205495	C	-	-	-	-		1.068	1.037	1.099	9.088e-06
rs147208792	6	161667545	A	2.799	1.789	4.378	6.563e-06		-	-	-	-
rs71538138	7	1147617	T	-	-	-	-		1.071	1.04	1.103	4.377e-06
rs4725288	7	10524535	C	-	-	-	-		1.361	1.205	1.536	6.435e-07
rs67047710	7	10526570	A	-	-	-	-		1.355	1.199	1.532	1.114e-06
rs10232308	7	10526582	G	-	-	-	-		1.331	1.182	1.498	2.204e-06
rs17820579	7	10527095	C	-	-	-	-		1.36	1.205	1.535	6.738e-07
rs34732764	7	10527330	A	-	-	-	-		1.361	1.205	1.536	6.435e-07
rs776780269	7	10528067	A	-	-	-	-		1.359	1.204	1.534	7.118e-07
rs1404113	7	10528489	A	-	-	-	-		1.354	1.198	1.53	1.231e-06
rs1404112	7	10528666	T	-	-	-	-		1.36	1.205	1.536	6.968e-07
rs1404110	7	10528824	G	-	-	-	-		1.304	1.159	1.467	9.573e-06
rs143471658	7	10532488	CTGA	-	-	-	-		1.347	1.194	1.519	1.174e-06
rs36096087	7	10535099	G	-	-	-	-		1.345	1.193	1.517	1.277e-06
rs34929954	7	10535198	A	-	-	-	-		1.345	1.193	1.517	1.277e-06
rs2352130	7	10536916	C	-	-	-	-		1.345	1.193	1.516	1.325e-06
rs4031556	7	10537273	C	-	-	-	-		1.36	1.205	1.535	6.315e-07
rs13236610	7	10538355	A	-	-	-	-		1.347	1.195	1.519	1.147e-06
rs34108500	7	10541766	A	-	-	-	-		1.355	1.199	1.531	1.101e-06
rs62454340	7	10541907	T	-	-	-	-		1.356	1.2	1.532	9.74e-07
rs369619320	7	10542438	C	-	-	-	-		1.354	1.199	1.53	1.064e-06
rs4454191	7	10542526	C	-	-	-	-		1.356	1.2	1.532	9.74e-07
rs36193116	7	10543462	C	-	-	-	-		1.338	1.185	1.51	2.376e-06
rs76237747	7	10545047	C	-	-	-	-		1.312	1.166	1.478	7.038e-06
rs62454356	7	10547349	A	-	-	-	-		1.334	1.177	1.512	6.243e-06
rs35510345	7	10552178	T	-	-	-	-		1.321	1.168	1.494	9.296e-06
rs1013719	7	10554750	C	-	-	-	-		1.338	1.182	1.515	4.278e-06
rs12666017	7	10555281	A	-	-	-	-		1.34	1.183	1.518	4.049e-06
rs4725291	7	10556459	G	-	-	-	-		1.338	1.182	1.515	4.278e-06
rs62456667	7	10561291	C	-	-	-	-		1.334	1.178	1.51	5.434e-06
rs17568880	7	10563020	C	-	-	-	-		1.336	1.18	1.512	4.747e-06
rs769766150	7	10563269	A	-	-	-	-		1.336	1.18	1.512	4.747e-06
rs12536576	7	10565785	T	-	-	-	-		1.334	1.179	1.511	5.065e-06
rs62456682	7	10567900	T	-	-	-	-		1.329	1.173	1.507	8.773e-06
rs12533967	7	10581402	A	-	-	-	-		1.321	1.168	1.494	9.496e-06
rs12532177	7	10587383	T	-	-	-	-		1.328	1.174	1.502	6.675e-06
rs12534490	7	10587469	A	-	-	-	-		1.328	1.174	1.502	6.675e-06
rs12703035	7	10588375	G	-	-	-	-		1.328	1.174	1.502	6.675e-06
rs17510503	7	10588597	T	-	-	-	-		1.327	1.172	1.501	7.349e-06
rs17570043	7	10592002	A	-	-	-	-		1.332	1.176	1.508	6.086e-06
rs62456711	7	10596910	T	-	-	-	-		1.333	1.175	1.513	7.803e-06
rs13247311	7	10597179	G	-	-	-	-		1.326	1.172	1.5	7.732e-06
rs4725297	7	10598327	T	-	-	-	-		1.348	1.189	1.528	3.087e-06
rs1006351	7	10604395	T	-	-	-	-		1.346	1.187	1.525	3.304e-06
rs201009141	7	27221065	CT	-	-	-	-		0.9359	0.9089	0.9636	8.7e-06
rs6968828	7	27223563	G	-	-	-	-		0.933	0.9061	0.9607	3.298e-06
rs2285724	7	27227359	G	-	-	-	-		0.9353	0.9084	0.963	7.275e-06
rs3214167	7	27228665	GC	-	-	-	-		0.9303	0.9033	0.958	1.432e-06
rs916880	7	27229119	G	-	-	-	-		0.9299	0.9029	0.9576	1.257e-06
rs4722670	7	27229549	C	-	-	-	-		0.9304	0.9035	0.9582	1.535e-06
rs4722671	7	27230988	C	-	-	-	-		0.9295	0.9025	0.9572	1.11e-06
rs6461995	7	27231276	T	-	-	-	-		0.9301	0.9031	0.9579	1.411e-06
rs4722672	7	27231762	C	-	-	-	-		0.9298	0.9028	0.9575	1.226e-06
rs9770544	7	27232126	C	-	-	-	-		0.9296	0.9027	0.9574	1.166e-06
rs1274549247	7	27236557	GT	-	-	-	-		0.9305	0.9035	0.9583	1.608e-06
rs2391397	7	27236558	T	-	-	-	-		0.9332	0.9062	0.9609	3.67e-06
rs115525024	7	27236559	T	-	-	-	-		0.9305	0.9035	0.9583	1.608e-06
rs757181	7	27236958	C	-	-	-	-		0.9311	0.9041	0.9589	1.954e-06
rs2071265	7	27238691	C	-	-	-	-		0.9321	0.9051	0.9599	2.82e-06
rs2067087	7	27241660	G	-	-	-	-		0.9355	0.9083	0.9634	9.135e-06
rs5883064	7	27241878	ACT	-	-	-	-		0.9354	0.9082	0.9634	9.284e-06
rs1859168	7	27242359	A	-	-	-	-		0.9324	0.9055	0.9602	3.036e-06
rs17427960	7	27242466	C	-	-	-	-		0.931	0.9043	0.9586	1.548e-06
rs2240042	7	27242617	T	-	-	-	-		0.9321	0.9051	0.9599	2.713e-06
rs2023843	7	27243221	C	-	-	-	-		0.9308	0.9039	0.9586	1.706e-06
rs2023844	7	27243238	G	-	-	-	-		0.9311	0.9041	0.9588	1.864e-06
rs4722675	7	27243962	A	-	-	-	-		0.9301	0.9031	0.9578	1.341e-06
rs144116338	7	27244306	TTTTTG	-	-	-	-		0.9309	0.904	0.9587	1.772e-06
rs929250	7	27245101	G	-	-	-	-		0.9314	0.9045	0.9592	2.125e-06
rs3735533	7	27245893	T	-	-	-	-		0.9291	0.9023	0.9568	9.331e-07
rs760575131	7	27245992	GGA	-	-	-	-		0.9274	0.9006	0.955	4.664e-07
rs60772526	7	27245996	C	-	-	-	-		0.9274	0.9006	0.955	4.664e-07
rs61056117	7	27245997	A	-	-	-	-		0.9264	0.8996	0.954	3.255e-07
rs10228276	7	27247279	G	-	-	-	-		0.9297	0.9028	0.9574	1.126e-06
rs13243033	7	27248373	T	-	-	-	-		0.9315	0.9045	0.9592	2.1e-06
rs7812039	7	27248891	C	-	-	-	-		0.9291	0.9022	0.9568	9.258e-07
rs150924982	7	115609795	C	-	-	-	-		1.257	1.137	1.39	8.499e-06
rs4555974	7	156155083	A	0.5675	0.4432	0.7266	7.018e-06		-	-	-	-
rs6960830	7	156168606	C	0.5625	0.4391	0.7206	5.314e-06		-	-	-	-
rs10807641	7	156170571	G	0.5792	0.4546	0.7379	9.844e-06		-	-	-	-
rs7005530	8	76743273	C	-	-	-	-		0.934	0.9073	0.9615	3.923e-06
rs12541350	8	76746649	G	-	-	-	-		0.9339	0.9072	0.9613	3.771e-06
rs1370066217	8	76747510	C	-	-	-	-		0.9339	0.9072	0.9614	3.795e-06
rs10957786	8	76909225	T	-	-	-	-		1.068	1.037	1.099	9.574e-06
rs830450	8	76928831	C	-	-	-	-		1.068	1.037	1.1	8.994e-06
rs830436	8	76937855	C	-	-	-	-		1.068	1.038	1.1	8.384e-06
rs72149133	8	76939420	CT	-	-	-	-		1.068	1.038	1.1	8.664e-06
rs830432	8	76941945	A	-	-	-	-		1.068	1.037	1.1	9.151e-06
rs830431	8	76942171	C	-	-	-	-		1.068	1.037	1.1	9.077e-06
rs13277164	8	77271744	C	-	-	-	-		0.9316	0.9041	0.9599	3.543e-06
rs10098092	8	77272104	C	-	-	-	-		0.9304	0.9013	0.9604	8.536e-06
rs6985823	8	77272786	A	-	-	-	-		0.9301	0.901	0.9602	7.904e-06
rs202063137	8	77273324	TCTC	-	-	-	-		0.9292	0.9008	0.9585	3.571e-06
rs11994330	8	77274997	T	-	-	-	-		0.9299	0.9015	0.9593	4.54e-06
rs149861050	8	77275755	G	-	-	-	-		0.9299	0.9015	0.9593	4.54e-06
rs146296308	8	77275756	G	-	-	-	-		0.9299	0.9015	0.9593	4.54e-06
rs183111427	8	77276503	A	-	-	-	-		0.9299	0.9015	0.9592	4.501e-06
rs10940305	8	77276776	G	-	-	-	-		0.9288	0.9004	0.958	3.055e-06
rs13262228	8	77279102	T	-	-	-	-		0.9288	0.9004	0.958	3.055e-06
rs11992410	8	77282316	G	-	-	-	-		0.9293	0.9009	0.9586	3.735e-06
rs5892551	8	77285731	G	-	-	-	-		0.9252	0.8976	0.9537	5.034e-07
rs11786839	8	77292795	C	-	-	-	-		0.9294	0.901	0.9587	3.758e-06
rs16939271	8	77293069	C	-	-	-	-		0.9275	0.8991	0.9568	2.096e-06
rs16939272	8	77293091	G	-	-	-	-		0.9275	0.8991	0.9568	2.096e-06
rs10481257	8	77293779	G	-	-	-	-		0.9275	0.8991	0.9568	2.096e-06
rs10481258	8	77294042	G	-	-	-	-		0.9275	0.8991	0.9568	2.096e-06
rs13262301	8	77294830	T	-	-	-	-		0.927	0.8986	0.9563	1.767e-06
rs11775112	8	77294901	C	-	-	-	-		0.9341	0.9063	0.9626	9.035e-06
rs1358182	8	77296898	G	-	-	-	-		0.9275	0.8991	0.9568	2.096e-06
rs77480623	8	77296964	CTG	-	-	-	-		0.9275	0.8991	0.9568	2.096e-06
rs12680480	8	77297117	A	-	-	-	-		0.9275	0.8985	0.9575	3.497e-06
rs1526655	8	77297459	C	-	-	-	-		0.9275	0.8991	0.9568	2.096e-06
rs10109625	8	77297730	C	-	-	-	-		0.9276	0.8992	0.9569	2.164e-06
rs6983920	8	77307599	C	-	-	-	-		0.9329	0.9049	0.9617	7.795e-06
rs2717593	8	143905486	T	-	-	-	-		0.9325	0.9047	0.9611	5.828e-06
rs2717594	8	143905696	G	-	-	-	-		0.9321	0.9043	0.9607	5.089e-06
rs4013169	8	143905742	G	-	-	-	-		0.9192	0.8896	0.9498	4.439e-07
rs4013170	8	143905908	A	-	-	-	-		0.9194	0.8898	0.95	4.786e-07
rs2585173	8	143905943	C	-	-	-	-		0.9324	0.9046	0.961	5.628e-06
rs35577476	8	143905981	T	-	-	-	-		0.9324	0.9046	0.961	5.628e-06
rs7826575	8	143906072	T	-	-	-	-		0.9195	0.8899	0.9501	4.922e-07
rs7826593	8	143906098	T	-	-	-	-		0.9195	0.8899	0.9501	4.922e-07
rs2585171	8	143906154	T	-	-	-	-		0.9323	0.9046	0.9609	5.489e-06
rs781655654	8	143906200	T	-	-	-	-		0.9261	0.898	0.9551	1.054e-06
rs2585170	8	143906221	T	-	-	-	-		0.9323	0.9046	0.9609	5.489e-06
rs2003045	8	143906396	T	-	-	-	-		0.9323	0.9046	0.9609	5.489e-06
rs1108668	8	143906682	G	-	-	-	-		0.9323	0.9046	0.9609	5.489e-06
rs2572891	8	143906888	C	-	-	-	-		0.9323	0.9046	0.9609	5.489e-06
rs2717596	8	143907647	G	-	-	-	-		0.9323	0.9045	0.9609	5.447e-06
rs9692814	8	143908080	G	-	-	-	-		0.9196	0.89	0.9502	5.059e-07
rs9694948	8	143908256	T	-	-	-	-		0.9192	0.8896	0.9497	4.403e-07
rs75087788	8	143908411	T	-	-	-	-		0.9323	0.9045	0.9609	5.447e-06
rs4276672	8	143908818	T	-	-	-	-		0.9192	0.8896	0.9497	4.403e-07
rs4400358	8	143909021	A	-	-	-	-		0.9192	0.8896	0.9497	4.403e-07
rs4344051	8	143909268	T	-	-	-	-		0.9192	0.8896	0.9497	4.403e-07
rs10099325	8	143910499	G	-	-	-	-		0.918	0.8884	0.9485	3.053e-07
rs2572895	8	143910592	G	-	-	-	-		0.9295	0.9018	0.958	2.185e-06
rs57041928	8	143911844	CT	-	-	-	-		0.9314	0.9036	0.9601	4.256e-06
rs1811152	8	143913998	C	-	-	-	-		0.9264	0.8974	0.9562	2.299e-06
rs4636185	8	143915197	G	-	-	-	-		0.9335	0.9057	0.9622	8.32e-06
rs4314631	8	143915226	T	-	-	-	-		0.919	0.8894	0.9496	4.335e-07
rs45445491	8	143916215	C	-	-	-	-		0.9196	0.89	0.9502	5.279e-07
rs145941459	8	143916348	GAGGCAGCCCGGC	-	-	-	-		0.9328	0.9053	0.9611	5.028e-06
rs7829926	8	143916778	A	-	-	-	-		0.9205	0.8909	0.9511	6.752e-07
rs2299610	8	143917939	C	-	-	-	-		0.919	0.8896	0.9493	3.542e-07
rs2299611	8	143917959	A	-	-	-	-		0.9194	0.8899	0.9499	4.481e-07
rs1808768	8	143918922	A	-	-	-	-		0.9205	0.891	0.9511	6.626e-07
rs4081945	8	143919244	T	-	-	-	-		0.9315	0.9037	0.96	4.103e-06
rs62524968	8	143920257	T	-	-	-	-		0.919	0.8895	0.9495	3.857e-07
rs756552	8	143921180	A	-	-	-	-		0.9188	0.8893	0.9493	3.634e-07
rs3750246	8	143921804	T	-	-	-	-		0.9191	0.8896	0.9495	3.957e-07
rs3750247	8	143921812	G	-	-	-	-		0.932	0.9043	0.9606	4.865e-06
rs3802226	8	143922788	T	-	-	-	-		0.9182	0.8887	0.9486	2.943e-07
rs3819496	8	143923891	G	-	-	-	-		0.9153	0.8869	0.9446	3.614e-08
rs3753123	8	143926968	C	-	-	-	-		0.9121	0.8838	0.9413	1.057e-08
rs3753124	8	143927103	T	-	-	-	-		0.9301	0.9036	0.9575	9.673e-07
rs4527847	8	143929591	G	-	-	-	-		0.914	0.8857	0.9432	2.072e-08
rs144643627	8	143935363	C	-	-	-	-		1.074	1.043	1.106	1.734e-06
rs58447895	8	143937054	A	-	-	-	-		0.9151	0.8866	0.9446	4.118e-08
rs28524031	8	143938116	C	-	-	-	-		0.9144	0.886	0.9437	2.669e-08
rs4304750	8	143939221	G	-	-	-	-		0.9111	0.8821	0.9411	1.678e-08
rs4606038	8	143941258	A	-	-	-	-		0.9139	0.8856	0.9432	2.218e-08
rs79340583	8	143942525	A	-	-	-	-		1.075	1.044	1.107	1.289e-06
rs4527848	8	143943262	G	-	-	-	-		0.914	0.8856	0.9432	2.254e-08
rs143247792	8	143945847	AT	-	-	-	-		0.914	0.8856	0.9433	2.291e-08
rs4736308	8	143947326	C	-	-	-	-		1.075	1.044	1.107	1.052e-06
rs4736310	8	143947713	G	-	-	-	-		1.075	1.044	1.107	1.247e-06
rs1133831	8	143949821	G	-	-	-	-		1.075	1.044	1.107	1.189e-06
rs4541	8	143956693	A	-	-	-	-		1.075	1.044	1.107	1.154e-06
rs28418310	8	143956803	C	-	-	-	-		1.076	1.045	1.108	8.91e-07
rs6403	8	143957163	G	-	-	-	-		1.075	1.044	1.107	1.18e-06
rs7814020	8	143958941	G	-	-	-	-		0.9156	0.8879	0.9442	1.919e-08
rs9657020	8	143959188	T	-	-	-	-		1.076	1.045	1.108	8.763e-07
rs28551743	8	143959412	A	-	-	-	-		0.9125	0.8842	0.9417	1.237e-08
rs4736315	8	143959871	T	-	-	-	-		1.073	1.042	1.105	3.015e-06
rs7833415	8	143960167	C	-	-	-	-		0.9114	0.8832	0.9406	7.742e-09
rs5283	8	143960597	A	-	-	-	-		0.9115	0.8832	0.9408	8.764e-09
rs6388	8	143960971	T	-	-	-	-		1.075	1.044	1.106	1.296e-06
rs4534	8	143961102	T	-	-	-	-		1.072	1.041	1.104	2.698e-06
rs5280	8	143961293	G	-	-	-	-		1.075	1.044	1.106	1.296e-06
rs200893376	8	143962723	C	-	-	-	-		1.073	1.042	1.105	2.036e-06
rs12544877	8	143963283	G	-	-	-	-		1.075	1.044	1.106	1.323e-06
rs12544879	8	143963300	T	-	-	-	-		1.075	1.044	1.106	1.323e-06
rs12375322	8	143963571	C	-	-	-	-		0.9118	0.8835	0.941	9.678e-09
rs62525051	8	143963909	C	-	-	-	-		0.9121	0.8837	0.9413	1.087e-08
rs200583004	8	143964365	T	-	-	-	-		1.077	1.046	1.109	6.987e-07
rs7831390	8	143964781	C	-	-	-	-		0.9121	0.8837	0.9413	1.087e-08
rs6471571	8	143964865	G	-	-	-	-		0.9125	0.8841	0.9417	1.273e-08
rs12678054	8	143965700	T	-	-	-	-		0.9129	0.8845	0.9421	1.48e-08
rs4736348	8	143966222	T	-	-	-	-		1.074	1.043	1.106	1.425e-06
rs10104061	8	143967162	T	-	-	-	-		0.9145	0.8861	0.9438	2.791e-08
rs10956995	8	143969531	T	-	-	-	-		0.9141	0.8858	0.9434	2.372e-08
rs28807434	8	143971760	G	-	-	-	-		0.9141	0.8858	0.9434	2.372e-08
rs57122394	8	143973006	G	-	-	-	-		1.074	1.043	1.105	1.773e-06
rs10808681	8	143974787	G	-	-	-	-		0.9149	0.8866	0.9441	2.804e-08
rs57646597	8	143975125	T	-	-	-	-		0.9147	0.8865	0.9439	2.603e-08
rs144902726	8	143975365	TCTCTC	-	-	-	-		1.075	1.044	1.107	1.246e-06
rs74307192	8	143975501	A	-	-	-	-		1.074	1.043	1.106	1.591e-06
rs10110115	8	143975633	C	-	-	-	-		0.9149	0.8866	0.9441	2.804e-08
rs76963785	8	143978998	G	-	-	-	-		1.074	1.043	1.106	1.5e-06
rs4736353	8	143979541	A	-	-	-	-		1.074	1.043	1.106	1.5e-06
rs58225377	8	143979660	C	-	-	-	-		1.075	1.044	1.107	1.186e-06
rs28455136	8	143979662	A	-	-	-	-		0.9146	0.8863	0.9438	2.637e-08
rs28476522	8	143979722	G	-	-	-	-		0.9253	0.895	0.9565	4.565e-06
rs12549741	8	143982443	A	-	-	-	-		1.072	1.042	1.104	2.621e-06
rs62525059	8	143982961	A	-	-	-	-		0.9144	0.8861	0.9436	2.423e-08
rs4736319	8	143984880	A	-	-	-	-		1.07	1.039	1.101	6.102e-06
rs6995989	8	143985583	T	-	-	-	-		0.9265	0.8971	0.9568	3.457e-06
rs28459852	8	143986436	A	-	-	-	-		0.915	0.8867	0.9442	3.024e-08
rs28558934	8	143986555	C	-	-	-	-		0.915	0.8867	0.9442	3.024e-08
rs62525983	8	143988986	G	-	-	-	-		0.9158	0.8874	0.945	4.151e-08
rs6992689	8	143990763	G	-	-	-	-		0.9255	0.8972	0.9548	1.06e-06
rs7463212	8	143991858	A	-	-	-	-		0.9255	0.8972	0.9547	1.047e-06
rs3802228	8	143992218	G	-	-	-	-		0.9255	0.8972	0.9547	1.047e-06
rs28491316	8	143992661	T	-	-	-	-		0.9178	0.8894	0.9471	9.002e-08
rs3802230	8	143992864	A	-	-	-	-		0.9256	0.8973	0.9549	1.097e-06
rs5895735	8	143994419	TG	-	-	-	-		0.9323	0.9045	0.9611	6.032e-06
rs6421	8	143994517	T	-	-	-	-		0.9328	0.9061	0.9603	2.628e-06
rs6418	8	143996363	G	-	-	-	-		0.9161	0.8878	0.9454	4.895e-08
rs6399	8	143996365	A	-	-	-	-		0.9166	0.8882	0.946	6.013e-08
rs4539	8	143996539	C	-	-	-	-		0.9168	0.8884	0.9461	6.339e-08
rs4546	8	143996553	A	-	-	-	-		0.9168	0.8884	0.9461	6.339e-08
rs28366703	8	143996852	G	-	-	-	-		0.9255	0.8972	0.9548	1.066e-06
rs28615142	8	143996876	C	-	-	-	-		0.9255	0.8972	0.9548	1.066e-06
rs28497862	8	143996877	T	-	-	-	-		0.9169	0.8885	0.9462	6.374e-08
rs28394055	8	143996923	T	-	-	-	-		0.922	0.8936	0.9513	3.642e-07
rs28526467	8	143996964	A	-	-	-	-		0.9325	0.9042	0.9618	9.199e-06
rs10086846	8	143997131	T	-	-	-	-		0.9273	0.8996	0.9557	9.948e-07
rs4072020	8	143997415	C	-	-	-	-		0.9167	0.8883	0.946	6.182e-08
rs10099052	8	143997472	C	-	-	-	-		0.9168	0.8884	0.9461	6.339e-08
rs34144193	8	143997509	CAT	-	-	-	-		0.9168	0.8884	0.9461	6.339e-08
rs7461740	8	143997877	G	-	-	-	-		0.9171	0.8886	0.9464	7.237e-08
rs10099658	8	143997935	C	-	-	-	-		0.9163	0.8879	0.9455	5.073e-08
rs10090630	8	143997957	T	-	-	-	-		0.9162	0.8877	0.9455	5.205e-08
rs7836572	8	143998063	T	-	-	-	-		0.9163	0.8879	0.9456	5.32e-08
rs12679242	8	143998088	T	-	-	-	-		0.9167	0.8883	0.946	6.056e-08
rs28361356	8	143998159	G	-	-	-	-		0.9167	0.8883	0.946	6.056e-08
rs1799998	8	143999600	G	-	-	-	-		0.9164	0.888	0.9457	5.472e-08
rs10087214	8	143999726	A	-	-	-	-		0.9164	0.8881	0.9457	5.188e-08
rs28659182	8	143999919	A	-	-	-	-		0.9167	0.8883	0.946	6.04e-08
rs62524560	8	144000727	T	-	-	-	-		0.9167	0.8883	0.946	6.04e-08
rs62524561	8	144000768	A	-	-	-	-		0.9167	0.8883	0.946	6.04e-08
rs7831617	8	144002283	T	-	-	-	-		0.9166	0.8882	0.9459	5.923e-08
rs9643358	8	144003138	C	-	-	-	-		0.9164	0.888	0.9457	5.554e-08
rs28571827	8	144003207	A	-	-	-	-		0.9251	0.8967	0.9543	9.25e-07
rs28710914	8	144003290	G	-	-	-	-		0.9252	0.8969	0.9545	9.767e-07
rs10717492	8	144003917	T	-	-	-	-		0.9252	0.8969	0.9544	9.628e-07
rs7011889	8	144005260	C	-	-	-	-		0.9183	0.8899	0.9476	1.048e-07
rs6988985	8	144007104	C	-	-	-	-		0.9235	0.8953	0.9526	4.967e-07
rs36187312	8	144009349	T	-	-	-	-		0.9171	0.8887	0.9464	6.749e-08
rs36176772	8	144009765	T	-	-	-	-		0.9171	0.8887	0.9464	6.832e-08
rs150531590	8	144015949	G	-	-	-	-		0.9363	0.9096	0.9638	8.382e-06
rs141549254	8	144017775	T	-	-	-	-		1.068	1.038	1.1	7.615e-06
rs770428048	8	144018250	G	-	-	-	-		0.9164	0.8881	0.9456	4.892e-08
rs539582778	8	144018254	G	-	-	-	-		0.9238	0.8952	0.9532	7.083e-07
rs138088171	8	144020271	T	-	-	-	-		0.918	0.8898	0.9472	8.08e-08
rs28469769	8	144035499	A	-	-	-	-		0.9192	0.8909	0.9483	1.22e-07
rs62524569	8	144036416	C	-	-	-	-		0.9191	0.8909	0.9483	1.197e-07
rs3935387	8	144037815	A	-	-	-	-		0.9192	0.8909	0.9483	1.22e-07
rs9692989	8	144042624	T	-	-	-	-		0.9194	0.8912	0.9486	1.332e-07
rs28477982	8	144049868	A	-	-	-	-		0.9186	0.8903	0.9477	9.882e-08
rs1346244675	8	144051099	A	-	-	-	-		0.9266	0.8985	0.9555	1.181e-06
rs28431910	8	144051193	A	-	-	-	-		0.9186	0.8904	0.9478	1.006e-07
rs112871255	8	144051836	A	-	-	-	-		0.9186	0.8904	0.9478	9.944e-08
rs10090696	8	144052791	A	-	-	-	-		0.9183	0.8901	0.9474	8.741e-08
rs10108559	8	144054291	T	-	-	-	-		0.9173	0.8891	0.9464	6.077e-08
rs57026081	8	144054517	G	-	-	-	-		0.9169	0.8887	0.946	5.272e-08
rs9330408	8	144055179	G	-	-	-	-		0.9341	0.9073	0.9617	4.6e-06
rs28418808	8	144056897	C	-	-	-	-		0.9367	0.91	0.9642	9.656e-06
rs753154440	8	144057920	C	-	-	-	-		0.9169	0.8887	0.946	5.272e-08
rs111528525	8	144058304	C	-	-	-	-		0.9136	0.8835	0.9448	1.353e-07
rs9720261	8	144058347	A	-	-	-	-		0.9172	0.8889	0.9463	5.739e-08
rs9720260	8	144058386	C	-	-	-	-		0.9167	0.8885	0.9458	4.842e-08
rs28481421	8	144059693	C	-	-	-	-		0.9287	0.9012	0.957	1.399e-06
rs28505089	8	144059912	A	-	-	-	-		0.9168	0.8885	0.9459	5.144e-08
rs62524579	8	144060955	A	-	-	-	-		0.928	0.9005	0.9563	1.066e-06
rs28641077	8	144064275	T	-	-	-	-		0.9191	0.8909	0.9483	1.224e-07
rs9772258	8	144064337	A	-	-	-	-		0.9347	0.9078	0.9623	5.688e-06
rs61276460	8	144064882	T	-	-	-	-		0.9175	0.8892	0.9466	6.69e-08
rs10109323	8	144319338	G	-	-	-	-		0.8924	0.8489	0.9383	8.391e-06
rs11776342	8	144320152	C	-	-	-	-		0.8924	0.8489	0.9383	8.391e-06
rs6558338	8	144330681	G	-	-	-	-		0.893	0.8494	0.9388	9.365e-06
rs6558339	8	144332012	T	-	-	-	-		0.8917	0.8481	0.9375	7.225e-06
rs2272631	8	144335295	A	-	-	-	-		0.8922	0.8486	0.9381	8.382e-06
rs3750213	8	144344387	A	-	-	-	-		0.8911	0.8475	0.9369	6.456e-06
rs4357304	8	144351109	T	-	-	-	-		0.8925	0.8488	0.9385	9.188e-06
rs2293924	8	144357975	C	-	-	-	-		0.8923	0.8485	0.9383	8.969e-06
rs7833032	8	144359663	A	-	-	-	-		0.8928	0.849	0.9388	9.812e-06
rs4419827	8	144363094	C	-	-	-	-		0.8919	0.8483	0.9378	7.944e-06
rs6558348	8	144408902	T	-	-	-	-		0.9148	0.8799	0.951	7.049e-06
rs6558349	8	144408942	C	-	-	-	-		0.915	0.8802	0.9513	7.43e-06
rs117901540	9	37686321	G	-	-	-	-		0.7305	0.6355	0.8396	9.804e-06
rs1383860479	9	128762501	C	-	-	-	-		1.074	1.041	1.109	9.544e-06
rs140573310	9	130377021	C	-	-	-	-		0.8251	0.7644	0.8907	8.313e-07
rs117595338	9	130460022	A	-	-	-	-		0.8137	0.7514	0.8811	3.865e-07
rs1310538	9	132373330	C	-	-	-	-		1.078	1.047	1.109	4.944e-07
rs918166	9	132377728	C	-	-	-	-		1.071	1.04	1.103	3.712e-06
rs918165	9	132377900	C	-	-	-	-		1.072	1.041	1.103	3.047e-06
rs73670146	9	132378226	G	-	-	-	-		0.9343	0.9075	0.9619	4.715e-06
rs1220698	9	132379085	T	-	-	-	-		1.069	1.038	1.101	6.731e-06
rs4240434	9	132381749	A	-	-	-	-		1.068	1.038	1.1	8.693e-06
rs10819550	9	132385543	T	-	-	-	-		1.068	1.037	1.1	9.554e-06
rs4837393	9	132387665	C	-	-	-	-		1.07	1.04	1.102	4.604e-06
rs3780695	9	132391418	C	-	-	-	-		1.072	1.041	1.103	3.025e-06
rs2900277	9	132394270	T	-	-	-	-		1.069	1.038	1.1	7.338e-06
rs9691	9	132397166	G	-	-	-	-		1.072	1.041	1.103	3.041e-06
rs6478912	9	132399000	G	-	-	-	-		1.072	1.041	1.103	2.73e-06
rs7043953	9	132399110	C	-	-	-	-		1.072	1.041	1.103	2.73e-06
rs1045647	9	132399200	C	-	-	-	-		1.072	1.041	1.103	2.73e-06
rs3739851	9	132400480	A	-	-	-	-		1.071	1.04	1.102	3.8e-06
rs4837397	9	132407669	G	-	-	-	-		0.9346	0.9078	0.9621	5.07e-06
rs149647269	9	139998749	A	-	-	-	-		1.236	1.128	1.354	5.27e-06
rs12763796	10	7695768	A	-	-	-	-		0.9242	0.8929	0.9566	7.406e-06
rs11255266	10	7696937	T	-	-	-	-		0.9231	0.892	0.9553	4.822e-06
rs6602258	10	7698738	G	-	-	-	-		0.9246	0.8932	0.957	8.366e-06
rs7909223	10	7700709	A	-	-	-	-		0.9247	0.8934	0.9572	8.764e-06
rs7916499	10	7701339	T	-	-	-	-		0.9238	0.8926	0.9562	6.482e-06
rs927915	10	7704917	G	-	-	-	-		0.924	0.8928	0.9563	6.445e-06
rs7900859	10	45373863	C	-	-	-	-		0.9244	0.8974	0.9522	2.015e-07
rs1977324	10	45374098	C	-	-	-	-		0.9245	0.8975	0.9523	2.106e-07
rs5784654	10	45374258	GC	-	-	-	-		0.924	0.897	0.9518	1.721e-07
rs4284362	10	45377839	A	-	-	-	-		0.9277	0.9005	0.9557	7.574e-07
rs4948642	10	45378353	C	-	-	-	-		0.9243	0.8973	0.9521	1.923e-07
rs4948643	10	45379759	C	-	-	-	-		0.924	0.897	0.9518	1.699e-07
rs4948644	10	45379816	C	-	-	-	-		0.9241	0.8971	0.9519	1.782e-07
rs10793562	10	45380472	G	-	-	-	-		0.9246	0.8976	0.9524	2.191e-07
rs72507005	10	45380879	CTA	-	-	-	-		0.9241	0.8971	0.9519	1.758e-07
rs3900184	10	45381307	A	-	-	-	-		0.9231	0.8962	0.9508	1.164e-07
rs1886598	10	45381849	G	-	-	-	-		0.9242	0.8972	0.952	1.835e-07
rs7903412	10	45382361	T	-	-	-	-		0.9233	0.8963	0.9512	1.395e-07
rs7082011	10	45382913	A	-	-	-	-		0.9243	0.8973	0.9521	1.905e-07
rs10793563	10	45383013	C	-	-	-	-		0.9235	0.8965	0.9512	1.394e-07
rs10900125	10	45383185	G	-	-	-	-		0.9235	0.8965	0.9512	1.394e-07
rs1317447703	10	45383201	C	-	-	-	-		0.9296	0.9026	0.9573	1.137e-06
rs4948921	10	45383535	G	-	-	-	-		0.9234	0.8964	0.9511	1.309e-07
rs5000415	10	45383674	T	-	-	-	-		0.9244	0.8973	0.9522	2.13e-07
rs2065466	10	45384047	C	-	-	-	-		0.923	0.896	0.9508	1.208e-07
rs4506594	10	45384811	G	-	-	-	-		0.9237	0.8968	0.9515	1.553e-07
rs4439464	10	45384876	G	-	-	-	-		0.9234	0.8964	0.9512	1.353e-07
rs4948922	10	45385828	C	-	-	-	-		0.9235	0.8965	0.9513	1.418e-07
rs4948924	10	45386046	C	-	-	-	-		0.9259	0.8989	0.9538	3.521e-07
rs10900126	10	45386322	T	-	-	-	-		0.926	0.8989	0.9538	3.705e-07
rs10793564	10	45386352	A	-	-	-	-		0.9256	0.8986	0.9535	3.291e-07
rs7894608	10	45388240	C	-	-	-	-		0.9239	0.897	0.9517	1.616e-07
rs2026427	10	45389704	C	-	-	-	-		0.9235	0.8966	0.9512	1.333e-07
rs2183994	10	45389940	C	-	-	-	-		0.923	0.8961	0.9508	1.131e-07
rs4948645	10	45391481	G	-	-	-	-		0.9241	0.8974	0.9515	1.171e-07
rs7099692	10	45391963	C	-	-	-	-		0.9274	0.9006	0.9549	4.472e-07
rs4245614	10	45397007	T	-	-	-	-		0.9257	0.8987	0.9534	2.937e-07
rs879073	10	45399882	G	-	-	-	-		0.9258	0.8988	0.9535	3.022e-07
rs879074	10	45400053	A	-	-	-	-		0.9313	0.9043	0.9591	2.17e-06
rs879344	10	45400667	C	-	-	-	-		0.9327	0.9057	0.9606	3.48e-06
rs879343	10	45400707	T	-	-	-	-		0.9316	0.9046	0.9594	2.35e-06
rs4268464	10	45401081	A	-	-	-	-		0.9312	0.9042	0.9591	2.134e-06
rs1332625	10	45402290	G	-	-	-	-		0.9315	0.9045	0.9593	2.25e-06
rs2281840	10	45406291	A	-	-	-	-		0.9326	0.9058	0.9601	2.647e-06
rs11004585	10	56577441	T	-	-	-	-		1.068	1.038	1.1	8.995e-06
rs12414343	10	56584348	T	-	-	-	-		1.07	1.04	1.102	4.32e-06
rs12764380	10	56590358	G	-	-	-	-		1.069	1.038	1.101	7.579e-06
rs10825410	10	56625941	T	-	-	-	-		1.076	1.042	1.111	6.627e-06
rs2061049	10	56626798	C	-	-	-	-		1.076	1.042	1.111	6.675e-06
rs36078929	10	104217804	GT	-	-	-	-		0.9261	0.8996	0.9535	2.362e-07
rs4917968	10	104220576	T	-	-	-	-		0.9202	0.8938	0.9474	2.229e-08
rs17114534	10	104221529	C	-	-	-	-		0.9252	0.8987	0.9525	1.595e-07
rs4919643	10	104222377	C	-	-	-	-		0.9256	0.899	0.9529	1.87e-07
rs4919644	10	104229588	A	-	-	-	-		0.9221	0.8956	0.9494	5.152e-08
rs3740416	10	104230437	G	-	-	-	-		0.9214	0.8949	0.9486	3.696e-08
rs45597333	10	104235972	A	-	-	-	-		0.9225	0.8959	0.9498	5.952e-08
rs3740409	10	104236645	A	-	-	-	-		0.9222	0.8957	0.9495	5.362e-08
rs11191296	10	104238558	C	-	-	-	-		0.9223	0.8959	0.9496	5.48e-08
rs4919647	10	104250754	C	-	-	-	-		0.922	0.8955	0.9493	4.788e-08
rs2902544	10	104261359	T	-	-	-	-		0.9223	0.8958	0.9495	5.285e-08
rs753681471	10	104268858	A	-	-	-	-		0.9256	0.899	0.953	1.977e-07
rs185072800	10	104268860	A	-	-	-	-		0.9256	0.899	0.953	1.977e-07
rs12774693	10	104270005	G	-	-	-	-		0.9257	0.8991	0.9531	2.066e-07
rs10786670	10	104270781	A	-	-	-	-		0.9269	0.9003	0.9543	3.283e-07
rs4919649	10	104272336	C	-	-	-	-		0.9257	0.8991	0.9531	2.066e-07
rs4919650	10	104273863	T	-	-	-	-		0.9256	0.8991	0.953	2.017e-07
rs4919652	10	104274157	A	-	-	-	-		0.9256	0.8991	0.953	2.017e-07
rs2145307	10	104280664	A	-	-	-	-		0.9256	0.8991	0.953	2.017e-07
rs4919656	10	104282861	A	-	-	-	-		0.9256	0.8991	0.953	2.017e-07
rs10786674	10	104285086	T	-	-	-	-		0.9258	0.8993	0.9532	2.171e-07
rs17114641	10	104287359	G	-	-	-	-		0.9246	0.8981	0.952	1.346e-07
rs191124109	10	104290204	CTTT	-	-	-	-		0.926	0.8994	0.9533	2.253e-07
rs10883731	10	104293127	A	-	-	-	-		0.926	0.8994	0.9534	2.338e-07
rs2031604	10	104297791	T	-	-	-	-		0.9248	0.8982	0.9521	1.427e-07
rs9665626	10	104300638	C	-	-	-	-		0.9249	0.8983	0.9522	1.492e-07
rs11191323	10	104301926	A	-	-	-	-		0.9249	0.8983	0.9522	1.492e-07
rs12220810	10	104305119	T	-	-	-	-		0.925	0.8984	0.9523	1.586e-07
rs10883735	10	104308446	T	-	-	-	-		0.925	0.8984	0.9524	1.599e-07
rs61373214	10	104313527	C	-	-	-	-		0.9245	0.8979	0.9518	1.31e-07
rs35073362	10	104315977	C	-	-	-	-		0.9243	0.8978	0.9517	1.23e-07
rs11191337	10	104317785	G	-	-	-	-		0.9243	0.8978	0.9517	1.23e-07
rs10883737	10	104320898	G	-	-	-	-		0.9234	0.8969	0.9508	8.532e-08
rs7094188	10	104334589	A	-	-	-	-		0.9242	0.8976	0.9515	1.144e-07
rs10883740	10	104334822	C	-	-	-	-		0.9242	0.8977	0.9516	1.167e-07
rs7094614	10	104334874	C	-	-	-	-		0.9242	0.8976	0.9515	1.144e-07
rs77630251	10	104338370	G	-	-	-	-		0.9225	0.896	0.9498	5.84e-08
rs729025	10	104342206	T	-	-	-	-		0.9227	0.8962	0.95	6.221e-08
rs11191343	10	104345225	A	-	-	-	-		0.9223	0.8958	0.9496	5.445e-08
rs3824756	10	104359350	C	-	-	-	-		0.9224	0.8959	0.9497	5.639e-08
rs3934495	10	104361711	T	-	-	-	-		0.9232	0.8966	0.9505	7.632e-08
rs4919666	10	104384029	A	-	-	-	-		0.9202	0.8937	0.9475	2.361e-08
rs75558045	10	104384211	CT	-	-	-	-		0.9202	0.8937	0.9475	2.361e-08
rs74558061	10	104384337	G	-	-	-	-		0.9206	0.8941	0.9478	2.731e-08
rs7086898	10	104386152	G	-	-	-	-		0.9194	0.8929	0.9466	1.687e-08
rs17114803	10	104386934	C	-	-	-	-		0.9194	0.893	0.9467	1.702e-08
rs10786700	10	104387735	T	-	-	-	-		0.9195	0.893	0.9467	1.754e-08
rs4917979	10	104388710	C	-	-	-	-		0.9195	0.893	0.9467	1.754e-08
rs2298278	10	104390303	G	-	-	-	-		0.9195	0.893	0.9467	1.754e-08
rs17114808	10	104391285	T	-	-	-	-		0.9196	0.8931	0.9469	1.881e-08
rs17114810	10	104391545	T	-	-	-	-		0.9195	0.893	0.9467	1.738e-08
rs11818043	10	104391627	G	-	-	-	-		0.9204	0.894	0.9477	2.631e-08
rs11191356	10	104393489	G	-	-	-	-		0.917	0.8907	0.9441	5.44e-09
rs12573474	10	104393506	G	-	-	-	-		0.9218	0.8954	0.9491	4.262e-08
rs376891853	10	104397008	GAT	-	-	-	-		1.075	1.044	1.107	1.214e-06
rs1278434233	10	104397936	T	-	-	-	-		0.9216	0.8951	0.9489	4.207e-08
rs113623394	10	104397939	A	-	-	-	-		1.073	1.042	1.105	2.512e-06
rs3977756	10	104398582	A	-	-	-	-		1.069	1.038	1.101	7.156e-06
rs11191358	10	104399250	T	-	-	-	-		1.07	1.039	1.101	6.758e-06
rs10883756	10	104400112	C	-	-	-	-		1.069	1.039	1.101	6.792e-06
rs10883757	10	104400133	T	-	-	-	-		0.9234	0.8969	0.9508	9.015e-08
rs1466964566	10	104400364	A	-	-	-	-		1.07	1.039	1.101	6.661e-06
rs7922780	10	104401203	A	-	-	-	-		1.068	1.037	1.1	9.956e-06
rs5011218	10	104401218	C	-	-	-	-		0.9236	0.897	0.951	9.697e-08
rs11191359	10	104401486	T	-	-	-	-		0.924	0.8974	0.9513	1.105e-07
rs4146429	10	104401632	C	-	-	-	-		0.9236	0.8971	0.951	9.789e-08
rs4146428	10	104401721	A	-	-	-	-		0.9236	0.8971	0.951	9.789e-08
rs1202767795	10	104403085	G	-	-	-	-		0.9237	0.8971	0.9511	9.948e-08
rs28408682	10	104403310	G	-	-	-	-		1.068	1.038	1.1	9.212e-06
rs10786701	10	104412308	T	-	-	-	-		0.9228	0.8963	0.9502	6.987e-08
rs1362164971	10	104412561	CTT	-	-	-	-		0.9175	0.8909	0.9449	9.515e-09
rs59744075	10	104418617	C	-	-	-	-		0.9221	0.8956	0.9495	5.35e-08
rs10883760	10	104419465	T	-	-	-	-		0.9221	0.8955	0.9494	5.29e-08
rs10883761	10	104420018	G	-	-	-	-		0.922	0.8954	0.9493	5.003e-08
rs11191364	10	104423549	A	-	-	-	-		0.9257	0.899	0.9531	2.267e-07
rs4244354	10	104426177	A	-	-	-	-		0.9217	0.8952	0.949	4.452e-08
rs10883763	10	104427825	T	-	-	-	-		0.9209	0.8944	0.9482	3.248e-08
rs11191365	10	104430251	A	-	-	-	-		0.9208	0.8943	0.9481	3.053e-08
rs1021973626	10	104431662	G	-	-	-	-		0.9212	0.8947	0.9485	3.697e-08
rs796380641	10	104436019	CT	-	-	-	-		1.083	1.052	1.115	9.053e-08
rs8354	10	104436641	T	-	-	-	-		0.9158	0.8894	0.943	3.913e-09
rs7077678	10	104438565	C	-	-	-	-		1.089	1.058	1.121	8.814e-09
rs67616158	10	104441149	CA	-	-	-	-		1.074	1.042	1.107	4.228e-06
rs3837369	10	104442056	ACT	-	-	-	-		1.089	1.058	1.121	9.246e-09
rs3781571	10	104442457	T	-	-	-	-		1.076	1.044	1.108	1.43e-06
rs3740606	10	104445368	A	-	-	-	-		1.076	1.044	1.108	1.405e-06
rs757709273	10	104445545	AG	-	-	-	-		1.089	1.058	1.121	9.246e-09
rs11191368	10	104449444	T	-	-	-	-		0.9157	0.8893	0.9429	3.613e-09
rs768587668	10	104450052	CT	-	-	-	-		1.083	1.052	1.115	8.516e-08
rs4556473	10	104454700	T	-	-	-	-		1.089	1.058	1.121	8.168e-09
rs10883765	10	104456686	C	-	-	-	-		0.9157	0.8893	0.9429	3.701e-09
rs11191369	10	104457456	G	-	-	-	-		1.089	1.057	1.121	1.017e-08
rs7893687	10	104457603	A	-	-	-	-		1.076	1.045	1.108	1.324e-06
rs11191373	10	104463676	G	-	-	-	-		1.089	1.058	1.121	8.296e-09
rs11191375	10	104464657	C	-	-	-	-		0.9157	0.8893	0.9429	3.682e-09
rs10883766	10	104464763	A	-	-	-	-		0.9157	0.8893	0.9429	3.682e-09
rs12415043	10	104467609	C	-	-	-	-		0.9155	0.8891	0.9427	3.313e-09
rs10883767	10	104468583	G	-	-	-	-		0.9154	0.889	0.9425	3.132e-09
rs7089279	10	104469427	A	-	-	-	-		1.076	1.045	1.109	1.247e-06
rs7076749	10	104469728	A	-	-	-	-		1.076	1.045	1.109	1.22e-06
rs4919669	10	104471975	A	-	-	-	-		0.9154	0.889	0.9426	3.215e-09
rs67160988	10	104472573	A	-	-	-	-		0.9154	0.889	0.9425	3.132e-09
rs11191377	10	104472777	C	-	-	-	-		1.076	1.044	1.108	1.457e-06
rs10786704	10	104475010	T	-	-	-	-		1.076	1.044	1.108	1.505e-06
rs1202015935	10	104476319	C	-	-	-	-		1.076	1.044	1.108	1.47e-06
rs10786705	10	104477705	A	-	-	-	-		1.075	1.043	1.107	2.029e-06
rs2489741	10	104479875	G	-	-	-	-		1.088	1.057	1.12	1.115e-08
rs11191379	10	104482330	T	-	-	-	-		0.9159	0.8895	0.9431	4.05e-09
rs2902547	10	104482331	A	-	-	-	-		1.076	1.044	1.108	1.511e-06
rs2244524	10	104486974	C	-	-	-	-		1.072	1.041	1.104	4.399e-06
rs7917772	10	104487443	A	-	-	-	-		1.085	1.054	1.116	4.276e-08
rs999867	10	104504564	T	-	-	-	-		0.9198	0.8933	0.947	1.925e-08
rs12571643	10	104520277	A	-	-	-	-		0.9199	0.8934	0.9471	2.041e-08
rs4147157	10	104536360	A	-	-	-	-		0.9191	0.8926	0.9463	1.466e-08
rs7904248	10	104544753	C	-	-	-	-		1.072	1.041	1.105	4.136e-06
rs7904281	10	104544836	G	-	-	-	-		1.07	1.039	1.102	7.928e-06
rs7080587	10	104545274	T	-	-	-	-		1.073	1.042	1.105	3.454e-06
rs486955	10	104546284	T	-	-	-	-		1.078	1.047	1.109	4.895e-07
rs1475643	10	104546467	T	-	-	-	-		1.074	1.042	1.106	2.707e-06
rs9663711	10	104547628	A	-	-	-	-		1.074	1.042	1.106	2.727e-06
rs10748830	10	104548382	C	-	-	-	-		1.074	1.042	1.106	2.768e-06
rs10786710	10	104548739	T	-	-	-	-		1.074	1.042	1.106	2.776e-06
rs1018696	10	104549066	G	-	-	-	-		1.073	1.042	1.105	3.364e-06
rs1018697	10	104549224	A	-	-	-	-		1.073	1.042	1.105	3.378e-06
rs1953930	10	104549461	A	-	-	-	-		1.073	1.041	1.105	3.751e-06
rs1953929	10	104549539	G	-	-	-	-		1.073	1.041	1.105	3.751e-06
rs1953928	10	104549649	A	-	-	-	-		1.073	1.042	1.105	3.378e-06
rs284841	10	104550079	A	-	-	-	-		1.077	1.046	1.109	5.998e-07
rs7392913	10	104550538	G	-	-	-	-		1.073	1.042	1.106	3.206e-06
rs2150929	10	104550937	A	-	-	-	-		1.073	1.042	1.105	3.323e-06
rs2150928	10	104550985	A	-	-	-	-		1.073	1.042	1.106	3.113e-06
rs7911528	10	104551567	G	-	-	-	-		1.073	1.042	1.106	3.113e-06
rs6584525	10	104551981	A	-	-	-	-		1.073	1.042	1.106	3.113e-06
rs796321004	10	104552349	C	-	-	-	-		1.078	1.047	1.11	5.07e-07
rs284842	10	104552438	T	-	-	-	-		1.075	1.044	1.107	1.528e-06
rs11191395	10	104552594	C	-	-	-	-		1.073	1.042	1.106	3.249e-06
rs11191396	10	104552865	G	-	-	-	-		1.073	1.042	1.106	2.925e-06
rs4919677	10	104554304	A	-	-	-	-		1.073	1.042	1.106	2.925e-06
rs4919678	10	104554363	G	-	-	-	-		1.073	1.042	1.106	2.98e-06
rs284844	10	104554529	G	-	-	-	-		1.077	1.046	1.109	5.448e-07
rs7073114	10	104555651	T	-	-	-	-		1.073	1.041	1.105	3.582e-06
rs176185	10	104556054	C	-	-	-	-		1.076	1.045	1.108	7.645e-07
rs11191397	10	104558274	A	-	-	-	-		1.073	1.041	1.105	3.51e-06
rs10748831	10	104558743	C	-	-	-	-		1.073	1.041	1.105	3.551e-06
rs2482508	10	104558961	T	-	-	-	-		1.077	1.046	1.109	6.501e-07
rs7088711	10	104559266	A	-	-	-	-		1.073	1.041	1.105	3.469e-06
rs7092051	10	104559477	T	-	-	-	-		1.073	1.041	1.105	3.469e-06
rs7092346	10	104559764	G	-	-	-	-		1.073	1.041	1.105	3.469e-06
rs11395106	10	104560155	CAA	-	-	-	-		1.073	1.041	1.105	3.51e-06
rs2482507	10	104561356	C	-	-	-	-		1.077	1.046	1.109	5.529e-07
rs7909612	10	104561456	A	-	-	-	-		1.073	1.041	1.105	3.469e-06
rs7086400	10	104562097	A	-	-	-	-		1.073	1.041	1.105	3.469e-06
rs1197508389	10	104563364	C	-	-	-	-		1.08	1.049	1.112	1.911e-07
rs7918308	10	104563517	T	-	-	-	-		1.074	1.042	1.106	2.592e-06
rs2482505	10	104564057	A	-	-	-	-		1.077	1.046	1.108	6.899e-07
rs10786711	10	104564059	T	-	-	-	-		1.073	1.041	1.105	3.675e-06
rs562752749	10	104565199	CT	-	-	-	-		0.9093	0.8829	0.9365	2.42e-10
rs1187144702	10	104565992	T	-	-	-	-		1.071	1.04	1.103	5.838e-06
rs6584526	10	104566241	C	-	-	-	-		1.073	1.041	1.105	3.804e-06
rs7896903	10	104566417	G	-	-	-	-		1.072	1.041	1.104	4.52e-06
rs111488239	10	104567052	TAGAGGTAAGCAA	-	-	-	-		1.072	1.041	1.105	4.011e-06
rs11314421	10	104568298	C	-	-	-	-		1.074	1.043	1.107	2.42e-06
rs10748832	10	104568480	A	-	-	-	-		1.074	1.043	1.107	2.223e-06
rs11306700	10	104568637	G	-	-	-	-		1.075	1.043	1.107	1.904e-06
rs10624878	10	104568835	CTGTTT	-	-	-	-		1.075	1.043	1.107	2.142e-06
rs7902804	10	104585405	T	-	-	-	-		0.9356	0.9085	0.9635	9.022e-06
rs17115100	10	104591393	T	-	-	-	-		0.9094	0.8816	0.938	1.826e-09
rs3740397	10	104592675	C	-	-	-	-		0.9202	0.8932	0.948	4.558e-08
rs1004467	10	104594507	G	-	-	-	-		0.9122	0.8843	0.9411	7.365e-09
rs3824755	10	104595849	C	-	-	-	-		0.9009	0.8729	0.9298	9.271e-11
rs138009835	10	104598995	A	-	-	-	-		0.901	0.873	0.9299	9.836e-11
rs7912206	10	104604563	T	-	-	-	-		0.9011	0.8731	0.93	1.008e-10
rs11191416	10	104604916	G	-	-	-	-		0.9118	0.8838	0.9406	6.149e-09
rs150786824	10	104612941	A	-	-	-	-		0.9014	0.8734	0.9304	1.194e-10
rs112468006	10	104613020	A	-	-	-	-		0.9015	0.8735	0.9304	1.228e-10
rs3824754	10	104614350	T	-	-	-	-		0.9015	0.8735	0.9304	1.228e-10
rs4409766	10	104616663	C	-	-	-	-		0.9057	0.8763	0.9361	4.117e-09
rs570995629	10	104619327	CT	-	-	-	-		0.8954	0.8652	0.9266	2.607e-10
rs11191425	10	104625970	T	-	-	-	-		0.8952	0.8657	0.9257	9.348e-11
rs11191426	10	104627230	T	-	-	-	-		0.8952	0.8657	0.9257	9.348e-11
rs7098825	10	104628234	C	-	-	-	-		0.9145	0.8853	0.9447	7.096e-08
rs17878846	10	104630412	T	-	-	-	-		0.8952	0.8657	0.9256	9.038e-11
rs12773892	10	104631177	A	-	-	-	-		0.9185	0.891	0.9468	4.11e-08
rs10786718	10	104631189	A	-	-	-	-		0.9105	0.8825	0.9394	4.136e-09
rs1321148642	10	104631484	C	-	-	-	-		0.9104	0.8824	0.9393	3.878e-09
rs12767543	10	104631663	A	-	-	-	-		0.9104	0.8824	0.9393	3.878e-09
rs7903752	10	104633053	ATTT	-	-	-	-		0.9104	0.8824	0.9393	3.909e-09
rs7920657	10	104633244	A	-	-	-	-		0.9107	0.8827	0.9396	4.271e-09
rs7920697	10	104633337	C	-	-	-	-		0.9103	0.8823	0.9392	3.696e-09
rs12764049	10	104634956	G	-	-	-	-		0.9108	0.8828	0.9397	4.62e-09
rs12764899	10	104635103	A	-	-	-	-		0.9107	0.8827	0.9397	4.546e-09
rs12765002	10	104635348	T	-	-	-	-		0.9107	0.8827	0.9397	4.546e-09
rs12771681	10	104635620	C	-	-	-	-		0.9107	0.8826	0.9396	4.4e-09
rs77335224	10	104636276	T	-	-	-	-		0.8892	0.8588	0.9206	3.329e-11
rs3740393	10	104636655	C	-	-	-	-		0.8892	0.8597	0.9197	9.435e-12
rs11191434	10	104637508	C	-	-	-	-		0.8878	0.8578	0.9189	1.28e-11
rs3740390	10	104638480	T	-	-	-	-		0.8877	0.8582	0.9182	4.822e-12
rs1240023233	10	104639651	G	-	-	-	-		0.8888	0.8592	0.9194	8.978e-12
rs1464265912	10	104642140	C	-	-	-	-		0.8888	0.8593	0.9193	7.667e-12
rs72841270	10	104642237	G	-	-	-	-		0.8875	0.858	0.918	4.322e-12
rs556819846	10	104646044	T	-	-	-	-		0.889	0.8594	0.9197	1.035e-11
rs12768205	10	104647849	T	-	-	-	-		0.9102	0.8833	0.938	8.71e-10
rs144662567	10	104648482	C	-	-	-	-		0.8877	0.8582	0.9183	5.024e-12
rs7100709	10	104649729	C	-	-	-	-		0.9102	0.8832	0.9379	8.398e-10
rs7101182	10	104649781	A	-	-	-	-		0.9057	0.8784	0.9339	2.44e-10
rs11191447	10	104652323	T	-	-	-	-		0.8892	0.8596	0.9197	9.894e-12
rs10883793	10	104652495	A	-	-	-	-		0.9094	0.8824	0.9371	5.847e-10
rs34643607	10	104652815	CA	-	-	-	-		0.9177	0.8907	0.9454	1.648e-08
rs12782585	10	104653473	T	-	-	-	-		0.9094	0.8825	0.9371	5.917e-10
rs10883795	10	104654577	C	-	-	-	-		0.9094	0.8825	0.9371	5.917e-10
rs10883796	10	104655315	A	-	-	-	-		0.9094	0.8825	0.9371	5.917e-10
rs74233296	10	104655350	C	-	-	-	-		0.8875	0.858	0.918	4.514e-12
rs4363528	10	104655515	G	-	-	-	-		0.9086	0.8817	0.9363	4.06e-10
rs7896290	10	104656015	A	-	-	-	-		0.9094	0.8825	0.9371	5.917e-10
rs35125602	10	104656039	A	-	-	-	-		0.8875	0.858	0.918	4.514e-12
rs1182305567	10	104657143	G	-	-	-	-		0.909	0.882	0.9368	5.144e-10
rs113282265	10	104657248	G	-	-	-	-		0.8875	0.858	0.918	4.441e-12
rs12219346	10	104657300	C	-	-	-	-		0.9093	0.8824	0.937	5.659e-10
rs12218148	10	104657469	A	-	-	-	-		0.8875	0.858	0.918	4.441e-12
rs7909286	10	104658992	G	-	-	-	-		0.9101	0.8832	0.9379	8.318e-10
rs7909591	10	104659018	T	-	-	-	-		0.9101	0.8832	0.9379	8.318e-10
rs10883797	10	104659682	C	-	-	-	-		0.9101	0.8832	0.9379	8.318e-10
rs11191453	10	104659852	C	-	-	-	-		0.8875	0.858	0.918	4.441e-12
rs11191454	10	104660004	G	-	-	-	-		0.8871	0.8576	0.9176	3.769e-12
rs10786722	10	104660068	T	-	-	-	-		0.9103	0.8833	0.9381	8.879e-10
rs10883798	10	104660688	G	-	-	-	-		0.8875	0.858	0.918	4.441e-12
rs111383152	10	104660869	A	-	-	-	-		0.9046	0.8757	0.9344	1.334e-09
rs17884001	10	104661245	T	-	-	-	-		0.8882	0.8587	0.9187	5.967e-12
rs1046778	10	104661484	C	-	-	-	-		0.9099	0.883	0.9377	7.864e-10
rs4568943	10	104661881	A	-	-	-	-		0.8875	0.858	0.918	4.441e-12
rs11191459	10	104662118	A	-	-	-	-		0.9104	0.8834	0.9381	9.187e-10
rs17879819	10	104662215	T	-	-	-	-		0.8875	0.858	0.918	4.441e-12
rs7897654	10	104662458	C	-	-	-	-		0.9103	0.8833	0.938	8.782e-10
rs7912578	10	104662673	G	-	-	-	-		0.9103	0.8833	0.938	8.782e-10
rs10883799	10	104663310	A	-	-	-	-		0.9101	0.8832	0.9379	8.215e-10
rs12221193	10	104665267	C	-	-	-	-		0.8882	0.8587	0.9188	6.429e-12
rs185575325	10	104665997	G	-	-	-	-		0.8888	0.8592	0.9193	8.084e-12
rs77180047	10	104666757	A	-	-	-	-		0.8862	0.8567	0.9166	2.392e-12
rs7475853	10	104673097	A	-	-	-	-		0.8863	0.8568	0.9167	2.479e-12
rs866411378	10	104675802	A	-	-	-	-		0.8896	0.8602	0.92	9.149e-12
rs12221064	10	104677126	T	-	-	-	-		0.8865	0.8571	0.917	2.763e-12
rs2297787	10	104680137	A	-	-	-	-		0.8969	0.8674	0.9275	1.922e-10
rs17115213	10	104681143	G	-	-	-	-		0.8862	0.8568	0.9167	2.361e-12
rs77602510	10	104682602	A	-	-	-	-		0.8855	0.8559	0.9162	2.74e-12
rs78821730	10	104684544	A	-	-	-	-		0.8855	0.8559	0.9162	2.74e-12
rs12411886	10	104685299	A	-	-	-	-		0.8852	0.8555	0.9158	2.318e-12
rs10509759	10	104689665	T	-	-	-	-		0.8853	0.8556	0.916	2.437e-12
rs112699822	10	104692633	A	-	-	-	-		0.8853	0.8556	0.916	2.437e-12
rs112314091	10	104694654	A	-	-	-	-		0.8853	0.8556	0.916	2.437e-12
rs757649586	10	104696990	A	-	-	-	-		0.8853	0.8556	0.916	2.437e-12
rs5011520	10	104697516	A	-	-	-	-		0.8853	0.8556	0.916	2.437e-12
rs11191472	10	104707016	T	-	-	-	-		0.8834	0.8538	0.914	9.898e-13
rs10883806	10	104713076	T	-	-	-	-		0.8834	0.8538	0.914	9.857e-13
rs11191474	10	104713113	C	-	-	-	-		0.8831	0.8535	0.9137	8.69e-13
rs11191475	10	104713162	T	-	-	-	-		0.8834	0.8538	0.914	9.857e-13
rs12413409	10	104719096	A	-	-	-	-		0.8831	0.8535	0.9137	8.577e-13
rs10883808	10	104721126	T	-	-	-	-		0.8834	0.8538	0.914	9.857e-13
rs78260931	10	104721962	C	-	-	-	-		0.8834	0.8538	0.914	9.857e-13
rs11191479	10	104723620	C	-	-	-	-		0.8841	0.8545	0.9147	1.327e-12
rs11191484	10	104729249	A	-	-	-	-		0.884	0.8544	0.9147	1.308e-12
rs75533799	10	104733275	G	-	-	-	-		0.9072	0.8792	0.9362	1.213e-09
rs11191488	10	104735236	AC	-	-	-	-		0.884	0.8544	0.9147	1.308e-12
rs145010450	10	104737697	TG	-	-	-	-		0.884	0.8544	0.9147	1.308e-12
rs10883815	10	104739179	C	-	-	-	-		0.884	0.8544	0.9147	1.308e-12
rs550634599	10	104739677	AT	-	-	-	-		0.8853	0.8558	0.9159	1.978e-12
rs7902218	10	104740210	G	-	-	-	-		1.071	1.039	1.103	8.657e-06
rs112390216	10	104741031	T	-	-	-	-		0.8838	0.8542	0.9144	1.174e-12
rs3902934	10	104746649	G	-	-	-	-		0.9151	0.8882	0.9429	6.245e-09
rs77860422	10	104748009	A	-	-	-	-		0.8848	0.8552	0.9154	1.767e-12
rs1890184	10	104748459	C	-	-	-	-		0.9147	0.8878	0.9425	5.243e-09
rs572510752	10	104749244	TA	-	-	-	-		0.8863	0.8566	0.917	3.914e-12
rs541745677	10	104749705	CTT	-	-	-	-		0.8829	0.8533	0.9135	7.879e-13
rs10883816	10	104749725	G	-	-	-	-		0.9152	0.8882	0.943	6.403e-09
rs10509757	10	104752960	A	-	-	-	-		0.9147	0.8878	0.9425	5.243e-09
rs10883817	10	104755431	A	-	-	-	-		0.9156	0.8886	0.9434	7.671e-09
rs7911789	10	104756374	C	-	-	-	-		0.9153	0.8883	0.9431	6.71e-09
rs11191499	10	104764271	C	-	-	-	-		0.8839	0.8543	0.9146	1.29e-12
rs67908413	10	104764989	C	-	-	-	-		0.9148	0.8879	0.9426	5.467e-09
rs11191502	10	104765494	G	-	-	-	-		0.8832	0.8536	0.9138	8.969e-13
rs113554404	10	104766120	T	-	-	-	-		0.8829	0.8533	0.9135	7.988e-13
rs11191505	10	104766891	T	-	-	-	-		0.8829	0.8533	0.9135	7.988e-13
rs74444347	10	104769275	C	-	-	-	-		0.8829	0.8533	0.9135	7.988e-13
rs12221335	10	104769392	A	-	-	-	-		0.8829	0.8533	0.9135	7.988e-13
rs11191511	10	104769709	C	-	-	-	-		0.8831	0.8535	0.9137	8.65e-13
rs11191514	10	104773364	T	-	-	-	-		0.8829	0.8533	0.9135	7.988e-13
rs77787671	10	104776205	T	-	-	-	-		0.8823	0.8527	0.9128	5.737e-13
rs11191515	10	104776527	A	-	-	-	-		0.8821	0.8526	0.9127	5.397e-13
rs747219957	10	104778443	C	-	-	-	-		0.8822	0.8526	0.9127	5.389e-13
rs113970872	10	104778812	T	-	-	-	-		0.8822	0.8526	0.9127	5.389e-13
rs11191517	10	104780038	A	-	-	-	-		0.8822	0.8526	0.9127	5.389e-13
rs11191519	10	104784918	T	-	-	-	-		0.8832	0.8536	0.9138	8.987e-13
rs11191521	10	104789475	G	-	-	-	-		0.883	0.8535	0.9137	8.451e-13
rs11191522	10	104789580	A	-	-	-	-		0.883	0.8534	0.9136	8.249e-13
rs78392571	10	104789637	A	-	-	-	-		0.9128	0.8806	0.9462	6.317e-07
rs755312871	10	104792250	C	-	-	-	-		0.8837	0.8541	0.9143	1.136e-12
rs1310794852	10	104792418	CT	-	-	-	-		0.9222	0.8957	0.9494	4.933e-08
rs75970938	10	104793648	C	-	-	-	-		0.8837	0.8541	0.9143	1.141e-12
rs79668541	10	104793904	T	-	-	-	-		0.8837	0.8541	0.9143	1.141e-12
rs76752100	10	104794086	T	-	-	-	-		0.8846	0.8549	0.9152	1.704e-12
rs10786733	10	104794947	A	-	-	-	-		0.9155	0.8885	0.9433	7.246e-09
rs140473396	10	104795885	GAC	-	-	-	-		0.8809	0.8514	0.9115	3.322e-13
rs11191531	10	104806898	C	-	-	-	-		0.8852	0.8555	0.9159	2.309e-12
rs12219027	10	104811203	C	-	-	-	-		0.8853	0.8557	0.916	2.465e-12
rs10883823	10	104812331	C	-	-	-	-		0.9157	0.8887	0.9435	8.092e-09
rs10883824	10	104812897	G	-	-	-	-		0.9161	0.8891	0.944	9.667e-09
rs772071322	10	104814347	G	-	-	-	-		0.8847	0.855	0.9154	1.902e-12
rs11191534	10	104815827	G	-	-	-	-		0.8845	0.855	0.9151	1.497e-12
rs745753578	10	104815871	A	-	-	-	-		0.8872	0.8577	0.9177	3.864e-12
rs11191542	10	104824324	A	-	-	-	-		0.9164	0.8894	0.9442	1.043e-08
rs11191543	10	104824387	A	-	-	-	-		0.8845	0.8549	0.9151	1.545e-12
rs3781285	10	104825665	G	-	-	-	-		0.8844	0.8548	0.9151	1.532e-12
rs773933200	10	104828026	G	-	-	-	-		0.885	0.8554	0.9156	1.98e-12
rs1926032	10	104829469	T	-	-	-	-		0.8902	0.8604	0.921	2.03e-11
rs10883826	10	104830819	G	-	-	-	-		0.9185	0.8915	0.9464	2.504e-08
rs943037	10	104835919	T	-	-	-	-		0.8849	0.8553	0.9155	1.862e-12
rs943036	10	104836047	C	-	-	-	-		0.9172	0.8902	0.945	1.464e-08
rs943035	10	104839152	C	-	-	-	-		0.9173	0.8902	0.9451	1.496e-08
rs12219901	10	104840967	G	-	-	-	-		0.8849	0.8553	0.9155	1.862e-12
rs7921574	10	104840970	C	-	-	-	-		0.917	0.8899	0.9448	1.317e-08
rs10458729	10	104841479	T	-	-	-	-		0.8852	0.8555	0.9158	2.155e-12
rs7092200	10	104844872	C	-	-	-	-		0.9172	0.8902	0.945	1.447e-08
[truncated: 774 more rows]

## Sheet: Fat
SNP	CHR	BP	A1	High Intake					Low Intake
				OR	L95	U95	P		OR	L95	U95	P
rs17035646	1	10796547	G	-	-	-	-		0.9322	0.9044	0.9609	5.576e-06
rs880315	1	10796866	T	-	-	-	-		0.9321	0.9043	0.9607	5.281e-06
rs11249240	1	25341750	A	-	-	-	-		0.9223	0.8953	0.9501	9.229e-08
rs311458	1	25343495	A	-	-	-	-		0.9225	0.8956	0.9503	9.847e-08
rs6700520	1	25343544	C	-	-	-	-		0.9223	0.8953	0.95	8.905e-08
rs10903124	1	25344070	C	-	-	-	-		0.9221	0.8952	0.9499	8.346e-08
rs10903125	1	25344122	G	-	-	-	-		0.9223	0.8954	0.9501	9.161e-08
rs10903126	1	25344155	G	-	-	-	-		0.9221	0.8951	0.9498	8.294e-08
rs10903127	1	25344196	A	-	-	-	-		0.9235	0.8965	0.9513	1.467e-07
rs11249241	1	25344265	T	-	-	-	-		0.9222	0.8952	0.9499	8.579e-08
rs11249242	1	25345010	A	-	-	-	-		0.9222	0.8953	0.95	8.717e-08
rs11249244	1	25347711	G	-	-	-	-		0.9295	0.9025	0.9574	1.211e-06
rs71014329	1	25348950	G	-	-	-	-		0.9204	0.8934	0.9482	4.705e-08
rs4320727	1	25351581	G	-	-	-	-		0.9336	0.9064	0.9616	5.282e-06
rs145403191	1	47705869	T	-	-	-	-		0.8924	0.8527	0.934	9.506e-07
rs12037987	1	113042822	C	-	-	-	-		1.079	1.046	1.114	2.085e-06
rs12038119	1	113043423	G	-	-	-	-		1.081	1.047	1.115	1.429e-06
rs10776752	1	113044328	T	-	-	-	-		1.081	1.047	1.115	1.469e-06
rs3790604	1	113046879	A	-	-	-	-		1.085	1.052	1.12	3.175e-07
rs116910158	1	115895288	T	-	-	-	-		1.252	1.134	1.382	8.975e-06
rs145104531	1	115902272	A	-	-	-	-		1.252	1.134	1.383	8.404e-06
rs661691	1	177861357	C	-	-	-	-		1.078	1.043	1.114	9.654e-06
rs670323	1	177868990	A	-	-	-	-		1.078	1.043	1.115	8.115e-06
rs571567	1	177872905	A	-	-	-	-		1.079	1.043	1.115	7.67e-06
rs574367	1	177873210	T	-	-	-	-		1.079	1.043	1.115	7.67e-06
rs490689	1	177873841	A	-	-	-	-		1.079	1.043	1.115	7.67e-06
rs527248	1	177875514	G	-	-	-	-		1.078	1.043	1.115	8.054e-06
rs5778967	1	177875959	G	-	-	-	-		1.078	1.043	1.115	8.054e-06
rs630372	1	177885762	A	-	-	-	-		1.071	1.039	1.104	9.062e-06
rs114130313	1	191869952	G	-	-	-	-		1.287	1.153	1.437	7.404e-06
rs115935056	1	191869965	C	-	-	-	-		1.287	1.153	1.437	7.404e-06
rs116229262	1	191870022	T	-	-	-	-		1.287	1.153	1.437	7.404e-06
rs76261314	1	191870920	T	-	-	-	-		1.293	1.159	1.443	4.401e-06
rs138367475	1	191870949	T	-	-	-	-		1.293	1.159	1.443	4.401e-06
rs77683503	1	191871072	T	-	-	-	-		1.296	1.161	1.446	3.57e-06
rs78580665	1	191871110	G	-	-	-	-		1.28	1.148	1.428	9.256e-06
rs76215722	1	191871183	G	-	-	-	-		1.28	1.147	1.427	9.522e-06
rs76149970	1	191871493	C	-	-	-	-		1.285	1.152	1.434	6.684e-06
rs77868280	1	191871781	C	-	-	-	-		1.283	1.15	1.431	7.737e-06
rs76960954	1	191872286	G	-	-	-	-		1.289	1.155	1.437	5.344e-06
rs76677490	1	191872477	C	-	-	-	-		1.287	1.153	1.435	6.198e-06
rs78466707	1	191873567	G	-	-	-	-		1.286	1.153	1.434	6.538e-06
rs151168011	1	191873770	TACAC	-	-	-	-		1.287	1.154	1.436	5.771e-06
rs117487628	1	191873848	A	-	-	-	-		1.286	1.153	1.434	6.538e-06
rs76291655	1	191874291	G	-	-	-	-		1.286	1.153	1.434	6.538e-06
rs75561743	1	191875629	T	-	-	-	-		1.285	1.152	1.433	7.042e-06
rs201783260	1	191876016	TG	-	-	-	-		1.285	1.152	1.434	6.764e-06
rs111976754	1	191876233	A	-	-	-	-		1.285	1.152	1.434	6.764e-06
rs77346531	1	191876417	A	-	-	-	-		1.284	1.151	1.432	7.257e-06
rs80094259	1	191876542	G	-	-	-	-		1.284	1.151	1.432	7.257e-06
rs76451497	1	191878353	C	-	-	-	-		1.284	1.151	1.432	7.257e-06
rs147277728	1	191878702	G	-	-	-	-		1.284	1.151	1.432	7.257e-06
rs77976571	1	191878728	C	-	-	-	-		1.284	1.151	1.432	7.257e-06
rs115380596	1	191880404	G	-	-	-	-		1.286	1.153	1.434	6.319e-06
rs148132153	1	191881268	A	-	-	-	-		1.286	1.153	1.434	6.319e-06
rs74812456	1	191881430	G	-	-	-	-		1.279	1.147	1.427	9.418e-06
rs147308710	1	191881688	G	-	-	-	-		1.286	1.153	1.434	6.319e-06
rs74894546	1	191882003	A	-	-	-	-		1.28	1.148	1.429	9.837e-06
rs75984632	1	191882926	G	-	-	-	-		1.286	1.153	1.434	6.319e-06
rs78180783	1	191883311	A	-	-	-	-		1.286	1.153	1.434	6.319e-06
rs202045690	1	191883503	A	-	-	-	-		1.286	1.153	1.434	6.319e-06
rs75708897	1	191883919	C	-	-	-	-		1.285	1.152	1.433	6.941e-06
rs139197595	1	191885518	G	-	-	-	-		1.286	1.153	1.434	6.319e-06
rs12062160	1	191888243	A	-	-	-	-		1.282	1.149	1.43	8.307e-06
rs76093040	1	191888707	C	-	-	-	-		1.282	1.149	1.43	8.307e-06
rs74590666	1	191888784	C	-	-	-	-		1.282	1.149	1.43	8.307e-06
rs75317567	1	191888793	A	-	-	-	-		1.283	1.151	1.432	7.569e-06
rs80026690	1	191889316	A	-	-	-	-		1.283	1.151	1.432	7.569e-06
rs12063752	1	191889522	C	-	-	-	-		1.282	1.149	1.43	8.307e-06
rs12059160	1	191889901	G	-	-	-	-		1.282	1.149	1.43	8.307e-06
rs76713714	1	191890537	C	-	-	-	-		1.282	1.149	1.43	8.307e-06
rs116004223	1	191890771	T	-	-	-	-		1.282	1.149	1.43	8.307e-06
rs115435039	1	191890835	T	-	-	-	-		1.282	1.149	1.43	8.307e-06
rs9887824	1	191892494	G	-	-	-	-		1.282	1.149	1.43	8.307e-06
rs9887840	1	191892628	C	-	-	-	-		1.282	1.149	1.43	8.307e-06
rs12078866	1	191892951	T	-	-	-	-		1.282	1.149	1.43	8.307e-06
rs138627716	1	191893736	TAGGTATAG	-	-	-	-		1.282	1.149	1.43	8.307e-06
rs12067598	1	191894519	A	-	-	-	-		1.283	1.15	1.431	7.925e-06
rs76982764	1	191894789	G	-	-	-	-		1.283	1.15	1.431	7.925e-06
rs12060209	1	191895899	C	-	-	-	-		1.283	1.15	1.431	7.925e-06
rs76654338	1	191896776	T	-	-	-	-		1.283	1.15	1.431	7.925e-06
rs377583178	1	191897284	A	-	-	-	-		1.283	1.15	1.431	7.925e-06
rs12063121	1	191897814	G	-	-	-	-		1.283	1.15	1.431	7.925e-06
rs12069147	1	191898249	A	-	-	-	-		1.283	1.15	1.431	7.925e-06
rs76597369	1	191900184	A	-	-	-	-		1.285	1.154	1.431	5.149e-06
rs146861043	1	191900776	A	-	-	-	-		1.285	1.154	1.431	5.149e-06
rs140606355	1	191900992	A	-	-	-	-		1.285	1.154	1.431	5.149e-06
rs149144213	1	191901269	T	-	-	-	-		1.285	1.154	1.431	5.149e-06
rs74432420	1	191901497	T	-	-	-	-		1.285	1.154	1.431	5.149e-06
rs77666122	1	191901873	T	-	-	-	-		1.285	1.154	1.431	5.149e-06
rs115812945	1	191902089	T	-	-	-	-		1.285	1.154	1.431	5.149e-06
rs201473237	1	191903348	C	-	-	-	-		1.282	1.151	1.428	6.116e-06
rs76965032	1	191903771	T	-	-	-	-		1.285	1.154	1.431	5.149e-06
rs187583307	1	191904040	T	-	-	-	-		1.285	1.154	1.431	5.149e-06
rs143887038	1	191904536	A	-	-	-	-		1.285	1.154	1.431	5.149e-06
rs114074517	1	191904955	A	-	-	-	-		1.285	1.154	1.431	5.149e-06
rs139699054	1	191905057	G	-	-	-	-		1.285	1.154	1.431	5.149e-06
rs1471685537	1	191905544	G	-	-	-	-		1.285	1.154	1.431	5.149e-06
rs116201680	1	191905884	G	-	-	-	-		1.285	1.154	1.431	5.149e-06
rs79303096	1	191906446	A	-	-	-	-		1.285	1.154	1.431	5.149e-06
rs115821066	1	191906755	T	-	-	-	-		1.285	1.154	1.431	5.149e-06
rs77633447	1	191906885	A	-	-	-	-		1.285	1.154	1.431	5.149e-06
rs77684361	1	191906928	C	-	-	-	-		1.285	1.154	1.431	5.149e-06
rs141346006	1	191907525	A	-	-	-	-		1.279	1.148	1.425	8.002e-06
rs565262485	1	191907585	GTTT	-	-	-	-		1.284	1.153	1.43	5.602e-06
rs904693391	1	191907621	A	-	-	-	-		1.282	1.151	1.428	6.116e-06
rs146992705	1	191907631	G	-	-	-	-		1.285	1.154	1.431	5.149e-06
rs139352801	1	191907906	TG	-	-	-	-		1.285	1.154	1.431	5.149e-06
rs79738816	1	191908083	G	-	-	-	-		1.285	1.154	1.431	5.149e-06
rs113957774	1	191908369	G	-	-	-	-		1.282	1.151	1.428	6.116e-06
rs543295545	1	191908371	G	-	-	-	-		1.282	1.151	1.428	6.116e-06
rs79009230	1	191908780	A	-	-	-	-		1.285	1.154	1.431	5.149e-06
rs115872566	1	191908932	C	-	-	-	-		1.285	1.154	1.431	5.149e-06
rs138387263	1	191908958	C	-	-	-	-		1.279	1.148	1.425	8.002e-06
rs79054476	1	191909057	A	-	-	-	-		1.285	1.154	1.431	5.149e-06
rs79477805	1	191911640	C	-	-	-	-		1.285	1.154	1.431	5.149e-06
rs115760221	1	191913328	T	-	-	-	-		1.286	1.154	1.432	4.911e-06
rs144739601	1	191915309	A	-	-	-	-		1.284	1.153	1.43	5.602e-06
rs115704858	1	191915370	C	-	-	-	-		1.284	1.153	1.43	5.602e-06
rs150972024	1	191916673	C	-	-	-	-		1.282	1.152	1.428	5.935e-06
rs114282364	1	191917573	T	-	-	-	-		1.282	1.152	1.428	5.935e-06
rs77272494	1	191917841	C	-	-	-	-		1.282	1.152	1.428	5.935e-06
rs148341489	1	191919921	T	-	-	-	-		1.284	1.153	1.43	5.602e-06
rs937698978	1	191920619	T	-	-	-	-		1.287	1.157	1.433	3.801e-06
rs75216826	1	191920792	A	-	-	-	-		1.284	1.153	1.43	5.602e-06
rs76966564	1	191921602	C	-	-	-	-		1.284	1.153	1.43	5.602e-06
rs79663897	1	191922512	T	-	-	-	-		1.284	1.153	1.43	5.602e-06
rs77332722	1	191924680	C	-	-	-	-		1.284	1.153	1.43	5.602e-06
rs74360869	1	191927588	A	-	-	-	-		1.284	1.153	1.43	5.602e-06
rs75235976	1	191929412	A	-	-	-	-		1.284	1.153	1.43	5.602e-06
rs74833471	1	191930846	T	-	-	-	-		1.284	1.153	1.43	5.602e-06
rs76156943	1	191931246	G	-	-	-	-		1.282	1.151	1.429	6.195e-06
rs112158205	1	191931448	G	-	-	-	-		1.281	1.15	1.427	6.846e-06
rs76950305	1	244448644	A	-	-	-	-		0.8735	0.8239	0.9262	5.967e-06
rs76056275	1	244449582	A	-	-	-	-		0.8713	0.8199	0.9258	8.687e-06
rs10929529	2	8630849	G	-	-	-	-		1.107	1.06	1.156	4.136e-06
rs10192647	2	8631081	C	-	-	-	-		1.109	1.061	1.158	3.46e-06
rs6431942	2	8631462	A	-	-	-	-		1.109	1.062	1.158	3.079e-06
rs4668575	2	8632710	G	-	-	-	-		1.112	1.065	1.162	1.727e-06
rs13416143	2	8638329	G	-	-	-	-		1.111	1.062	1.162	4.804e-06
rs1275984	2	26911509	C	-	-	-	-		0.8917	0.8606	0.9238	2.323e-10
rs1275985	2	26911745	T	-	-	-	-		0.891	0.86	0.9232	1.843e-10
rs1275986	2	26912079	A	-	-	-	-		0.8914	0.8603	0.9236	2.142e-10
rs118150342	2	26912731	T	-	-	-	-		0.8956	0.8592	0.9335	1.812e-07
rs736699	2	26913930	G	-	-	-	-		0.8924	0.8613	0.9246	3.028e-10
rs1275988	2	26914364	T	-	-	-	-		0.8923	0.8612	0.9246	3.207e-10
rs935168	2	26914787	A	-	-	-	-		0.9168	0.8867	0.9479	3.387e-07
rs12476527	2	26915624	T	-	-	-	-		0.8918	0.8611	0.9236	1.55e-10
rs35021474	2	26916844	G	-	-	-	-		0.8914	0.8606	0.9232	1.321e-10
rs34004783	2	26916846	G	-	-	-	-		0.9165	0.8867	0.9472	2.216e-07
rs1275980	2	26916969	T	-	-	-	-		0.8912	0.8605	0.923	1.215e-10
rs1275982	2	26919089	T	-	-	-	-		0.8903	0.8596	0.9221	8.477e-11
rs11694327	2	26919429	T	-	-	-	-		0.917	0.8872	0.9477	2.576e-07
rs1731249	2	26920025	A	-	-	-	-		0.8903	0.8596	0.9221	8.319e-11
rs1314982	2	26922062	A	-	-	-	-		0.9198	0.8903	0.9503	4.904e-07
rs1275977	2	26922855	A	-	-	-	-		0.9144	0.8847	0.9451	1.131e-07
rs1275978	2	26923095	T	-	-	-	-		0.8903	0.8596	0.9221	8.314e-11
rs1275979	2	26923568	C	-	-	-	-		0.891	0.8603	0.9228	1.101e-10
rs58307731	2	26923598	CCATCAT	-	-	-	-		0.9151	0.8845	0.9467	2.993e-07
rs1731248	2	26924823	C	-	-	-	-		0.9167	0.8869	0.9474	2.316e-07
rs1731247	2	26928097	G	-	-	-	-		0.9164	0.8867	0.9471	2.057e-07
rs11126666	2	26928811	G	-	-	-	-		0.9158	0.8861	0.9465	1.683e-07
rs13394970	2	26929282	G	-	-	-	-		0.8882	0.8576	0.9199	3.399e-11
rs1731243	2	26930411	T	-	-	-	-		0.8907	0.8599	0.9226	1.132e-10
rs2586886	2	26932031	T	-	-	-	-		0.8933	0.8624	0.9253	3.357e-10
rs1275923	2	26932796	T	-	-	-	-		0.8961	0.8653	0.9281	8.397e-10
rs1275922	2	26932887	G	-	-	-	-		0.9201	0.8903	0.9509	7.061e-07
rs13033535	2	54688234	G	-	-	-	-		1.147	1.079	1.218	9.715e-06
rs13034739	2	54688680	T	-	-	-	-		1.149	1.082	1.221	6.898e-06
rs13035416	2	54688864	C	-	-	-	-		1.148	1.08	1.219	8.418e-06
rs140795482	2	54713862	T	-	-	-	-		1.171	1.101	1.247	6.41e-07
rs12990732	2	54725033	A	-	-	-	-		1.167	1.098	1.241	7.901e-07
rs139100345	2	54734484	A	-	-	-	-		1.249	1.16	1.344	3.527e-09
rs78496188	2	54785493	G	-	-	-	-		1.141	1.085	1.199	2.4e-07
rs12987967	2	54785705	C	-	-	-	-		1.127	1.074	1.181	8.724e-07
rs13423873	2	54786677	G	-	-	-	-		1.12	1.071	1.171	7.718e-07
rs553652880	2	54787322	GGT	-	-	-	-		1.145	1.085	1.208	8.189e-07
rs6545430	2	54788276	C	-	-	-	-		1.13	1.078	1.185	4.127e-07
rs12713262	2	54789232	C	-	-	-	-		1.131	1.078	1.185	3.583e-07
rs12713263	2	54789543	C	-	-	-	-		1.129	1.077	1.184	4.563e-07
rs34978408	2	54791687	A	-	-	-	-		1.126	1.074	1.181	9.149e-07
rs34094680	2	54794413	A	-	-	-	-		1.127	1.074	1.182	8.586e-07
rs33937060	2	54794639	G	-	-	-	-		1.128	1.076	1.183	6.347e-07
rs9677089	2	54794927	C	-	-	-	-		1.134	1.084	1.186	5.305e-08
rs7602992	2	54795929	G	-	-	-	-		1.131	1.079	1.185	3.118e-07
rs57281248	2	54796113	G	-	-	-	-		1.127	1.075	1.182	7.51e-07
rs34077590	2	54796461	G	-	-	-	-		1.127	1.075	1.182	7.51e-07
rs6734536	2	54797709	T	-	-	-	-		1.127	1.075	1.182	6.853e-07
rs6734445	2	54797798	T	-	-	-	-		1.128	1.076	1.183	5.645e-07
rs10166844	2	54798272	C	-	-	-	-		1.139	1.088	1.193	2.655e-08
rs376087404	2	54798731	T	-	-	-	-		1.124	1.071	1.179	1.945e-06
rs370166274	2	54798733	T	-	-	-	-		1.122	1.069	1.177	3.15e-06
rs10202030	2	54798735	T	-	-	-	-		1.135	1.083	1.19	1.136e-07
rs9309256	2	54798737	T	-	-	-	-		1.139	1.087	1.193	4.763e-08
rs149382466	2	54798824	A	-	-	-	-		1.149	1.093	1.208	4.657e-08
rs10205182	2	54799559	T	-	-	-	-		1.128	1.077	1.183	4.736e-07
rs10205331	2	54799560	T	-	-	-	-		1.129	1.077	1.183	4.468e-07
rs10205410	2	54799599	T	-	-	-	-		1.136	1.084	1.191	8.848e-08
rs10170646	2	54799606	C	-	-	-	-		1.101	1.06	1.144	6.905e-07
rs13391803	2	54800128	G	-	-	-	-		1.133	1.081	1.187	2.137e-07
rs10688458	2	54801065	CAG	-	-	-	-		1.144	1.093	1.198	7.732e-09
rs13407214	2	54801074	T	-	-	-	-		1.144	1.093	1.198	7.732e-09
rs4455200	2	54801591	A	-	-	-	-		1.144	1.093	1.197	8.252e-09
rs7599241	2	54801856	A	-	-	-	-		1.144	1.093	1.197	8.252e-09
rs4346422	2	54802206	C	-	-	-	-		1.144	1.093	1.197	8.252e-09
rs13386146	2	54802514	C	-	-	-	-		1.144	1.093	1.197	8.228e-09
rs13399656	2	54802696	G	-	-	-	-		1.144	1.093	1.197	8.252e-09
rs7340302	2	54803671	C	-	-	-	-		1.144	1.093	1.197	8.252e-09
rs10184128	2	54803816	C	-	-	-	-		1.144	1.093	1.197	8.252e-09
rs66622084	2	54805069	A	-	-	-	-		1.138	1.088	1.191	1.939e-08
rs12713264	2	54805218	A	-	-	-	-		1.139	1.089	1.192	1.628e-08
rs12713265	2	54805409	T	-	-	-	-		1.139	1.089	1.192	1.628e-08
rs12713266	2	54805443	T	-	-	-	-		1.139	1.089	1.192	1.628e-08
rs11902987	2	54805587	T	-	-	-	-		1.139	1.089	1.192	1.628e-08
rs12713267	2	54805607	C	-	-	-	-		1.139	1.089	1.192	1.628e-08
rs13403284	2	54805749	G	-	-	-	-		1.139	1.089	1.192	1.628e-08
rs11892443	2	54805776	G	-	-	-	-		1.139	1.089	1.192	1.628e-08
rs13391522	2	54805854	C	-	-	-	-		1.139	1.089	1.192	1.628e-08
rs34547188	2	54805886	GGTGT	-	-	-	-		1.124	1.074	1.176	4.324e-07
rs10208219	2	54806047	A	-	-	-	-		1.139	1.089	1.192	1.628e-08
rs10208225	2	54806049	A	-	-	-	-		1.139	1.089	1.192	1.628e-08
rs755756857	2	54806584	A	-	-	-	-		1.139	1.089	1.192	1.628e-08
rs10187338	2	54806611	G	-	-	-	-		1.139	1.089	1.192	1.628e-08
rs10187447	2	54806711	T	-	-	-	-		1.139	1.089	1.192	1.628e-08
rs59667887	2	54806712	A	-	-	-	-		1.134	1.082	1.188	1.573e-07
rs3796019	2	54807279	A	-	-	-	-		1.139	1.089	1.192	1.628e-08
rs3796018	2	54807281	T	-	-	-	-		1.139	1.089	1.192	1.628e-08
rs3796017	2	54807452	A	-	-	-	-		1.139	1.089	1.192	1.628e-08
rs1137645	2	54807592	G	-	-	-	-		1.139	1.089	1.192	1.628e-08
rs3287	2	54807657	C	-	-	-	-		1.139	1.089	1.192	1.628e-08
rs4616509	2	54807982	C	-	-	-	-		1.139	1.089	1.192	1.628e-08
rs10169954	2	54808117	G	-	-	-	-		1.139	1.089	1.192	1.628e-08
rs10169975	2	54808159	T	-	-	-	-		1.139	1.089	1.192	1.628e-08
rs10170066	2	54808191	T	-	-	-	-		1.14	1.089	1.192	1.487e-08
rs10182538	2	54808251	A	-	-	-	-		1.139	1.089	1.192	1.628e-08
rs10170355	2	54808322	A	-	-	-	-		1.139	1.089	1.192	1.628e-08
rs10193692	2	54808340	T	-	-	-	-		1.139	1.089	1.192	1.628e-08
rs10182836	2	54808504	G	-	-	-	-		1.139	1.089	1.192	1.628e-08
rs1199769855	2	54808714	C	-	-	-	-		1.116	1.067	1.168	2.056e-06
rs12713268	2	54808845	G	-	-	-	-		1.139	1.088	1.192	1.825e-08
rs12713269	2	54809154	G	-	-	-	-		1.139	1.089	1.192	1.628e-08
rs7556752	2	54810044	C	-	-	-	-		1.139	1.089	1.192	1.628e-08
rs7586066	2	54810492	G	-	-	-	-		1.13	1.078	1.185	3.516e-07
rs7586311	2	54810762	G	-	-	-	-		1.14	1.089	1.192	1.48e-08
rs4641979	2	54811917	A	-	-	-	-		1.139	1.089	1.192	1.624e-08
rs28581481	2	54812372	G	-	-	-	-		1.14	1.089	1.192	1.497e-08
rs748777542	2	54812567	T	-	-	-	-		1.14	1.089	1.192	1.497e-08
rs10183867	2	54812722	G	-	-	-	-		1.14	1.089	1.193	1.405e-08
rs10210502	2	54813546	G	-	-	-	-		1.134	1.082	1.189	1.667e-07
rs13432302	2	54813938	C	-	-	-	-		1.14	1.089	1.192	1.434e-08
rs7607451	2	54814215	T	-	-	-	-		1.068	1.038	1.1	6.838e-06
rs6706263	2	54815240	T	-	-	-	-		1.14	1.089	1.192	1.497e-08
rs6706372	2	54815320	A	-	-	-	-		1.068	1.037	1.099	8.564e-06
rs10206143	2	54817453	T	-	-	-	-		1.14	1.089	1.192	1.497e-08
rs7584223	2	54818895	C	-	-	-	-		1.132	1.08	1.187	2.384e-07
rs4374410	2	54819088	T	-	-	-	-		1.143	1.092	1.197	9.097e-09
rs71408776	2	54821382	G	-	-	-	-		1.138	1.088	1.191	1.889e-08
rs11898032	2	54821515	A	-	-	-	-		1.138	1.088	1.191	1.889e-08
rs11898033	2	54821518	A	-	-	-	-		1.138	1.088	1.191	1.889e-08
rs11277978	2	54823130	C	-	-	-	-		1.132	1.08	1.187	2.331e-07
rs6739140	2	54823502	G	-	-	-	-		1.139	1.088	1.191	1.861e-08
rs6749802	2	54824146	G	-	-	-	-		1.139	1.088	1.191	1.861e-08
rs6721612	2	54824349	T	-	-	-	-		1.142	1.087	1.2	1.532e-07
rs4577321	2	54824396	G	-	-	-	-		1.133	1.081	1.187	1.938e-07
rs4519566	2	54824815	A	-	-	-	-		1.133	1.081	1.187	1.938e-07
rs6730876	2	54827001	T	-	-	-	-		1.142	1.087	1.2	1.505e-07
rs13021606	2	54829270	T	-	-	-	-		1.159	1.093	1.229	7.35e-07
rs7591204	2	54829458	C	-	-	-	-		1.161	1.1	1.226	5.711e-08
rs7591231	2	54829596	G	-	-	-	-		1.138	1.082	1.197	5.365e-07
rs7564719	2	54829731	C	-	-	-	-		1.136	1.086	1.188	2.721e-08
rs7424459	2	54830438	A	-	-	-	-		1.132	1.08	1.186	2.585e-07
rs4347868	2	54830616	A	-	-	-	-		1.131	1.082	1.183	7.24e-08
rs4358162	2	54830671	T	-	-	-	-		1.142	1.087	1.2	1.454e-07
rs10188545	2	54831875	G	-	-	-	-		1.133	1.083	1.185	5.363e-08
rs12713270	2	54832751	A	-	-	-	-		1.142	1.087	1.2	1.483e-07
rs12713271	2	54833080	G	-	-	-	-		1.142	1.087	1.2	1.596e-07
rs6740893	2	54834380	A	-	-	-	-		1.143	1.09	1.198	2.517e-08
rs67244067	2	54835845	A	-	-	-	-		1.144	1.088	1.202	1.101e-07
rs6724136	2	54837377	G	-	-	-	-		1.119	1.07	1.17	8.409e-07
rs11896957	2	54838589	C	-	-	-	-		1.142	1.087	1.2	1.449e-07
rs10193877	2	54838613	C	-	-	-	-		1.116	1.069	1.165	6.135e-07
rs10183043	2	54838859	G	-	-	-	-		1.133	1.081	1.188	1.79e-07
rs6741053	2	54842064	T	-	-	-	-		1.166	1.105	1.23	1.832e-08
rs12713272	2	54842302	T	-	-	-	-		1.169	1.109	1.233	8.573e-09
rs11902659	2	54842317	G	-	-	-	-		1.168	1.108	1.232	1.021e-08
rs7569127	2	54844926	G	-	-	-	-		1.144	1.088	1.202	1.084e-07
rs7608414	2	54844995	A	-	-	-	-		1.148	1.095	1.204	1.105e-08
rs12713273	2	54845117	G	-	-	-	-		1.133	1.081	1.187	2.017e-07
rs10176359	2	54845698	A	-	-	-	-		1.145	1.089	1.203	8.645e-08
rs10176445	2	54845776	C	-	-	-	-		1.148	1.095	1.203	1.218e-08
rs12713274	2	54848728	G	-	-	-	-		1.138	1.088	1.191	2.047e-08
rs13408295	2	54854905	T	-	-	-	-		1.162	1.102	1.226	3.63e-08
rs900897832	2	54854922	T	-	-	-	-		1.15	1.091	1.213	2.063e-07
rs17046036	2	54855454	A	-	-	-	-		1.139	1.084	1.197	2.616e-07
rs2229503	2	54858664	T	-	-	-	-		1.163	1.103	1.227	2.941e-08
rs35619551	2	54858886	T	-	-	-	-		1.163	1.103	1.227	2.941e-08
rs6545435	2	54859403	T	-	-	-	-		1.162	1.102	1.226	3.363e-08
rs58419243	2	54862352	G	-	-	-	-		1.14	1.085	1.198	2.349e-07
rs34311770	2	54863175	C	-	-	-	-		1.162	1.102	1.226	3.411e-08
rs17046061	2	54864030	T	-	-	-	-		1.163	1.102	1.227	3.141e-08
rs11892236	2	54865560	G	-	-	-	-		1.14	1.085	1.198	2.349e-07
rs17046067	2	54867496	T	-	-	-	-		1.163	1.102	1.227	3.141e-08
rs13004944	2	54869281	G	-	-	-	-		1.163	1.102	1.227	3.141e-08
rs3739109	2	54877146	G	-	-	-	-		1.128	1.076	1.183	5.008e-07
rs17046077	2	54881476	G	-	-	-	-		1.15	1.092	1.211	1.059e-07
rs2271329	2	54882381	A	-	-	-	-		1.149	1.091	1.21	1.32e-07
rs2048370	2	54886605	C	-	-	-	-		1.131	1.078	1.187	5.034e-07
rs17046097	2	54888075	A	-	-	-	-		1.148	1.096	1.201	3.37e-09
rs2971877	2	54889136	G	-	-	-	-		0.9313	0.9049	0.9584	1.197e-06
rs10528	2	54889149	C	-	-	-	-		1.17	1.107	1.236	2.824e-08
rs17046108	2	54891017	A	-	-	-	-		1.131	1.078	1.187	5.788e-07
rs72806653	2	54892663	A	-	-	-	-		1.149	1.091	1.21	1.561e-07
rs2292356	2	54892800	A	-	-	-	-		1.07	1.04	1.101	4.2e-06
rs2292357	2	54892805	A	-	-	-	-		1.069	1.038	1.1	6.192e-06
rs1382557255	2	54895925	A	-	-	-	-		1.162	1.104	1.223	8.2e-09
rs112733511	2	54896377	AT	-	-	-	-		1.102	1.056	1.151	9.37e-06
rs117262811	2	54898273	C	-	-	-	-		1.253	1.165	1.347	1.146e-09
rs3850350	2	54898633	C	-	-	-	-		1.16	1.102	1.222	1.615e-08
rs34662083	2	54899434	C	-	-	-	-		1.16	1.102	1.222	1.615e-08
rs2971875	2	54901134	T	-	-	-	-		1.07	1.04	1.102	3.455e-06
rs17046149	2	54910872	C	-	-	-	-		1.149	1.094	1.206	2.356e-08
rs33946849	2	54911062	C	-	-	-	-		1.148	1.093	1.205	2.787e-08
rs354232	2	54916910	A	-	-	-	-		1.191	1.126	1.258	6.839e-10
rs1225211276	2	54917374	A	-	-	-	-		1.191	1.127	1.259	6.852e-10
rs5000690	2	54917382	A	-	-	-	-		1.192	1.126	1.261	1.526e-09
rs5831317	2	54917383	A	-	-	-	-		1.177	1.115	1.242	3.205e-09
rs1030602	2	54917867	A	-	-	-	-		1.118	1.072	1.166	2.141e-07
rs10188185	2	54919159	A	-	-	-	-		1.19	1.126	1.258	8.394e-10
rs34456795	2	54920526	T	-	-	-	-		1.19	1.126	1.258	8.211e-10
rs168505	2	54920968	T	-	-	-	-		1.128	1.082	1.175	1.044e-08
rs354225	2	54923766	A	-	-	-	-		1.167	1.112	1.226	6.463e-10
rs9917248	2	54924463	T	-	-	-	-		1.188	1.124	1.256	1.11e-09
rs241661	2	54924467	T	-	-	-	-		1.158	1.1	1.218	1.571e-08
rs138938305	2	54924901	T	-	-	-	-		1.292	1.188	1.404	1.824e-09
rs13413913	2	54926191	A	-	-	-	-		1.161	1.104	1.22	5.256e-09
rs12713275	2	54927595	C	-	-	-	-		1.119	1.074	1.167	1.079e-07
rs12713276	2	54927720	T	-	-	-	-		1.191	1.128	1.258	2.513e-10
rs56100737	2	54928370	A	-	-	-	-		1.118	1.073	1.165	1.083e-07
rs6744586	2	54930467	T	-	-	-	-		1.188	1.126	1.253	2.404e-10
rs10175967	2	54931457	C	-	-	-	-		1.187	1.125	1.252	3.282e-10
rs67909358	2	54936599	T	-	-	-	-		1.187	1.124	1.253	6.415e-10
rs11883962	2	54937095	A	-	-	-	-		1.189	1.126	1.255	4.96e-10
rs6751751	2	54937569	T	-	-	-	-		1.108	1.064	1.155	1.032e-06
rs11890229	2	54941366	A	-	-	-	-		1.189	1.126	1.255	3.603e-10
rs7569380	2	54943222	C	-	-	-	-		1.191	1.128	1.258	3.184e-10
rs9309258	2	54943642	T	-	-	-	-		1.191	1.128	1.258	3.184e-10
rs34108053	2	54947385	T	-	-	-	-		1.18	1.116	1.248	5.521e-09
rs11892703	2	54948356	G	-	-	-	-		1.183	1.12	1.249	1.218e-09
rs769244712	2	54948872	C	-	-	-	-		1.182	1.122	1.245	3.156e-10
rs17046257	2	54949785	A	-	-	-	-		1.181	1.12	1.246	9.572e-10
rs35378964	2	54958760	A	-	-	-	-		1.168	1.107	1.233	1.901e-08
rs67246257	2	54967067	A	-	-	-	-		1.207	1.139	1.279	1.793e-10
rs67617923	2	54968517	A	-	-	-	-		1.212	1.144	1.285	7.028e-11
rs67514855	2	54968590	T	-	-	-	-		1.212	1.144	1.284	7.808e-11
rs72806698	2	54969379	T	-	-	-	-		1.213	1.144	1.285	7.254e-11
rs11891165	2	54987940	T	-	-	-	-		0.932	0.9037	0.9611	7.347e-06
rs1317893392	2	54987959	A	-	-	-	-		0.9298	0.9026	0.9577	1.425e-06
rs80309373	2	54988490	C	-	-	-	-		0.9304	0.9023	0.9594	4.13e-06
rs72806702	2	54990529	T	-	-	-	-		1.112	1.067	1.159	5.148e-07
rs1216549587	2	54993757	A	-	-	-	-		1.125	1.077	1.176	1.804e-07
rs17046310	2	54993998	T	-	-	-	-		0.9314	0.903	0.9608	7.179e-06
rs143274022	2	54994035	C	-	-	-	-		0.9307	0.9023	0.9601	5.744e-06
rs17046312	2	54994252	G	-	-	-	-		0.9315	0.9031	0.9608	7.224e-06
rs114518155	2	54995022	T	-	-	-	-		0.9303	0.9018	0.9596	4.975e-06
rs17521852	2	54996613	T	-	-	-	-		0.9299	0.9016	0.959	3.947e-06
rs13011362	2	54998753	G	-	-	-	-		1.119	1.073	1.167	1.773e-07
rs2116439	2	55001405	G	-	-	-	-		1.104	1.059	1.151	3.165e-06
rs67607054	2	55002488	G	-	-	-	-		1.11	1.064	1.158	1.251e-06
rs35559436	2	55003484	T	-	-	-	-		0.9253	0.8972	0.9543	8.376e-07
rs6717514	2	55006257	C	-	-	-	-		0.9304	0.9021	0.9595	4.61e-06
rs66465217	2	55006424	T	-	-	-	-		1.112	1.066	1.161	9.812e-07
rs6708721	2	55007861	C	-	-	-	-		0.9245	0.8965	0.9535	5.923e-07
rs6754214	2	55008201	G	-	-	-	-		0.9267	0.8984	0.9559	1.548e-06
rs12994099	2	55008482	C	-	-	-	-		1.111	1.065	1.159	1.278e-06
rs35620351	2	55008907	G	-	-	-	-		1.108	1.062	1.156	2.356e-06
rs1438816	2	55009079	T	-	-	-	-		0.9251	0.8969	0.9543	8.897e-07
rs35880160	2	55009201	G	-	-	-	-		1.11	1.063	1.158	1.648e-06
rs11683128	2	55009957	C	-	-	-	-		0.9242	0.8961	0.9532	5.533e-07
rs11678461	2	55010099	T	-	-	-	-		0.9244	0.8963	0.9534	6.035e-07
rs13033894	2	55010115	C	-	-	-	-		1.111	1.065	1.16	1.192e-06
rs56113416	2	55010989	G	-	-	-	-		1.117	1.068	1.168	1.224e-06
rs6709473	2	55011581	T	-	-	-	-		0.927	0.8987	0.9563	1.726e-06
rs6713115	2	55012202	A	-	-	-	-		0.9264	0.8981	0.9557	1.409e-06
rs79259903	2	55013200	C	-	-	-	-		0.9232	0.895	0.9523	4.415e-07
rs79359689	2	55013227	T	-	-	-	-		0.9232	0.895	0.9522	4.323e-07
rs72917512	2	55013241	T	-	-	-	-		0.9249	0.8967	0.954	7.741e-07
rs72917514	2	55013646	A	-	-	-	-		0.9251	0.8968	0.9543	8.839e-07
rs58350716	2	55013996	T	-	-	-	-		0.9232	0.895	0.9523	4.44e-07
rs12613164	2	55014712	T	-	-	-	-		0.9241	0.8958	0.9532	6.36e-07
rs13000120	2	55015024	G	-	-	-	-		1.11	1.064	1.158	1.365e-06
rs13005723	2	55015281	T	-	-	-	-		1.112	1.066	1.16	9.316e-07
rs72808606	2	55015604	A	-	-	-	-		1.119	1.071	1.17	5.499e-07
rs6761960	2	55015764	A	-	-	-	-		0.9256	0.8973	0.9547	1.001e-06
rs67248043	2	55016143	C	-	-	-	-		1.11	1.064	1.158	1.273e-06
rs11125545	2	55016475	A	-	-	-	-		0.9256	0.8967	0.9554	1.771e-06
rs7564091	2	55017837	A	-	-	-	-		0.9274	0.8991	0.9566	1.85e-06
rs3932860	2	55017892	T	-	-	-	-		0.9273	0.8993	0.9561	1.339e-06
rs2053326	2	55018300	T	-	-	-	-		0.9263	0.8984	0.9551	9.62e-07
rs11125547	2	55018895	T	-	-	-	-		0.9246	0.8967	0.9534	5.316e-07
rs11893827	2	55019283	T	-	-	-	-		0.9195	0.8917	0.9483	9.242e-08
rs73936467	2	55019615	C	-	-	-	-		0.9198	0.8919	0.9485	9.876e-08
rs164943	2	55019869	G	-	-	-	-		0.9337	0.9072	0.961	3.068e-06
rs67742514	2	55020784	G	-	-	-	-		1.109	1.063	1.156	1.569e-06
rs74353324	2	55021252	A	-	-	-	-		0.9257	0.8978	0.9546	8.067e-07
rs11897031	2	55021628	T	-	-	-	-		0.9252	0.8973	0.954	6.796e-07
rs11690558	2	55023138	G	-	-	-	-		0.9264	0.8984	0.9552	1.023e-06
rs17046343	2	55023569	C	-	-	-	-		1.108	1.062	1.156	1.882e-06
rs17046344	2	55023600	A	-	-	-	-		1.2	1.131	1.273	1.422e-09
rs76830118	2	55025700	T	-	-	-	-		0.9309	0.9024	0.9604	6.635e-06
rs71408795	2	55045000	A	-	-	-	-		1.138	1.075	1.205	8.605e-06
rs17345361	2	55045156	T	-	-	-	-		0.9311	0.9023	0.9609	8.956e-06
rs12999197	2	55051827	T	-	-	-	-		0.9349	0.9083	0.9623	5.06e-06
rs930493	2	55058198	A	-	-	-	-		0.9364	0.9097	0.9638	8.338e-06
rs11125548	2	55058509	T	-	-	-	-		0.932	0.9036	0.9613	8.061e-06
rs11674173	2	55062132	A	-	-	-	-		0.9283	0.8998	0.9577	2.913e-06
rs6755779	2	55063552	A	-	-	-	-		0.932	0.9054	0.9593	1.824e-06
rs5831322	2	55067434	CA	-	-	-	-		0.9353	0.9086	0.9627	5.619e-06
rs1106090	2	58068741	G	-	-	-	-		1.071	1.041	1.103	3.77e-06
rs62167203	2	146016278	T	-	-	-	-		0.8837	0.8366	0.9335	9.73e-06
rs62167204	2	146017296	T	-	-	-	-		0.8837	0.8366	0.9335	9.73e-06
rs151240459	2	146017701	C	-	-	-	-		0.8837	0.8366	0.9335	9.73e-06
rs967295	2	146020452	T	-	-	-	-		0.8833	0.8362	0.933	8.933e-06
rs72993337	2	146020837	C	-	-	-	-		0.8833	0.8363	0.933	8.683e-06
rs707058	2	155281517	C	2.138	1.535	2.978	6.998e-06		-	-	-	-
rs707060	2	155281911	T	2.138	1.535	2.978	6.998e-06		-	-	-	-
rs707061	2	155282560	A	2.117	1.52	2.949	9.118e-06		-	-	-	-
rs150215636	2	155288342	G	2.198	1.566	3.085	5.304e-06		-	-	-	-
rs75739412	2	155289152	T	2.198	1.566	3.085	5.304e-06		-	-	-	-
rs799770	2	155291579	G	2.159	1.538	3.031	8.662e-06		-	-	-	-
rs112388854	2	155294139	T	2.243	1.596	3.152	3.243e-06		-	-	-	-
rs1405934	2	155294658	C	2.243	1.596	3.152	3.243e-06		-	-	-	-
rs1527862	2	155294795	T	2.243	1.596	3.152	3.243e-06		-	-	-	-
rs1527861	2	155294870	A	2.243	1.596	3.152	3.243e-06		-	-	-	-
rs707068	2	155297402	G	2.181	1.554	3.062	6.598e-06		-	-	-	-
rs707069	2	155297453	C	2.181	1.554	3.062	6.598e-06		-	-	-	-
rs138456561	2	155298558	T	2.243	1.596	3.152	3.243e-06		-	-	-	-
rs4140692	2	155298682	A	2.243	1.596	3.152	3.243e-06		-	-	-	-
rs74986530	2	155308126	A	2.198	1.566	3.085	5.304e-06		-	-	-	-
rs707086	2	155311107	G	2.406	1.687	3.431	1.231e-06		-	-	-	-
rs2695411	2	155312730	A	2.356	1.655	3.353	1.968e-06		-	-	-	-
rs16837606	2	155317225	A	2.512	1.763	3.58	3.454e-07		-	-	-	-
rs707097	2	155318815	G	2.496	1.751	3.557	4.188e-07		-	-	-	-
rs1233700599	2	155319767	TA	2.617	1.834	3.736	1.162e-07		-	-	-	-
rs16837613	2	155319793	C	2.496	1.745	3.57	5.519e-07		-	-	-	-
rs1019580907	2	155321956	G	2.504	1.768	3.545	2.336e-07		-	-	-	-
rs6750412	2	155323352	C	2.255	1.62	3.138	1.452e-06		-	-	-	-
rs58015847	2	155326446	T	2.455	1.733	3.477	4.249e-07		-	-	-	-
rs73965470	2	155327252	A	2.483	1.756	3.511	2.684e-07		-	-	-	-
rs1301114785	2	155328176	AAAATAAATAAATAAATAAAT	2.21	1.582	3.086	3.282e-06		-	-	-	-
rs1609150	2	155332023	C	2.54	1.79	3.604	1.799e-07		-	-	-	-
rs372900	2	164870587	A	-	-	-	-		1.068	1.038	1.1	7.166e-06
rs2675146	2	164873061	G	-	-	-	-		1.068	1.037	1.099	8.897e-06
rs4429489	2	164885262	G	-	-	-	-		1.067	1.037	1.099	9.181e-06
rs432795	2	164922552	A	-	-	-	-		1.068	1.037	1.099	8.98e-06
rs10930115	2	164930382	T	-	-	-	-		0.9354	0.9084	0.9631	7.64e-06
rs762510953	2	164934626	T	-	-	-	-		0.9355	0.9085	0.9633	8.14e-06
rs34611819	2	164934709	A	-	-	-	-		0.9353	0.9083	0.9631	7.64e-06
rs375166772	2	164939310	C	-	-	-	-		0.9315	0.9048	0.9589	1.624e-06
rs268266	2	164952682	T	-	-	-	-		1.07	1.039	1.101	4.722e-06
rs268264	2	164952970	G	-	-	-	-		1.072	1.041	1.103	2.541e-06
rs268263	2	164954174	T	-	-	-	-		0.92	0.8934	0.9475	2.7e-08
rs12999907	2	164957251	G	-	-	-	-		0.9278	0.9005	0.9559	8.467e-07
rs2389981	2	164961035	C	-	-	-	-		0.9264	0.9	0.9535	2.165e-07
rs7583960	2	164962632	C	-	-	-	-		0.9286	0.9013	0.9567	1.13e-06
rs796403999	2	164962819	A	-	-	-	-		0.9281	0.9009	0.9561	8.846e-07
rs1446468	2	164963486	T	-	-	-	-		0.9217	0.8955	0.9486	2.895e-08
rs7599930	2	164963501	T	-	-	-	-		0.9266	0.9002	0.9537	2.34e-07
rs7580802	2	164965154	C	-	-	-	-		0.928	0.9008	0.9561	9.272e-07
rs1545358	2	164965571	T	-	-	-	-		0.9236	0.8973	0.9507	7.22e-08
rs1867813	2	164966590	T	-	-	-	-		0.9278	0.9005	0.9559	8.458e-07
rs7605591	2	164967926	C	-	-	-	-		0.9279	0.9006	0.956	8.988e-07
rs7605718	2	164968053	C	-	-	-	-		0.9236	0.8972	0.9507	7.043e-08
rs144278818	2	164968973	TAG	-	-	-	-		0.9235	0.8972	0.9506	6.882e-08
rs2121315	2	164973051	G	-	-	-	-		0.9233	0.897	0.9504	6.318e-08
rs2892897	2	164973647	T	-	-	-	-		0.928	0.9007	0.9561	9.262e-07
rs1371334649	2	164974432	T	-	-	-	-		0.9283	0.9018	0.9555	4.664e-07
rs1348784	2	164975614	A	-	-	-	-		0.9233	0.897	0.9504	6.397e-08
rs1348785	2	164975623	G	-	-	-	-		0.9233	0.897	0.9504	6.397e-08
rs13009997	2	164976416	T	-	-	-	-		0.9239	0.8969	0.9518	1.804e-07
rs12993321	2	164977325	C	-	-	-	-		0.9239	0.8969	0.9518	1.774e-07
rs36022645	2	164977696	T	-	-	-	-		0.9239	0.8969	0.9518	1.774e-07
rs6727986	2	164980159	A	-	-	-	-		0.9239	0.8975	0.951	7.98e-08
rs11691038	2	164981901	C	-	-	-	-		0.9283	0.901	0.9564	1.009e-06
rs34741244	2	164982321	T	-	-	-	-		0.9292	0.9019	0.9573	1.397e-06
rs6731923	2	164983044	T	-	-	-	-		0.9282	0.9009	0.9563	9.74e-07
rs4618077	2	164986276	G	-	-	-	-		0.9251	0.8987	0.9522	1.308e-07
rs1446471	2	164986888	T	-	-	-	-		0.9249	0.8986	0.9521	1.222e-07
rs1446472	2	164986974	A	-	-	-	-		0.9248	0.8984	0.9519	1.147e-07
rs35824749	2	164987750	G	-	-	-	-		0.9271	0.8998	0.9552	6.66e-07
rs13014651	2	164989579	C	-	-	-	-		0.9272	0.8999	0.9553	6.87e-07
rs1446473	2	164990304	C	-	-	-	-		0.9239	0.8975	0.9509	7.844e-08
rs1446474	2	164990305	A	-	-	-	-		0.9237	0.8974	0.9508	7.338e-08
rs12620146	2	164990677	T	-	-	-	-		0.9269	0.8996	0.9549	6.063e-07
rs143039706	2	164991793	CA	-	-	-	-		0.9267	0.8995	0.9548	5.795e-07
rs6747273	2	164992514	G	-	-	-	-		0.9246	0.8982	0.9517	1.057e-07
rs34825475	2	164995493	C	-	-	-	-		0.9267	0.8995	0.9548	5.693e-07
rs6705307	2	164995774	A	-	-	-	-		1.079	1.048	1.11	2.63e-07
rs12619179	2	164996790	C	-	-	-	-		0.926	0.8988	0.9541	4.474e-07
rs12612843	2	164996791	T	-	-	-	-		0.926	0.8988	0.9541	4.474e-07
rs12612988	2	164997339	T	-	-	-	-		0.9257	0.8985	0.9538	4.013e-07
rs770315376	2	164998607	CT	-	-	-	-		0.925	0.8986	0.9522	1.303e-07
rs67386813	2	164999122	A	-	-	-	-		0.9256	0.8984	0.9536	3.777e-07
rs1374264	2	164999883	A	-	-	-	-		1.088	1.057	1.12	8.923e-09
rs66780116	2	165000789	T	-	-	-	-		0.9218	0.8946	0.9498	9.55e-08
rs67770546	2	165001138	A	-	-	-	-		0.9228	0.8956	0.9509	1.45e-07
rs16849273	2	165001188	G	-	-	-	-		0.9218	0.8946	0.9499	1.009e-07
rs16849277	2	165001238	A	-	-	-	-		0.922	0.8948	0.95	1.03e-07
rs16849280	2	165001349	G	-	-	-	-		0.922	0.8948	0.95	1.03e-07
rs200616520	2	165001644	A	-	-	-	-		0.9208	0.8937	0.9487	6.124e-08
rs9677986	2	165001815	C	-	-	-	-		0.9175	0.8913	0.9444	5.285e-09
rs7601389	2	165002610	G	-	-	-	-		0.9174	0.8912	0.9443	5.1e-09
rs16849288	2	165002800	C	-	-	-	-		0.922	0.8948	0.95	1.03e-07
rs12613696	2	165003418	T	-	-	-	-		0.922	0.8948	0.95	1.03e-07
rs12614440	2	165004107	T	-	-	-	-		0.922	0.8948	0.95	1.03e-07
rs1470492	2	165004184	T	-	-	-	-		0.91	0.8838	0.937	2.635e-10
rs10930116	2	165004375	A	-	-	-	-		0.922	0.8948	0.95	1.03e-07
rs533706075	2	165004396	TAA	-	-	-	-		0.922	0.8948	0.95	1.03e-07
rs1446477	2	165004476	T	-	-	-	-		0.922	0.8948	0.95	1.03e-07
rs5010612	2	165004597	G	-	-	-	-		0.922	0.8948	0.95	1.03e-07
rs142388341	2	165004601	CA	-	-	-	-		0.922	0.8948	0.95	1.03e-07
rs16849297	2	165005044	T	-	-	-	-		0.922	0.8948	0.95	1.03e-07
rs35986855	2	165005268	C	-	-	-	-		0.922	0.8948	0.95	1.03e-07
rs13018327	2	165005489	T	-	-	-	-		0.922	0.8948	0.95	1.03e-07
rs10194493	2	165005726	C	-	-	-	-		0.9103	0.8841	0.9373	2.99e-10
rs16849300	2	165006040	C	-	-	-	-		0.922	0.8948	0.95	1.03e-07
rs11892933	2	165006694	G	-	-	-	-		0.922	0.8948	0.95	1.03e-07
rs10930117	2	165006748	G	-	-	-	-		0.922	0.8948	0.95	1.03e-07
rs10930118	2	165007487	G	-	-	-	-		0.9222	0.895	0.9502	1.129e-07
rs10930119	2	165007793	A	-	-	-	-		0.9222	0.895	0.9502	1.129e-07
rs73029563	2	165008166	C	-	-	-	-		0.9071	0.8811	0.9338	4.747e-11
rs1209908945	2	165008386	G	-	-	-	-		0.9222	0.895	0.9502	1.129e-07
rs7556898	2	165008513	T	-	-	-	-		0.9117	0.8854	0.9389	6.353e-10
rs12618255	2	165008566	A	-	-	-	-		0.9222	0.895	0.9502	1.129e-07
rs12622291	2	165008631	C	-	-	-	-		0.9222	0.895	0.9502	1.129e-07
rs34151930	2	165008829	G	-	-	-	-		0.9222	0.895	0.9502	1.129e-07
rs941991055	2	165008945	G	-	-	-	-		0.9223	0.8951	0.9503	1.157e-07
rs16849320	2	165009070	A	-	-	-	-		0.9222	0.895	0.9502	1.129e-07
rs16849326	2	165009156	G	-	-	-	-		0.9223	0.8951	0.9503	1.165e-07
rs35226595	2	165009221	C	-	-	-	-		0.9223	0.8951	0.9503	1.165e-07
rs9789645	2	165009617	A	-	-	-	-		0.9212	0.8941	0.9491	7.188e-08
rs9789646	2	165009688	A	-	-	-	-		0.9194	0.8923	0.9472	3.422e-08
rs10184428	2	165011827	C	-	-	-	-		0.9116	0.8855	0.9385	4.395e-10
rs6707357	2	165014293	T	-	-	-	-		0.9091	0.8828	0.9361	1.839e-10
rs13004770	2	165027916	A	-	-	-	-		0.9289	0.9007	0.9579	2.63e-06
rs1446465	2	165035811	C	-	-	-	-		0.913	0.8864	0.9403	1.479e-09
rs11319875	2	165039647	T	-	-	-	-		0.9321	0.9038	0.9612	7.336e-06
rs1121308	2	165042064	C	-	-	-	-		0.9249	0.8976	0.953	3.129e-07
rs1121309	2	165042442	A	-	-	-	-		0.925	0.8977	0.9531	3.325e-07
rs1371192	2	165042646	C	-	-	-	-		0.925	0.8977	0.9531	3.282e-07
rs1371191	2	165042775	T	-	-	-	-		0.925	0.8977	0.9531	3.282e-07
rs1371190	2	165042786	G	-	-	-	-		0.925	0.8977	0.9531	3.282e-07
rs6712094	2	165043460	G	-	-	-	-		0.9322	0.904	0.9613	7.642e-06
rs12618751	2	165044350	T	-	-	-	-		0.9322	0.904	0.9613	7.642e-06
rs10930120	2	165044458	G	-	-	-	-		0.9322	0.904	0.9613	7.642e-06
rs1371187	2	165045101	G	-	-	-	-		0.9146	0.888	0.9419	2.93e-09
rs6753229	2	165046486	C	-	-	-	-		0.9147	0.8881	0.9421	3.117e-09
rs10204405	2	165047746	A	-	-	-	-		0.9141	0.8874	0.9415	2.738e-09
rs13021222	2	165047905	C	-	-	-	-		0.9217	0.8943	0.9499	1.145e-07
rs6711015	2	165049684	T	-	-	-	-		0.9165	0.8899	0.944	6.941e-09
rs6726740	2	165050128	G	-	-	-	-		0.9239	0.8964	0.9522	2.657e-07
rs13035910	2	165050406	G	-	-	-	-		0.9235	0.8961	0.9518	2.287e-07
rs1166006700	2	165051916	TA	-	-	-	-		0.9316	0.9034	0.9608	6.671e-06
rs438885	2	165052291	A	-	-	-	-		0.9206	0.8931	0.949	9.152e-08
rs448798	2	165052533	A	-	-	-	-		0.9186	0.8912	0.9469	4.22e-08
rs375218	2	165055911	T	-	-	-	-		0.9208	0.8933	0.9492	9.954e-08
rs1251335	2	165056739	T	-	-	-	-		0.9207	0.8932	0.949	9.339e-08
rs1458582148	2	165057147	CA	-	-	-	-		0.9183	0.8899	0.9476	1.023e-07
rs1439208	2	165058097	G	-	-	-	-		0.9207	0.8932	0.9491	9.415e-08
rs7587391	2	165058449	C	-	-	-	-		0.9207	0.8932	0.9491	9.415e-08
rs1371177	2	165059824	A	-	-	-	-		0.9277	0.8998	0.9564	1.387e-06
rs1898839	2	165062614	A	-	-	-	-		0.9254	0.8976	0.954	6.054e-07
rs1898840	2	165062922	G	-	-	-	-		0.9197	0.8922	0.948	6.397e-08
rs10432461	2	165064506	A	-	-	-	-		0.9266	0.8982	0.956	1.696e-06
rs4441488	2	165065627	C	-	-	-	-		0.9266	0.8982	0.956	1.696e-06
rs13031093	2	165067397	G	-	-	-	-		0.9315	0.9026	0.9612	9.381e-06
rs13031308	2	165067517	C	-	-	-	-		0.9316	0.9028	0.9613	9.715e-06
rs13031311	2	165067519	C	-	-	-	-		0.9314	0.9026	0.9611	9.052e-06
rs12988157	2	165068081	A	-	-	-	-		0.9258	0.8973	0.9551	1.276e-06
rs1898841	2	165070207	C	-	-	-	-		0.926	0.8975	0.9553	1.354e-06
rs71018315	2	165071660	AT	-	-	-	-		0.9266	0.8982	0.956	1.695e-06
rs13035163	2	165072927	G	-	-	-	-		0.9267	0.8982	0.9561	1.749e-06
rs13035934	2	165073072	A	-	-	-	-		0.9266	0.8982	0.956	1.695e-06
rs13033454	2	165076171	C	-	-	-	-		0.9266	0.8982	0.956	1.695e-06
rs13007966	2	165076573	T	-	-	-	-		0.9266	0.8982	0.956	1.695e-06
rs1371181	2	165076728	C	-	-	-	-		0.9266	0.8982	0.956	1.695e-06
rs12991252	2	165077418	A	-	-	-	-		0.9258	0.8974	0.9552	1.309e-06
rs13021155	2	165078236	G	-	-	-	-		0.9265	0.898	0.9558	1.609e-06
rs13027527	2	165078704	A	-	-	-	-		0.9263	0.8979	0.9557	1.535e-06
rs543817660	2	165079138	G	-	-	-	-		0.9204	0.8929	0.9487	8.236e-08
rs201751833	2	165079139	G	-	-	-	-		0.9186	0.8909	0.9473	5.977e-08
rs13035872	2	165080395	T	-	-	-	-		0.9265	0.898	0.9558	1.609e-06
rs13004226	2	165080678	C	-	-	-	-		0.9265	0.898	0.9558	1.609e-06
rs13005481	2	165081366	T	-	-	-	-		0.9266	0.8981	0.9559	1.661e-06
rs35590688	2	165083085	TA	-	-	-	-		0.9266	0.8981	0.9559	1.661e-06
rs12996348	2	165083414	G	-	-	-	-		0.9266	0.8981	0.9559	1.661e-06
rs13019466	2	165083418	T	-	-	-	-		0.9266	0.8981	0.9559	1.661e-06
rs13001519	2	165083593	C	-	-	-	-		0.9266	0.8981	0.9559	1.661e-06
rs11902726	2	165084285	T	-	-	-	-		0.9266	0.8981	0.9559	1.673e-06
rs11893254	2	165084610	G	-	-	-	-		0.9265	0.898	0.9559	1.621e-06
rs746467908	2	165085324	G	-	-	-	-		0.9297	0.9009	0.9594	5.413e-06
rs551691816	2	165085573	CT	-	-	-	-		0.9298	0.9016	0.9589	3.622e-06
rs770377940	2	165086306	C	-	-	-	-		0.9196	0.8924	0.9477	4.729e-08
rs1439211	2	165094300	A	-	-	-	-		0.9274	0.8988	0.9568	2.265e-06
rs34410683	2	165095713	A	-	-	-	-		0.9263	0.8978	0.9557	1.552e-06
rs12463826	2	165096178	A	-	-	-	-		0.9243	0.8964	0.953	4.715e-07
rs6748723	2	165096410	G	-	-	-	-		0.9297	0.9015	0.9589	3.641e-06
rs6733915	2	165096425	A	-	-	-	-		0.9294	0.9011	0.9585	3.29e-06
rs1482461532	2	165114739	A	-	-	-	-		0.9337	0.9057	0.9624	9.365e-06
rs7575616	2	165115080	C	-	-	-	-		0.9337	0.9058	0.9625	9.609e-06
rs4667738	2	165115560	T	-	-	-	-		0.9337	0.9058	0.9625	9.587e-06
rs10209547	2	165116276	A	-	-	-	-		0.9332	0.9053	0.9619	8.033e-06
rs6432787	2	165116981	C	-	-	-	-		0.9334	0.9055	0.9622	8.67e-06
rs1814148	2	165117521	T	-	-	-	-		0.9335	0.9056	0.9623	8.975e-06
rs1159041	2	165117587	C	-	-	-	-		0.9335	0.9056	0.9623	8.975e-06
rs756093962	2	165117650	G	-	-	-	-		0.9335	0.9056	0.9623	8.975e-06
rs10203379	2	165117794	T	-	-	-	-		0.9336	0.9057	0.9624	9.189e-06
rs10179796	2	165117968	G	-	-	-	-		0.9333	0.9054	0.9621	8.337e-06
rs9682637	2	165118479	C	-	-	-	-		0.9302	0.9024	0.9589	3.099e-06
rs13020122	2	165118563	T	-	-	-	-		0.9332	0.9053	0.9619	8.027e-06
rs9711812	2	165121076	A	-	-	-	-		0.9332	0.9053	0.962	8.171e-06
rs78434903	2	165122551	C	-	-	-	-		0.9334	0.9055	0.9622	8.714e-06
rs6749618	2	165123209	C	-	-	-	-		0.933	0.9051	0.9617	7.477e-06
rs10203152	2	165123410	A	-	-	-	-		0.9333	0.9054	0.962	8.233e-06
rs2390001	2	165123768	G	-	-	-	-		0.933	0.9051	0.9617	7.477e-06
rs369985751	2	165126665	G	-	-	-	-		0.9327	0.9046	0.9617	8.163e-06
rs1961002	2	165127139	T	-	-	-	-		0.933	0.9051	0.9617	7.518e-06
rs1304098	2	165127215	T	-	-	-	-		0.9333	0.9054	0.962	8.238e-06
rs1304097	2	165127242	A	-	-	-	-		0.9334	0.9054	0.9621	8.47e-06
rs2390002	2	165128044	C	-	-	-	-		0.933	0.9052	0.9618	7.476e-06
rs1371180	2	165128619	A	-	-	-	-		0.9329	0.905	0.9617	7.422e-06
rs1561468	2	165129299	C	-	-	-	-		0.9329	0.905	0.9616	7.216e-06
rs6432788	2	165129903	A	-	-	-	-		0.9328	0.905	0.9616	7.092e-06
rs78381140	2	165566400	G	-	-	-	-		1.368	1.193	1.569	7.489e-06
rs6808492	3	12916106	C	-	-	-	-		1.212	1.114	1.318	7.351e-06
rs6798631	3	12916204	C	-	-	-	-		1.208	1.111	1.313	9.341e-06
rs2733584	3	14168288	A	-	-	-	-		0.9366	0.9098	0.9642	9.697e-06
rs2607769	3	14185593	A	-	-	-	-		0.9333	0.9057	0.9618	6.614e-06
rs2607770	3	14185627	A	-	-	-	-		0.9336	0.906	0.9621	7.294e-06
rs2733532	3	14187699	T	-	-	-	-		0.931	0.9035	0.9593	3.011e-06
rs2257984	3	14189147	A	-	-	-	-		0.9347	0.9072	0.963	9.21e-06
rs2279017	3	14190237	T	-	-	-	-		0.9347	0.9072	0.963	9.141e-06
rs2607734	3	14192504	A	-	-	-	-		0.9348	0.9073	0.9632	9.612e-06
rs2607736	3	14192933	A	-	-	-	-		0.9348	0.9073	0.9632	9.612e-06
rs375789732	3	14196295	TAATA	-	-	-	-		0.9346	0.9071	0.9629	8.965e-06
rs376952143	3	14196300	T	-	-	-	-		0.9346	0.9071	0.9629	8.965e-06
rs371368399	3	14196304	T	-	-	-	-		0.9346	0.9071	0.9629	8.965e-06
rs59512700	3	14196378	T	-	-	-	-		0.9346	0.9071	0.9629	8.965e-06
rs2607772	3	14219002	A	-	-	-	-		0.9327	0.9052	0.9609	4.753e-06
rs2607735	3	14221891	T	-	-	-	-		0.9327	0.9052	0.9609	4.753e-06
rs2607739	3	14222571	T	-	-	-	-		0.9327	0.9052	0.9609	4.753e-06
rs2470457	3	14231791	T	-	-	-	-		0.9333	0.9059	0.9615	5.532e-06
rs2733546	3	14236177	A	-	-	-	-		0.932	0.9046	0.9603	3.815e-06
rs11925757	3	14241981	G	-	-	-	-		0.9343	0.9074	0.962	5.066e-06
rs2305843	3	14242148	T	-	-	-	-		0.9338	0.9068	0.9616	4.727e-06
rs479302	3	27363033	G	-	-	-	-		1.081	1.045	1.119	6.094e-06
rs664223	3	27545138	C	-	-	-	-		1.075	1.043	1.107	2.632e-06
rs388224	3	27545356	A	-	-	-	-		1.077	1.045	1.11	1.499e-06
rs601328	3	27547322	C	-	-	-	-		1.076	1.044	1.109	1.808e-06
rs820430	3	27548900	A	-	-	-	-		1.074	1.042	1.107	3.184e-06
rs820429	3	27549188	G	-	-	-	-		1.076	1.044	1.108	1.951e-06
rs312487	3	53545622	T	-	-	-	-		1.074	1.043	1.105	1.366e-06
rs35593046	3	53553923	G	-	-	-	-		1.075	1.044	1.106	9.828e-07
rs3821843	3	53558012	A	-	-	-	-		1.086	1.055	1.118	1.787e-08
rs3774425	3	53558123	A	-	-	-	-		1.08	1.046	1.116	3.135e-06
rs9311502	3	53560321	C	-	-	-	-		1.082	1.047	1.118	2.116e-06
rs79991967	3	53561296	G	-	-	-	-		1.082	1.047	1.118	2.116e-06
rs6445583	3	53562894	A	-	-	-	-		1.078	1.048	1.11	2.79e-07
rs1547950	3	53568283	C	-	-	-	-		1.079	1.045	1.114	3.165e-06
rs11403044	3	53571577	GA	-	-	-	-		1.078	1.044	1.114	5.674e-06
rs1008339	3	53572890	C	-	-	-	-		1.08	1.049	1.111	1.941e-07
rs758603	3	53576679	C	-	-	-	-		1.076	1.045	1.107	7.268e-07
rs11709630	3	53577164	T	-	-	-	-		1.068	1.038	1.1	8.211e-06
rs12715461	3	53578883	G	-	-	-	-		1.074	1.044	1.106	1.068e-06
rs17053168	3	53582633	G	-	-	-	-		1.078	1.043	1.114	7.298e-06
rs7634679	3	53591109	C	-	-	-	-		1.079	1.049	1.111	2.007e-07
rs2359453	3	53592864	A	-	-	-	-		1.079	1.048	1.11	2.409e-07
rs1275551377	3	53594088	C	-	-	-	-		1.073	1.043	1.105	1.6e-06
rs807191	3	53597491	C	-	-	-	-		1.077	1.047	1.109	4.266e-07
rs11130381	3	53850005	C	-	-	-	-		0.9343	0.9074	0.9619	4.897e-06
rs34598459	3	124773675	A	0.4633	0.3297	0.6509	9.248e-06		-	-	-	-
rs6790413	3	168580960	T	-	-	-	-		0.9308	0.9035	0.959	2.417e-06
rs4858362	3	168583346	T	-	-	-	-		0.93	0.9027	0.9581	1.784e-06
rs9851042	3	168583606	A	-	-	-	-		0.9304	0.9031	0.9586	2.066e-06
rs113824737	3	168584398	A	-	-	-	-		0.9305	0.9032	0.9586	2.064e-06
rs6808266	3	168587199	A	-	-	-	-		0.9304	0.9031	0.9585	2.037e-06
rs6778836	3	168587709	T	-	-	-	-		0.93	0.9027	0.9581	1.79e-06
rs6444826	3	168589798	A	-	-	-	-		0.9319	0.9046	0.9601	3.478e-06
rs7644060	3	168594137	T	-	-	-	-		0.9336	0.9062	0.9618	6.074e-06
rs16853076	3	168774754	C	-	-	-	-		0.9097	0.8736	0.9473	4.548e-06
rs74516251	3	168830777	A	-	-	-	-		0.8986	0.8579	0.9411	5.972e-06
rs16853173	3	168832835	T	-	-	-	-		0.8998	0.8589	0.9426	8.464e-06
rs71185575	4	28496195	G	-	-	-	-		1.068	1.038	1.1	8.955e-06
rs35166292	4	28543185	A	-	-	-	-		1.068	1.037	1.099	9.254e-06
rs292015	4	28543970	A	-	-	-	-		1.069	1.039	1.101	5.796e-06
rs10939224	4	28644987	A	-	-	-	-		1.071	1.04	1.103	4.417e-06
rs10027492	4	28647811	T	-	-	-	-		1.069	1.038	1.101	8.804e-06
rs4629436	4	28648435	G	-	-	-	-		1.069	1.038	1.101	7.383e-06
rs34961735	4	28650009	T	-	-	-	-		1.07	1.039	1.101	6.547e-06
rs1353052	4	28658027	G	-	-	-	-		1.069	1.038	1.101	7.508e-06
rs1353050	4	28658209	A	-	-	-	-		1.069	1.038	1.101	7.736e-06
rs982440	4	28658892	G	-	-	-	-		1.069	1.038	1.101	7.701e-06
rs13134516	4	28660600	C	-	-	-	-		1.071	1.04	1.102	4.688e-06
rs13134326	4	28660601	A	-	-	-	-		1.071	1.04	1.102	4.688e-06
rs9996826	4	28660963	G	-	-	-	-		1.069	1.038	1.101	8.695e-06
rs953276	4	28664019	T	-	-	-	-		1.07	1.039	1.102	6.833e-06
rs61791963	4	28664949	A	-	-	-	-		1.071	1.04	1.103	3.896e-06
rs7686889	4	28665889	C	-	-	-	-		1.07	1.039	1.101	6.575e-06
rs7665439	4	28666129	T	-	-	-	-		1.07	1.039	1.101	6.575e-06
rs7687792	4	28666171	G	-	-	-	-		1.07	1.039	1.101	6.575e-06
rs16880906	4	28666976	G	-	-	-	-		1.071	1.04	1.103	4.541e-06
rs35427326	4	28667227	G	-	-	-	-		1.071	1.04	1.103	4.285e-06
rs61791965	4	28667444	A	-	-	-	-		1.069	1.039	1.101	6.862e-06
rs61791966	4	28667651	A	-	-	-	-		1.069	1.038	1.101	7.146e-06
rs12640415	4	28668788	G	-	-	-	-		1.069	1.039	1.101	6.702e-06
rs1493133	4	28669055	G	-	-	-	-		1.069	1.038	1.101	7.311e-06
rs4692337	4	28670099	A	-	-	-	-		1.071	1.04	1.102	4.58e-06
rs61791967	4	28674892	A	-	-	-	-		1.069	1.038	1.1	8.884e-06
rs2309882	4	28675746	C	-	-	-	-		1.07	1.039	1.102	5.936e-06
rs61791969	4	28677502	A	-	-	-	-		1.068	1.037	1.1	9.633e-06
rs12650463	4	28678878	A	-	-	-	-		1.07	1.039	1.101	6.414e-06
rs35806927	4	28682020	G	-	-	-	-		1.068	1.037	1.1	9.729e-06
rs77368263	4	81152403	T	-	-	-	-		1.099	1.064	1.136	1.366e-08
rs17004843	4	81152728	G	-	-	-	-		1.098	1.063	1.135	1.675e-08
rs17004844	4	81152804	A	-	-	-	-		1.098	1.063	1.135	1.789e-08
rs75563920	4	81153335	C	-	-	-	-		1.099	1.063	1.135	1.665e-08
rs1458031	4	81153922	C	-	-	-	-		1.098	1.063	1.135	1.781e-08
rs74853510	4	81154166	G	-	-	-	-		1.099	1.064	1.135	1.556e-08
rs78197168	4	81154183	T	-	-	-	-		1.099	1.064	1.135	1.556e-08
rs78119170	4	81154232	C	-	-	-	-		1.099	1.064	1.135	1.57e-08
rs74710592	4	81154566	C	-	-	-	-		1.098	1.063	1.135	1.963e-08
rs78582668	4	81154587	G	-	-	-	-		1.098	1.063	1.135	1.963e-08
rs76631872	4	81154605	T	-	-	-	-		1.098	1.063	1.135	1.963e-08
rs112626567	4	81154765	TTATG	-	-	-	-		1.099	1.063	1.135	1.735e-08
rs74658984	4	81154950	G	-	-	-	-		1.099	1.063	1.135	1.674e-08
rs76583745	4	81154958	A	-	-	-	-		1.099	1.063	1.135	1.577e-08
rs34366166	4	81155270	T	-	-	-	-		1.099	1.063	1.135	1.72e-08
rs12502299	4	81155496	T	-	-	-	-		1.099	1.063	1.135	1.718e-08
rs17004845	4	81155721	T	-	-	-	-		1.099	1.064	1.135	1.549e-08
rs79620921	4	81155937	T	-	-	-	-		1.099	1.063	1.135	1.714e-08
rs199771749	4	81156481	A	-	-	-	-		1.099	1.063	1.135	1.606e-08
rs1902859	4	81157703	C	-	-	-	-		1.195	1.16	1.231	9.987e-32
rs1337977999	4	81158082	AAAAC	-	-	-	-		0.888	0.8623	0.9145	2.579e-15
rs17004846	4	81158221	A	-	-	-	-		0.8875	0.8617	0.914	1.866e-15
rs13149993	4	81158545	A	-	-	-	-		1.198	1.163	1.234	1.251e-32
rs72656599	4	81159649	A	-	-	-	-		1.199	1.163	1.235	7.961e-33
rs71662899	4	81159909	A	-	-	-	-		0.9087	0.8817	0.9366	5.468e-10
rs74983508	4	81160327	G	-	-	-	-		0.9233	0.8914	0.9563	8.636e-06
rs7668598	4	81160459	G	-	-	-	-		0.9009	0.8719	0.9309	4.344e-10
rs7686601	4	81160632	C	-	-	-	-		0.9076	0.8806	0.9355	3.352e-10
rs7664429	4	81160847	G	-	-	-	-		0.9007	0.8717	0.9307	3.96e-10
rs56190605	4	81162062	G	-	-	-	-		0.9002	0.8712	0.9301	3.083e-10
rs112061708	4	81162689	A	-	-	-	-		0.9022	0.8698	0.936	3.871e-08
rs2903657	4	81162884	G	-	-	-	-		0.8852	0.8596	0.9116	4.288e-16
rs72873822	4	81163239	C	-	-	-	-		0.9147	0.8823	0.9484	1.32e-06
rs1458038	4	81164723	T	-	-	-	-		1.204	1.169	1.24	4.129e-35
rs6822404	4	81164952	T	-	-	-	-		0.9007	0.8699	0.9327	4.139e-09
rs11099097	4	81167309	T	-	-	-	-		1.195	1.16	1.231	1.04e-31
rs80111044	4	81168104	G	-	-	-	-		0.8889	0.8608	0.918	7.229e-13
rs1213601266	4	81168620	C	-	-	-	-		1.202	1.167	1.238	2.232e-34
rs1213601266	4	81168620	CTT	-	-	-	-		1.201	1.166	1.237	3.056e-34
rs11931162	4	81168790	G	-	-	-	-		0.8887	0.8606	0.9177	6.391e-13
rs77004732	4	81169777	T	-	-	-	-		0.9042	0.872	0.9376	5.262e-08
rs11099098	4	81169912	T	-	-	-	-		1.204	1.169	1.24	5.896e-35
rs78717193	4	81170080	T	-	-	-	-		0.9042	0.872	0.9376	5.262e-08
rs72658321	4	81170173	G	-	-	-	-		0.9037	0.8715	0.9371	4.418e-08
rs1017837389	4	81170475	C	-	-	-	-		1.194	1.16	1.23	1.55e-32
rs75116566	4	81171071	C	-	-	-	-		0.9037	0.8715	0.9371	4.418e-08
rs117177137	4	81171187	C	-	-	-	-		0.9042	0.872	0.9376	5.262e-08
rs117455367	4	81171737	A	-	-	-	-		0.9057	0.8734	0.9392	8.909e-08
rs79093355	4	81172733	G	-	-	-	-		0.9055	0.8732	0.9389	8.09e-08
rs78800109	4	81172789	A	-	-	-	-		0.9048	0.8726	0.9383	6.636e-08
rs6534834	4	81174237	G	-	-	-	-		0.9032	0.871	0.9365	3.658e-08
rs13125101	4	81174592	A	-	-	-	-		1.203	1.168	1.239	1.15e-34
rs17004851	4	81174676	A	-	-	-	-		0.9048	0.8726	0.9383	6.636e-08
rs17004852	4	81174826	A	-	-	-	-		0.9044	0.8722	0.9379	5.855e-08
rs74458938	4	81176066	T	-	-	-	-		0.9047	0.8725	0.9382	6.512e-08
rs75589797	4	81176245	T	-	-	-	-		0.9167	0.8876	0.9466	1.131e-07
rs17004853	4	81177929	G	-	-	-	-		0.9169	0.8879	0.9469	1.225e-07
rs76408825	4	81178044	T	-	-	-	-		0.9045	0.8722	0.9379	5.982e-08
rs532938154	4	81179763	CT	-	-	-	-		0.904	0.8719	0.9373	4.673e-08
rs1253521404	4	81180603	G	-	-	-	-		0.9055	0.8737	0.9385	5.222e-08
rs10857147	4	81181072	T	-	-	-	-		1.216	1.18	1.253	4.877e-37
rs12509595	4	81182554	C	-	-	-	-		1.216	1.18	1.254	3.035e-37
rs12054632	4	81182893	A	-	-	-	-		0.9021	0.8698	0.9355	2.915e-08
rs77693368	4	81182944	G	-	-	-	-		0.9183	0.8892	0.9483	2.027e-07
rs1379706	4	81183900	G	-	-	-	-		0.9003	0.8679	0.9339	1.955e-08
rs1379705	4	81184142	G	-	-	-	-		0.8994	0.867	0.9331	1.495e-08
rs16998073	4	81184341	T	-	-	-	-		1.218	1.182	1.255	1.137e-37
rs7659152	4	81184669	T	-	-	-	-		0.8996	0.8672	0.9332	1.577e-08
rs59133384	4	81184988	A	-	-	-	-		0.8992	0.8668	0.9328	1.378e-08
rs35954793	4	81188513	A	-	-	-	-		1.13	1.076	1.187	8.859e-07
rs3796603	4	81189504	G	-	-	-	-		0.8962	0.8697	0.9234	7.348e-13
rs567528190	4	81191519	CT	-	-	-	-		1.19	1.154	1.226	7.168e-30
rs3796605	4	81192363	G	-	-	-	-		0.8953	0.8691	0.9223	3.066e-13
rs1458046	4	81199966	G	-	-	-	-		0.916	0.886	0.947	2.42e-07
rs80139542	4	81200050	C	-	-	-	-		0.9027	0.8763	0.9298	1.315e-11
rs36034102	4	81202048	T	-	-	-	-		1.155	1.115	1.196	6.409e-16
rs7683390	4	81202382	T	-	-	-	-		0.909	0.8826	0.9361	1.997e-10
rs35265978	4	81204350	T	-	-	-	-		0.9174	0.8908	0.9448	9.648e-09
rs17004869	4	81205033	T	-	-	-	-		1.154	1.105	1.206	1.412e-10
rs35437488	4	81205174	G	-	-	-	-		0.9161	0.8896	0.9434	4.934e-09
rs35972397	4	81206013	A	-	-	-	-		0.9193	0.8927	0.9468	2.196e-08
rs3733336	4	81207963	G	-	-	-	-		1.142	1.102	1.183	3.122e-13
rs17010957	4	86719165	C	-	-	-	-		1.087	1.049	1.125	2.978e-06
rs17010961	4	86723103	A	-	-	-	-		1.087	1.05	1.126	2.817e-06
rs72976750	4	86725684	C	-	-	-	-		1.087	1.05	1.126	2.817e-06
rs72976751	4	86725959	T	-	-	-	-		1.087	1.05	1.126	2.817e-06
rs17011002	4	86731385	G	-	-	-	-		1.088	1.05	1.126	2.761e-06
rs72978881	4	86737468	G	-	-	-	-		1.083	1.046	1.122	9.072e-06
rs12498568	4	86739805	T	-	-	-	-		1.082	1.045	1.121	9.748e-06
rs57129466	4	86740933	T	-	-	-	-		1.083	1.046	1.122	8.178e-06
rs61163122	4	86741050	C	-	-	-	-		1.083	1.046	1.122	7.669e-06
rs77505791	4	86741821	G	-	-	-	-		1.085	1.047	1.123	5.636e-06
rs10010051	4	86741889	T	-	-	-	-		1.083	1.05	1.116	3.183e-07
rs747620072	4	86743432	T	-	-	-	-		1.085	1.048	1.124	5.248e-06
rs1823762	4	86744000	G	-	-	-	-		1.085	1.047	1.124	5.265e-06
rs745891	4	86744606	A	-	-	-	-		1.083	1.046	1.122	8.424e-06
rs57343585	4	86744816	A	-	-	-	-		1.083	1.045	1.121	8.759e-06
rs11936781	4	86744838	A	-	-	-	-		1.083	1.046	1.122	7.734e-06
rs79980676	4	86746256	A	-	-	-	-		1.084	1.048	1.122	2.823e-06
rs1563000	4	86747929	G	-	-	-	-		1.085	1.047	1.123	5.578e-06
rs10012380	4	86747986	A	-	-	-	-		1.079	1.046	1.113	1.349e-06
rs17011039	4	86752279	T	-	-	-	-		1.083	1.046	1.121	8.704e-06
rs56388530	4	106910958	C	-	-	-	-		0.9322	0.9044	0.9608	5.323e-06
rs13112725	4	106911742	G	-	-	-	-		0.9323	0.9045	0.9609	5.482e-06
rs1218447628	4	111327003	CT	-	-	-	-		1.089	1.058	1.12	7.954e-09
rs13128668	4	111331911	C	-	-	-	-		1.085	1.054	1.117	2.579e-08
rs12648969	4	111332094	G	-	-	-	-		1.086	1.055	1.117	2.313e-08
rs13129678	4	111332245	G	-	-	-	-		1.085	1.054	1.117	2.847e-08
rs13129361	4	111332252	C	-	-	-	-		1.085	1.054	1.117	2.898e-08
rs2087160	4	111334730	G	-	-	-	-		1.086	1.055	1.118	2.08e-08
rs1879056	4	111335604	C	-	-	-	-		1.086	1.055	1.118	2.08e-08
rs1879057	4	111335722	C	-	-	-	-		1.086	1.055	1.118	2.142e-08
rs6815273	4	111337478	A	-	-	-	-		0.9342	0.9073	0.9618	4.763e-06
rs6533515	4	111337864	A	-	-	-	-		1.085	1.054	1.117	2.718e-08
rs9994289	4	111338277	T	-	-	-	-		1.085	1.054	1.116	3.306e-08
rs70956441	4	111338809	CT	-	-	-	-		0.9191	0.8927	0.9462	1.339e-08
rs868783933	4	111340744	T	-	-	-	-		0.9347	0.9075	0.9627	7.193e-06
rs2881854	4	111343263	C	-	-	-	-		1.084	1.052	1.116	9.587e-08
rs9997893	4	111348738	G	-	-	-	-		1.086	1.055	1.117	2.401e-08
rs13124075	4	111349065	C	-	-	-	-		1.086	1.055	1.117	2.401e-08
rs11937522	4	111351895	C	-	-	-	-		1.086	1.055	1.117	2.401e-08
rs10213413	4	111353305	T	-	-	-	-		1.086	1.055	1.117	2.401e-08
rs6817393	4	111355379	G	-	-	-	-		1.084	1.052	1.116	9.04e-08
rs6817516	4	111355690	A	-	-	-	-		1.079	1.048	1.112	2.963e-07
rs6818198	4	111355793	G	-	-	-	-		1.086	1.055	1.117	2.285e-08
rs13136326	4	111356038	A	-	-	-	-		1.086	1.055	1.118	2.156e-08
rs11936009	4	111356221	C	-	-	-	-		1.086	1.055	1.117	2.264e-08
rs4834497	4	111360689	C	-	-	-	-		1.075	1.044	1.107	1.188e-06
rs10021430	4	111366715	G	-	-	-	-		1.08	1.048	1.112	3.561e-07
rs10021437	4	111366729	G	-	-	-	-		1.08	1.048	1.112	3.342e-07
rs10434005	4	111367841	A	-	-	-	-		1.083	1.052	1.115	5.503e-08
rs4834529	4	111368823	T	-	-	-	-		1.076	1.045	1.108	9.569e-07
rs9997379	4	111369288	T	-	-	-	-		1.08	1.049	1.113	2.964e-07
rs10001506	4	111374275	G	-	-	-	-		1.077	1.046	1.109	7.283e-07
rs10033071	4	111375852	G	-	-	-	-		1.084	1.053	1.116	4.247e-08
rs10000348	4	111379036	G	-	-	-	-		1.084	1.053	1.116	4.246e-08
rs10004154	4	111380759	G	-	-	-	-		1.076	1.045	1.108	1.003e-06
rs6825911	4	111381638	C	-	-	-	-		1.083	1.053	1.115	5.008e-08
rs4358460	4	111382685	T	-	-	-	-		1.086	1.055	1.118	2.057e-08
rs6848906	4	111386198	T	-	-	-	-		1.081	1.049	1.113	2.472e-07
rs6823889	4	111386427	G	-	-	-	-		1.076	1.045	1.108	8.81e-07
rs6831174	4	111387859	A	-	-	-	-		1.09	1.059	1.122	4.857e-09
rs7685862	4	111389101	C	-	-	-	-		1.084	1.053	1.116	4.283e-08
rs6533521	4	111390816	A	-	-	-	-		1.082	1.052	1.114	7.795e-08
rs4833586	4	111391139	A	-	-	-	-		1.08	1.048	1.112	3.594e-07
rs149816224	4	137968434	A	-	-	-	-		0.7081	0.6101	0.8217	5.496e-06
rs62358607	5	8128632	T	-	-	-	-		0.9231	0.891	0.9564	9.425e-06
rs7727530	5	8130353	A	-	-	-	-		0.923	0.8909	0.9563	9.152e-06
rs6555523	5	8130362	A	-	-	-	-		0.9229	0.8908	0.9562	8.872e-06
rs16879917	5	8133997	G	-	-	-	-		0.9126	0.8809	0.9455	4.143e-07
rs1173743	5	32775047	G	-	-	-	-		0.9346	0.9074	0.9626	7.06e-06
rs6864434	5	32776015	T	-	-	-	-		0.9358	0.9086	0.9637	9.954e-06
rs34653545	5	32781581	G	-	-	-	-		0.9348	0.9077	0.9628	7.612e-06
rs1173747	5	32782152	C	-	-	-	-		0.9336	0.9064	0.9616	5.178e-06
rs1147225	5	32788184	C	-	-	-	-		0.933	0.9059	0.9609	3.954e-06
rs1158715	5	32788369	G	-	-	-	-		0.933	0.9059	0.9609	4.041e-06
rs2287661	5	32789392	G	-	-	-	-		0.9331	0.906	0.961	4.102e-06
rs1173756	5	32789852	T	-	-	-	-		0.9353	0.908	0.9633	9.136e-06
rs1345597	5	32790616	T	-	-	-	-		0.9345	0.9073	0.9624	6.586e-06
rs924612	5	32792324	G	-	-	-	-		0.935	0.9079	0.963	8.015e-06
rs13362538	5	32792769	C	-	-	-	-		0.9347	0.9076	0.9627	7.221e-06
rs4555828	5	32796592	G	-	-	-	-		0.9339	0.9068	0.9619	5.505e-06
rs6450927	5	32796867	G	-	-	-	-		0.9339	0.9068	0.9619	5.505e-06
rs7703872	5	32797657	A	-	-	-	-		0.9339	0.9068	0.9619	5.505e-06
rs1173760	5	32798126	T	-	-	-	-		0.9345	0.9073	0.9625	6.849e-06
rs36191723	5	32799926	AT	-	-	-	-		0.9341	0.9069	0.962	5.704e-06
rs1173763	5	32800385	T	-	-	-	-		0.9345	0.9073	0.9625	6.823e-06
rs35321158	5	32800739	C	-	-	-	-		0.9351	0.9079	0.9632	8.613e-06
rs75824420	5	32801017	A	-	-	-	-		0.934	0.9069	0.9619	5.625e-06
rs12187170	5	32801043	G	-	-	-	-		0.9338	0.9067	0.9618	5.249e-06
rs6890651	5	32802131	C	-	-	-	-		0.934	0.9068	0.9619	5.518e-06
rs984755511	5	32802389	AAAAT	-	-	-	-		0.9339	0.9068	0.9618	5.348e-06
rs13187101	5	32804126	A	-	-	-	-		0.9346	0.9075	0.9626	7.09e-06
rs1173766	5	32804528	T	-	-	-	-		0.9345	0.9073	0.9625	7.022e-06
rs1173768	5	32805031	T	-	-	-	-		0.9346	0.9074	0.9627	7.316e-06
rs1245801419	5	32810499	T	-	-	-	-		1.078	1.044	1.113	3.289e-06
rs1173771	5	32815028	A	-	-	-	-		0.9323	0.9051	0.9603	3.376e-06
rs9292468	5	32819073	T	-	-	-	-		0.9321	0.9049	0.9601	3.161e-06
rs2193951	5	32820552	T	-	-	-	-		0.9331	0.906	0.9611	4.497e-06
rs2193950	5	32820553	T	-	-	-	-		0.9331	0.906	0.9611	4.497e-06
rs1173770	5	32821211	T	-	-	-	-		0.9333	0.9061	0.9613	4.719e-06
rs1177765	5	32829929	T	-	-	-	-		0.9333	0.906	0.9613	4.894e-06
rs1177764	5	32829975	C	-	-	-	-		0.934	0.9067	0.9621	6.345e-06
rs62368100	5	32829997	T	-	-	-	-		1.084	1.046	1.123	7.633e-06
rs1173727	5	32830521	T	-	-	-	-		0.9331	0.9059	0.9612	4.595e-06
rs13154066	5	32831670	T	-	-	-	-		0.9332	0.906	0.9612	4.651e-06
rs12656497	5	32831939	T	-	-	-	-		0.9331	0.9059	0.9611	4.512e-06
rs10059884	5	32832474	C	-	-	-	-		0.9326	0.9054	0.9606	3.771e-06
rs10041253	5	114300718	T	-	-	-	-		1.068	1.037	1.1	9.749e-06
rs11749106	5	114345364	C	-	-	-	-		1.069	1.038	1.101	7.926e-06
rs11750084	5	114355502	A	-	-	-	-		1.068	1.038	1.1	9.027e-06
rs6877168	5	114362971	C	-	-	-	-		1.068	1.037	1.1	9.483e-06
rs6869551	5	114364916	T	-	-	-	-		1.069	1.038	1.101	7.837e-06
rs6594859	5	114365656	T	-	-	-	-		1.07	1.039	1.101	6.419e-06
rs35225894	5	114366206	G	-	-	-	-		1.07	1.039	1.102	5.798e-06
rs56962385	5	114367300	G	-	-	-	-		1.07	1.039	1.102	5.244e-06
rs57108087	5	114367302	C	-	-	-	-		1.07	1.039	1.102	5.571e-06
rs10039629	5	114367767	G	-	-	-	-		1.07	1.039	1.102	5.491e-06
rs10477526	5	114368665	C	-	-	-	-		1.07	1.039	1.102	5.41e-06
rs4286654	5	114369470	T	-	-	-	-		1.07	1.04	1.102	4.991e-06
rs4131436	5	114369787	G	-	-	-	-		1.07	1.04	1.102	4.82e-06
rs4131437	5	114369865	A	-	-	-	-		1.07	1.04	1.102	4.82e-06
rs11949268	5	114370217	A	-	-	-	-		1.07	1.04	1.102	4.82e-06
rs13360458	5	114372260	C	-	-	-	-		1.07	1.039	1.101	5.856e-06
rs7723727	5	114372452	T	-	-	-	-		1.07	1.039	1.101	5.705e-06
rs7704089	5	114372670	C	-	-	-	-		1.07	1.039	1.101	5.856e-06
rs4447977	5	114372955	G	-	-	-	-		1.07	1.039	1.102	5.517e-06
rs4342324	5	114373095	A	-	-	-	-		1.07	1.039	1.102	5.517e-06
rs6870316	5	114375004	T	-	-	-	-		1.07	1.039	1.102	5.199e-06
rs4475250	5	114375552	G	-	-	-	-		1.069	1.039	1.101	6.271e-06
rs4475251	5	114375685	G	-	-	-	-		1.069	1.039	1.101	6.396e-06
rs4421092	5	114376612	C	-	-	-	-		1.069	1.038	1.101	6.864e-06
rs7735168	5	114376814	A	-	-	-	-		1.069	1.038	1.101	6.981e-06
rs10076724	5	114379640	G	-	-	-	-		1.07	1.039	1.101	5.93e-06
rs10054640	5	114379710	T	-	-	-	-		1.07	1.039	1.101	5.93e-06
rs4610452	5	114381027	C	-	-	-	-		1.07	1.039	1.101	5.628e-06
rs4487481	5	114381312	T	-	-	-	-		1.071	1.04	1.103	4.015e-06
rs4235761	5	114381861	T	-	-	-	-		1.07	1.039	1.102	5.004e-06
rs4235762	5	114382099	A	-	-	-	-		1.071	1.04	1.102	4.329e-06
rs4235763	5	114382249	T	-	-	-	-		1.071	1.04	1.102	4.582e-06
rs4382158	5	114384235	T	-	-	-	-		1.071	1.04	1.102	4.358e-06
rs4312873	5	114384406	A	-	-	-	-		1.071	1.04	1.102	4.212e-06
rs11241305	5	114384417	A	-	-	-	-		1.071	1.04	1.103	3.959e-06
rs4235764	5	114385505	A	-	-	-	-		1.071	1.04	1.102	4.254e-06
rs4235765	5	114385529	C	-	-	-	-		1.071	1.04	1.102	4.559e-06
rs4073838	5	114386080	A	-	-	-	-		1.071	1.04	1.103	4.132e-06
rs4076057	5	114386094	A	-	-	-	-		1.071	1.04	1.103	4.132e-06
rs4073839	5	114386255	A	-	-	-	-		1.071	1.04	1.103	4.132e-06
rs4075510	5	114386877	C	-	-	-	-		1.071	1.04	1.103	4.098e-06
rs4075509	5	114386882	G	-	-	-	-		1.071	1.04	1.103	4.098e-06
rs4554207	5	114388634	T	-	-	-	-		1.071	1.04	1.102	4.317e-06
rs36098434	5	114389017	T	-	-	-	-		1.071	1.041	1.103	3.58e-06
rs10061081	5	114389454	A	-	-	-	-		1.071	1.04	1.103	3.823e-06
rs537980538	5	114389652	A	-	-	-	-		1.071	1.04	1.102	4.635e-06
rs10061288	5	114389826	A	-	-	-	-		1.071	1.04	1.103	3.899e-06
rs10055823	5	114390062	T	-	-	-	-		1.072	1.041	1.104	2.761e-06
rs10077885	5	114390121	C	-	-	-	-		1.073	1.042	1.105	2.2e-06
rs10078015	5	114390298	C	-	-	-	-		1.073	1.042	1.105	2.2e-06
rs4235766	5	114390822	A	-	-	-	-		1.073	1.042	1.105	2.2e-06
rs113332989	5	114390849	C	-	-	-	-		1.073	1.042	1.105	2.2e-06
rs5011214	5	114390942	T	-	-	-	-		1.073	1.042	1.105	2.321e-06
rs5011215	5	114390943	T	-	-	-	-		1.073	1.042	1.105	2.321e-06
rs5870634	5	114390946	C	-	-	-	-		1.072	1.041	1.104	2.758e-06
rs4235767	5	114391081	C	-	-	-	-		1.073	1.042	1.105	2.321e-06
rs10058117	5	114391213	T	-	-	-	-		1.073	1.042	1.105	2.321e-06
rs10058198	5	114391314	T	-	-	-	-		1.073	1.042	1.105	2.321e-06
rs7722841	5	114391810	C	-	-	-	-		1.073	1.042	1.105	2.321e-06
rs4485921	5	114392044	A	-	-	-	-		1.071	1.04	1.103	3.895e-06
rs4485922	5	114392050	A	-	-	-	-		1.071	1.04	1.103	3.895e-06
rs4392610	5	114392057	C	-	-	-	-		1.071	1.04	1.103	3.895e-06
rs4421095	5	114392138	T	-	-	-	-		1.073	1.042	1.105	2.321e-06
rs4489055	5	114392203	T	-	-	-	-		1.073	1.042	1.105	2.321e-06
rs4360034	5	114392259	A	-	-	-	-		1.073	1.042	1.105	2.321e-06
rs4235768	5	114392408	C	-	-	-	-		1.073	1.042	1.105	2.321e-06
rs4235769	5	114392491	C	-	-	-	-		1.073	1.042	1.105	2.321e-06
rs4235770	5	114392512	C	-	-	-	-		1.073	1.042	1.105	2.321e-06
rs36202695	5	114392949	TATTATTA	-	-	-	-		1.073	1.042	1.105	2.244e-06
rs111994079	5	114393015	C	-	-	-	-		1.073	1.042	1.105	2.321e-06
rs4705701	5	114393123	C	-	-	-	-		1.071	1.041	1.103	3.562e-06
rs4705702	5	114393129	T	-	-	-	-		1.071	1.041	1.103	3.562e-06
rs4705703	5	114393158	T	-	-	-	-		1.071	1.041	1.103	3.562e-06
rs6894014	5	114393181	T	-	-	-	-		1.073	1.042	1.105	2.181e-06
rs4705704	5	114393300	G	-	-	-	-		1.073	1.042	1.105	2.282e-06
rs4705705	5	114393320	T	-	-	-	-		1.073	1.042	1.105	2.282e-06
rs4705706	5	114393402	T	-	-	-	-		1.073	1.042	1.105	2.321e-06
rs4235771	5	114393594	A	-	-	-	-		1.073	1.042	1.105	2.321e-06
rs4705707	5	114393614	A	-	-	-	-		1.073	1.042	1.105	2.321e-06
rs147202915	5	114394415	T	-	-	-	-		1.073	1.042	1.104	2.35e-06
rs200426506	5	114394642	C	-	-	-	-		1.073	1.042	1.105	2.331e-06
rs201721313	5	114394696	G	-	-	-	-		1.073	1.042	1.104	2.45e-06
rs150894322	5	114394756	A	-	-	-	-		1.072	1.041	1.104	2.708e-06
rs62379970	5	114394852	T	-	-	-	-		1.07	1.04	1.102	4.534e-06
rs62379971	5	114394981	G	-	-	-	-		1.074	1.043	1.105	1.824e-06
rs779254433	5	114395072	AC	-	-	-	-		1.074	1.043	1.105	1.744e-06
rs200678820	5	114395393	G	-	-	-	-		1.072	1.041	1.104	2.637e-06
rs201636262	5	114395438	C	-	-	-	-		1.072	1.041	1.103	2.851e-06
rs199992924	5	114395451	G	-	-	-	-		1.072	1.041	1.103	2.851e-06
rs62379972	5	114395610	C	-	-	-	-		1.072	1.041	1.104	2.959e-06
rs62379973	5	114395696	C	-	-	-	-		1.073	1.042	1.105	1.992e-06
rs187632253	5	114395837	A	-	-	-	-		1.068	1.038	1.1	8.944e-06
rs183574425	5	114395847	C	-	-	-	-		1.068	1.038	1.1	8.666e-06
rs151135630	5	114395862	G	-	-	-	-		1.07	1.04	1.102	4.568e-06
rs140069875	5	114395885	G	-	-	-	-		1.072	1.041	1.103	2.582e-06
rs150305881	5	114395888	C	-	-	-	-		1.072	1.041	1.103	2.726e-06
rs62379975	5	114396102	T	-	-	-	-		1.072	1.041	1.104	2.918e-06
rs62379976	5	114396210	G	-	-	-	-		1.072	1.041	1.104	2.952e-06
rs201692628	5	114396534	A	-	-	-	-		1.073	1.042	1.105	2.132e-06
rs28401345	5	114397810	G	-	-	-	-		1.073	1.042	1.104	2.515e-06
rs4705709	5	114397959	C	-	-	-	-		1.073	1.042	1.104	2.515e-06
rs4705710	5	114398398	G	-	-	-	-		1.073	1.042	1.104	2.515e-06
rs755360837	5	114398539	GTTAGA	-	-	-	-		1.073	1.042	1.104	2.515e-06
rs4235772	5	114398604	G	-	-	-	-		1.073	1.042	1.104	2.515e-06
rs4386727	5	114398804	A	-	-	-	-		1.073	1.042	1.104	2.515e-06
rs4705711	5	114399229	G	-	-	-	-		1.072	1.042	1.104	2.693e-06
rs4705712	5	114399235	G	-	-	-	-		1.072	1.042	1.104	2.693e-06
rs4705713	5	114399390	A	-	-	-	-		1.073	1.042	1.104	2.515e-06
rs4705715	5	114399498	C	-	-	-	-		1.073	1.042	1.104	2.515e-06
rs4705716	5	114399604	G	-	-	-	-		1.073	1.042	1.104	2.515e-06
rs10056149	5	114399677	C	-	-	-	-		1.073	1.042	1.104	2.515e-06
rs10071308	5	114399823	A	-	-	-	-		1.073	1.042	1.104	2.515e-06
rs56303343	5	114399875	G	-	-	-	-		1.073	1.042	1.104	2.515e-06
rs4421093	5	114400105	A	-	-	-	-		1.073	1.042	1.104	2.394e-06
rs4705717	5	114400640	G	-	-	-	-		1.071	1.04	1.102	4.08e-06
rs4705514	5	114400704	T	-	-	-	-		1.071	1.04	1.103	3.976e-06
rs4705515	5	114400787	A	-	-	-	-		1.071	1.04	1.103	3.77e-06
rs4705718	5	114400803	C	-	-	-	-		1.071	1.04	1.103	3.77e-06
rs10058553	5	114400863	G	-	-	-	-		1.071	1.04	1.102	4.084e-06
rs10073472	5	114400973	A	-	-	-	-		1.071	1.04	1.102	4.084e-06
rs10060165	5	114400997	G	-	-	-	-		1.071	1.04	1.103	3.77e-06
rs10060382	5	114401519	C	-	-	-	-		1.07	1.04	1.102	4.697e-06
rs10075389	5	114401737	A	-	-	-	-		1.07	1.04	1.102	4.697e-06
rs61501761	5	114401948	A	-	-	-	-		1.069	1.038	1.1	7.312e-06
rs59394765	5	114401986	A	-	-	-	-		1.071	1.041	1.103	3.509e-06
rs112502525	5	114402040	C	-	-	-	-		1.071	1.04	1.103	3.458e-06
rs541398583	5	114402201	A	-	-	-	-		1.071	1.041	1.103	3.255e-06
rs62380015	5	114402247	T	-	-	-	-		1.073	1.042	1.105	1.941e-06
rs112590692	5	114402604	TAC	-	-	-	-		1.075	1.045	1.107	9.65e-07
rs6878888	5	114408501	G	-	-	-	-		1.073	1.042	1.104	2.237e-06
rs4705719	5	114409349	C	-	-	-	-		1.072	1.042	1.104	2.489e-06
rs4705720	5	114409527	T	-	-	-	-		1.072	1.041	1.104	2.662e-06
rs4435857	5	114409933	G	-	-	-	-		1.072	1.042	1.104	2.53e-06
rs11241307	5	114410792	C	-	-	-	-		1.073	1.042	1.104	2.287e-06
rs1838747	5	114426668	G	-	-	-	-		1.071	1.04	1.103	3.58e-06
rs2121188	5	114427052	A	-	-	-	-		1.071	1.04	1.103	3.717e-06
rs2974609	5	114430610	G	-	-	-	-		1.068	1.038	1.1	6.917e-06
rs2921629	5	114430654	A	-	-	-	-		1.069	1.039	1.101	5.911e-06
rs2974505	5	114431917	A	-	-	-	-		1.07	1.039	1.102	4.864e-06
rs5870636	5	114432427	CT	-	-	-	-		1.07	1.04	1.102	4.768e-06
rs2974506	5	114432850	G	-	-	-	-		1.07	1.04	1.102	4.51e-06
rs2921626	5	114433063	G	-	-	-	-		1.07	1.04	1.102	4.51e-06
rs966791	5	114434126	C	-	-	-	-		1.071	1.04	1.102	3.935e-06
rs2921625	5	114434232	A	-	-	-	-		1.071	1.04	1.102	3.989e-06
rs2974507	5	114434745	T	-	-	-	-		1.07	1.039	1.102	4.946e-06
rs2974508	5	114434999	A	-	-	-	-		0.9307	0.9035	0.9588	2.182e-06
rs2974610	5	114435366	G	-	-	-	-		1.07	1.039	1.101	5.406e-06
rs2921618	5	114438373	C	-	-	-	-		1.069	1.039	1.101	6.475e-06
rs2974612	5	114440966	C	-	-	-	-		1.07	1.039	1.102	4.805e-06
rs1446074	5	114445023	T	-	-	-	-		1.068	1.037	1.099	9.623e-06
rs1305906957	5	114448558	CT	-	-	-	-		0.9338	0.907	0.9613	3.725e-06
rs2974516	5	114448597	T	-	-	-	-		1.068	1.038	1.1	8.39e-06
rs1304860	5	114450549	G	-	-	-	-		1.07	1.039	1.102	4.981e-06
rs1304861	5	114450905	C	-	-	-	-		1.071	1.041	1.103	3.554e-06
rs2974518	5	114451109	G	-	-	-	-		1.07	1.04	1.102	4.817e-06
rs74661587	5	122457125	A	-	-	-	-		0.9348	0.9078	0.9626	6.565e-06
rs143283912	5	122459671	G	-	-	-	-		0.9344	0.9074	0.9622	5.76e-06
rs2287696	5	122460332	G	-	-	-	-		0.9356	0.9086	0.9634	8.515e-06
rs10694735	5	127044810	AGG	2.13	1.529	2.969	7.929e-06		-	-	-	-
rs113794280	5	127465727	G	-	-	-	-		1.072	1.04	1.105	8.694e-06
rs31862	5	158222797	T	-	-	-	-		0.8764	0.8295	0.9259	2.526e-06
rs79720809	5	159651199	T	-	-	-	-		1.098	1.054	1.144	7.368e-06
rs76468928	5	159651212	T	-	-	-	-		1.098	1.054	1.144	7.368e-06
rs10070818	5	171636197	A	-	-	-	-		1.072	1.04	1.104	6.386e-06
rs10070834	5	171636339	T	-	-	-	-		1.071	1.039	1.104	7.739e-06
rs9043	5	171636926	T	-	-	-	-		1.071	1.039	1.104	7.834e-06
rs1038780	5	171639487	C	-	-	-	-		1.07	1.038	1.103	9.773e-06
rs6556003	5	171640789	C	-	-	-	-		1.071	1.04	1.104	7.187e-06
rs2339364	5	171640854	G	-	-	-	-		1.071	1.04	1.104	6.98e-06
rs6863095	5	171642537	C	-	-	-	-		1.071	1.039	1.103	8.561e-06
rs12652736	5	171643798	C	-	-	-	-		1.072	1.04	1.104	6.468e-06
rs11959293	5	171644409	T	-	-	-	-		1.071	1.039	1.104	8.235e-06
rs12655315	5	171644830	C	-	-	-	-		1.071	1.04	1.104	7.002e-06
rs79446545	5	171645362	A	-	-	-	-		1.071	1.039	1.104	7.785e-06
rs200087802	5	171645822	T	-	-	-	-		1.07	1.039	1.103	9.298e-06
rs10035786	5	171646432	T	-	-	-	-		1.072	1.04	1.105	6.2e-06
rs148467754	5	171647039	CAAAGA	-	-	-	-		1.071	1.04	1.104	6.988e-06
rs74917490	5	171647643	A	-	-	-	-		1.071	1.039	1.104	7.946e-06
rs2860118	6	4107149	T	-	-	-	-		0.8517	0.794	0.9135	7.088e-06
rs140361819	6	4122580	T	-	-	-	-		0.7939	0.7219	0.8731	1.987e-06
rs117925840	6	4126459	C	-	-	-	-		0.7917	0.7208	0.8696	1.066e-06
rs78328908	6	12362170	G	8.49	3.32	21.71	8.004e-06		-	-	-	-
rs9369410	6	43382318	A	-	-	-	-		1.073	1.04	1.106	8.981e-06
rs10948077	6	43394764	A	-	-	-	-		1.083	1.046	1.122	8.007e-06
rs4714684	6	43396856	A	-	-	-	-		1.075	1.042	1.109	4.827e-06
rs13197425	6	43397110	T	-	-	-	-		1.079	1.047	1.113	9.797e-07
rs9472049	6	43397259	C	-	-	-	-		1.074	1.041	1.108	6.216e-06
rs9349256	6	43404511	G	-	-	-	-		1.075	1.042	1.109	4.841e-06
rs80233862	6	107347315	A	-	-	-	-		0.9308	0.9017	0.9608	9.656e-06
rs9486498	6	107347768	C	-	-	-	-		0.9293	0.9003	0.9593	6.024e-06
rs58652769	6	107348374	T	-	-	-	-		0.9306	0.9014	0.9607	9.573e-06
rs370648367	6	107348804	CAA	-	-	-	-		0.9305	0.9014	0.9606	9.309e-06
rs62414932	6	112321699	A	-	-	-	-		1.118	1.065	1.172	5.41e-06
rs62414934	6	112326344	T	-	-	-	-		1.119	1.066	1.173	4.257e-06
rs12111475	6	112332250	A	-	-	-	-		1.119	1.066	1.173	4.257e-06
rs12111141	6	112332529	G	-	-	-	-		1.119	1.066	1.173	4.257e-06
rs9398815	6	127097775	C	-	-	-	-		1.07	1.04	1.102	4.094e-06
rs6923947	6	127098553	A	-	-	-	-		1.07	1.04	1.102	3.96e-06
rs11154369	6	127100379	C	-	-	-	-		1.068	1.037	1.099	8.761e-06
rs9388518	6	127103785	A	-	-	-	-		1.068	1.037	1.099	9.116e-06
rs2143679	6	127107582	G	-	-	-	-		1.067	1.037	1.099	9.549e-06
rs2021707	6	127108837	T	-	-	-	-		1.067	1.037	1.098	9.858e-06
rs2022477	6	127109885	C	-	-	-	-		1.068	1.037	1.099	8.879e-06
rs2022478	6	127111947	T	-	-	-	-		1.068	1.038	1.1	6.927e-06
rs3054944	6	127115248	CCT	-	-	-	-		1.07	1.039	1.101	4.69e-06
rs13209747	6	127115454	T	-	-	-	-		1.068	1.038	1.099	7.605e-06
rs9388520	6	127116475	A	-	-	-	-		1.069	1.038	1.1	6.335e-06
rs75133762	6	127116639	G	-	-	-	-		1.068	1.038	1.1	7.039e-06
rs35211576	6	127116727	G	-	-	-	-		1.069	1.038	1.1	6.774e-06
rs34259221	6	127116787	G	-	-	-	-		1.068	1.038	1.1	7.039e-06
rs35111006	6	127117183	C	-	-	-	-		1.068	1.038	1.1	7.039e-06
rs62426305	6	127117529	A	-	-	-	-		1.069	1.038	1.1	6.797e-06
rs2022479	6	127117724	A	-	-	-	-		1.069	1.038	1.1	6.716e-06
rs9375454	6	127118987	T	-	-	-	-		1.069	1.039	1.1	6.012e-06
rs9375455	6	127119072	T	-	-	-	-		1.069	1.039	1.1	5.668e-06
rs9388521	6	127120238	C	-	-	-	-		1.069	1.039	1.101	5.479e-06
rs9388522	6	127120271	C	-	-	-	-		1.069	1.039	1.101	5.479e-06
rs4424110	6	127120646	C	-	-	-	-		1.069	1.039	1.101	5.479e-06
rs4563737	6	127120709	C	-	-	-	-		1.069	1.039	1.101	5.479e-06
rs4294027	6	127120710	T	-	-	-	-		1.07	1.039	1.101	5.09e-06
rs4618551	6	127120816	C	-	-	-	-		1.07	1.039	1.101	4.916e-06
rs1592287	6	127121137	C	-	-	-	-		1.069	1.039	1.101	5.252e-06
rs1592288	6	127121340	G	-	-	-	-		1.069	1.038	1.1	6.046e-06
rs564325394	6	127121488	TA	-	-	-	-		1.07	1.039	1.101	5.001e-06
rs9388523	6	127121564	C	-	-	-	-		1.069	1.039	1.101	5.479e-06
rs9375456	6	127122164	G	-	-	-	-		1.069	1.039	1.101	5.479e-06
rs61614934	6	127122539	AT	-	-	-	-		1.069	1.038	1.1	6.528e-06
rs9388524	6	127122647	T	-	-	-	-		1.069	1.039	1.101	5.479e-06
rs983668	6	127122967	C	-	-	-	-		1.069	1.039	1.101	5.479e-06
rs983669	6	127122998	C	-	-	-	-		1.069	1.039	1.101	5.479e-06
rs985826512	6	127123251	G	-	-	-	-		1.069	1.039	1.101	5.213e-06
rs5879813	6	127123295	AACAC	-	-	-	-		1.071	1.04	1.102	3.688e-06
rs13196855	6	127126146	C	-	-	-	-		1.07	1.039	1.101	4.811e-06
rs4897190	6	127128051	T	-	-	-	-		1.072	1.042	1.104	2.149e-06
rs9372844	6	127128781	T	-	-	-	-		1.072	1.042	1.104	2.15e-06
rs9375457	6	127129036	A	-	-	-	-		1.073	1.043	1.105	1.601e-06
rs1291855795	6	127129844	G	-	-	-	-		1.072	1.041	1.103	2.656e-06
rs9388525	6	127129860	T	-	-	-	-		1.072	1.042	1.104	2.168e-06
rs12173960	6	127130999	G	-	-	-	-		1.073	1.042	1.104	1.72e-06
rs34387931	6	127132285	CA	-	-	-	-		1.073	1.042	1.104	1.889e-06
rs2077111	6	127135075	G	-	-	-	-		1.074	1.044	1.106	1.077e-06
rs761356	6	127135132	C	-	-	-	-		1.074	1.043	1.105	1.329e-06
rs12661002	6	127136061	G	-	-	-	-		1.073	1.043	1.105	1.506e-06
rs2022476	6	127136222	G	-	-	-	-		1.073	1.043	1.105	1.587e-06
rs1343224	6	127136405	C	-	-	-	-		1.073	1.043	1.105	1.528e-06
rs111047471	6	127137608	T	-	-	-	-		1.073	1.043	1.105	1.668e-06
rs6908339	6	127138103	G	-	-	-	-		1.074	1.043	1.105	1.438e-06
rs143000045	6	127140038	T	-	-	-	-		1.075	1.044	1.106	1.072e-06
rs1293639414	6	127140661	T	-	-	-	-		1.075	1.044	1.106	1.04e-06
rs35772466	6	127141068	T	-	-	-	-		1.075	1.044	1.106	1.065e-06
rs62426324	6	127142458	T	-	-	-	-		1.076	1.046	1.108	6.215e-07
rs6908014	6	127145083	T	-	-	-	-		1.078	1.047	1.109	3.946e-07
rs1539556	6	127145721	A	-	-	-	-		1.078	1.047	1.11	3.276e-07
rs1077890	6	127146152	T	-	-	-	-		1.078	1.047	1.109	3.975e-07
rs1539554	6	127146182	C	-	-	-	-		1.078	1.047	1.109	3.975e-07
rs1105956	6	127146879	A	-	-	-	-		1.076	1.045	1.107	7.97e-07
rs1105955	6	127147168	A	-	-	-	-		1.074	1.044	1.106	1.196e-06
rs9375459	6	127147704	T	-	-	-	-		1.074	1.043	1.105	1.328e-06
rs9388530	6	127148295	T	-	-	-	-		1.074	1.043	1.105	1.367e-06
rs1047373677	6	127148905	G	-	-	-	-		1.068	1.038	1.099	7.829e-06
rs9375460	6	127149538	T	-	-	-	-		1.077	1.046	1.108	5.456e-07
rs9372845	6	127150997	C	-	-	-	-		1.074	1.043	1.105	1.349e-06
rs34503049	6	127151576	TG	-	-	-	-		1.074	1.043	1.105	1.349e-06
rs13201789	6	127151751	A	-	-	-	-		1.074	1.043	1.105	1.349e-06
rs13216524	6	127151914	A	-	-	-	-		1.074	1.043	1.105	1.349e-06
rs62426327	6	127152669	A	-	-	-	-		1.074	1.043	1.105	1.307e-06
rs9401912	6	127152724	A	-	-	-	-		1.074	1.043	1.105	1.349e-06
rs138121302	6	127153880	TTC	-	-	-	-		1.074	1.044	1.106	1.18e-06
rs7765977	6	127154049	T	-	-	-	-		1.074	1.043	1.105	1.349e-06
rs2326547	6	127154127	G	-	-	-	-		1.074	1.043	1.105	1.307e-06
rs11421815	6	127154480	TC	-	-	-	-		1.074	1.044	1.106	1.22e-06
rs9372846	6	127154752	G	-	-	-	-		1.074	1.043	1.105	1.259e-06
rs62426328	6	127155481	A	-	-	-	-		1.074	1.043	1.106	1.245e-06
rs13210511	6	127155711	T	-	-	-	-		1.074	1.043	1.105	1.265e-06
rs7748362	6	127156364	G	-	-	-	-		1.074	1.044	1.106	1.132e-06
rs7752844	6	127156800	T	-	-	-	-		1.074	1.044	1.106	1.081e-06
rs796078827	6	127157703	G	-	-	-	-		1.075	1.044	1.106	1.041e-06
rs6569470	6	127158042	T	-	-	-	-		1.074	1.044	1.106	1.109e-06
rs9388531	6	127159123	A	-	-	-	-		1.075	1.044	1.106	1.053e-06
rs9375461	6	127159310	A	-	-	-	-		1.074	1.043	1.105	1.261e-06
rs7768896	6	127159633	T	-	-	-	-		1.075	1.044	1.106	1.056e-06
rs9401913	6	127159982	A	-	-	-	-		1.074	1.044	1.106	1.099e-06
rs7751592	6	127160020	C	-	-	-	-		1.074	1.044	1.106	1.112e-06
rs7769410	6	127160038	C	-	-	-	-		1.074	1.044	1.106	1.112e-06
rs7769799	6	127160045	C	-	-	-	-		1.074	1.044	1.106	1.112e-06
rs7769834	6	127160196	G	-	-	-	-		1.075	1.044	1.106	1.056e-06
rs9401914	6	127160264	T	-	-	-	-		1.074	1.044	1.106	1.229e-06
rs9385407	6	127161066	G	-	-	-	-		1.074	1.043	1.105	1.469e-06
rs11752759	6	127161217	C	-	-	-	-		1.074	1.044	1.106	1.218e-06
rs9398818	6	127161861	T	-	-	-	-		1.074	1.044	1.106	1.218e-06
rs62426329	6	127162070	T	-	-	-	-		1.074	1.044	1.106	1.196e-06
rs35018483	6	127162406	G	-	-	-	-		1.074	1.043	1.105	1.283e-06
rs35973496	6	127163126	T	-	-	-	-		1.074	1.043	1.105	1.336e-06
rs34897829	6	127163136	G	-	-	-	-		1.074	1.043	1.105	1.336e-06
rs34178981	6	127163458	T	-	-	-	-		1.074	1.043	1.105	1.336e-06
rs62436793	6	127163549	A	-	-	-	-		1.074	1.043	1.105	1.442e-06
rs1483021079	6	127163736	A	-	-	-	-		1.074	1.043	1.105	1.336e-06
rs777995318	6	127163917	C	-	-	-	-		1.074	1.043	1.105	1.305e-06
rs13215166	6	127164360	G	-	-	-	-		1.074	1.043	1.105	1.277e-06
rs13201060	6	127164442	C	-	-	-	-		1.074	1.043	1.105	1.277e-06
rs13219548	6	127165290	T	-	-	-	-		1.074	1.043	1.105	1.277e-06
rs9388532	6	127165475	T	-	-	-	-		1.074	1.043	1.105	1.277e-06
rs9401915	6	127165656	G	-	-	-	-		1.074	1.043	1.105	1.277e-06
rs9388533	6	127165845	A	-	-	-	-		1.074	1.043	1.105	1.277e-06
rs9375462	6	127165942	A	-	-	-	-		1.074	1.043	1.105	1.277e-06
rs1180367072	6	127166083	C	-	-	-	-		1.075	1.045	1.107	8.259e-07
rs11757289	6	127166406	A	-	-	-	-		1.074	1.043	1.105	1.277e-06
rs9401916	6	127166454	C	-	-	-	-		1.074	1.043	1.105	1.277e-06
rs9375463	6	127166888	C	-	-	-	-		1.074	1.043	1.105	1.459e-06
rs72420096	6	127167120	T	-	-	-	-		1.074	1.043	1.105	1.427e-06
rs9398819	6	127167175	C	-	-	-	-		1.074	1.043	1.105	1.427e-06
rs9375464	6	127167231	G	-	-	-	-		1.074	1.043	1.105	1.372e-06
rs9398820	6	127167352	C	-	-	-	-		1.073	1.043	1.105	1.54e-06
rs9375465	6	127167396	G	-	-	-	-		1.074	1.043	1.105	1.427e-06
rs9375466	6	127167512	G	-	-	-	-		1.074	1.043	1.105	1.427e-06
rs1364123371	6	127167676	C	-	-	-	-		1.074	1.043	1.105	1.427e-06
rs9388534	6	127167715	C	-	-	-	-		1.074	1.043	1.105	1.427e-06
rs71782087	6	127167780	A	-	-	-	-		1.074	1.044	1.106	1.191e-06
rs9375469	6	127167919	A	-	-	-	-		1.074	1.043	1.105	1.427e-06
rs9375470	6	127168044	T	-	-	-	-		1.074	1.043	1.105	1.427e-06
rs9375471	6	127168152	C	-	-	-	-		1.074	1.043	1.105	1.427e-06
rs9375472	6	127168375	G	-	-	-	-		1.074	1.043	1.105	1.427e-06
rs9388535	6	127168448	T	-	-	-	-		1.074	1.043	1.105	1.427e-06
rs9398821	6	127168663	T	-	-	-	-		1.074	1.043	1.105	1.354e-06
rs11752314	6	127168910	A	-	-	-	-		1.074	1.043	1.105	1.427e-06
rs9385408	6	127169355	T	-	-	-	-		1.074	1.043	1.105	1.427e-06
rs9372847	6	127169422	C	-	-	-	-		1.074	1.043	1.105	1.427e-06
rs9375473	6	127170042	G	-	-	-	-		1.074	1.043	1.105	1.427e-06
rs36111278	6	127170125	A	-	-	-	-		1.074	1.043	1.105	1.478e-06
rs11154371	6	127170606	C	-	-	-	-		1.074	1.043	1.105	1.427e-06
rs11154372	6	127170737	T	-	-	-	-		1.074	1.043	1.105	1.375e-06
rs11154373	6	127170744	G	-	-	-	-		1.074	1.043	1.105	1.427e-06
rs138414119	6	127170868	C	-	-	-	-		1.074	1.043	1.105	1.427e-06
rs142639572	6	127171051	C	-	-	-	-		1.074	1.043	1.105	1.445e-06
rs146712352	6	127171108	G	-	-	-	-		1.074	1.043	1.105	1.427e-06
rs150640224	6	127171187	T	-	-	-	-		1.073	1.043	1.105	1.645e-06
rs138122716	6	127171306	C	-	-	-	-		1.074	1.043	1.105	1.458e-06
rs113122097	6	127171333	T	-	-	-	-		1.073	1.043	1.105	1.502e-06
rs34370526	6	127171454	T	-	-	-	-		1.072	1.042	1.104	2.121e-06
rs34668040	6	127171647	G	-	-	-	-		1.074	1.043	1.105	1.427e-06
rs34549115	6	127171794	T	-	-	-	-		1.075	1.045	1.107	8.562e-07
rs34364042	6	127171847	T	-	-	-	-		1.074	1.044	1.106	1.155e-06
rs9800600	6	127172882	C	-	-	-	-		1.076	1.046	1.108	6.32e-07
rs9800714	6	127173025	G	-	-	-	-		1.07	1.039	1.101	5.556e-06
rs9800495	6	127173030	A	-	-	-	-		1.07	1.039	1.101	5.556e-06
rs9800498	6	127173174	A	-	-	-	-		1.074	1.043	1.105	1.427e-06
rs9800718	6	127173222	G	-	-	-	-		1.074	1.043	1.105	1.427e-06
rs9800496	6	127173267	G	-	-	-	-		1.074	1.043	1.105	1.427e-06
rs34937037	6	127173776	A	-	-	-	-		1.074	1.043	1.105	1.427e-06
rs56098058	6	127174190	A	-	-	-	-		1.074	1.043	1.105	1.427e-06
rs4516957	6	127174302	A	-	-	-	-		1.07	1.04	1.102	3.944e-06
rs4473879	6	127174375	G	-	-	-	-		1.07	1.039	1.101	5.44e-06
rs4379309	6	127174376	G	-	-	-	-		1.07	1.039	1.101	5.44e-06
rs4455687	6	127174395	C	-	-	-	-		1.07	1.039	1.101	5.225e-06
rs4897191	6	127175009	C	-	-	-	-		1.074	1.043	1.105	1.427e-06
rs12198009	6	127175367	T	-	-	-	-		0.9251	0.8988	0.9522	1.284e-07
rs4897192	6	127175523	C	-	-	-	-		1.074	1.043	1.105	1.354e-06
rs62436821	6	127175945	A	-	-	-	-		1.074	1.043	1.105	1.315e-06
rs13190766	6	127176162	G	-	-	-	-		1.074	1.043	1.105	1.427e-06
rs756440804	6	127176234	T	-	-	-	-		1.073	1.043	1.105	1.492e-06
rs13207064	6	127176369	C	-	-	-	-		1.074	1.043	1.105	1.354e-06
rs9398822	6	127176980	A	-	-	-	-		1.074	1.043	1.105	1.454e-06
rs9375474	6	127177019	C	-	-	-	-		1.074	1.043	1.105	1.454e-06
rs1160501028	6	127177371	A	-	-	-	-		1.074	1.043	1.105	1.454e-06
rs11756347	6	127177470	G	-	-	-	-		1.074	1.043	1.105	1.454e-06
rs11754167	6	127177475	C	-	-	-	-		1.074	1.043	1.105	1.454e-06
rs11752270	6	127177650	T	-	-	-	-		1.074	1.043	1.105	1.454e-06
rs11754682	6	127177719	C	-	-	-	-		1.074	1.043	1.105	1.454e-06
rs11752287	6	127177879	T	-	-	-	-		1.074	1.043	1.105	1.379e-06
rs34443655	6	127177958	G	-	-	-	-		1.074	1.043	1.105	1.454e-06
rs59540076	6	127178125	C	-	-	-	-		1.074	1.043	1.105	1.454e-06
rs17570053	6	127178726	A	-	-	-	-		1.074	1.043	1.105	1.454e-06
rs150680509	6	127179731	TATCTC	-	-	-	-		1.074	1.043	1.105	1.28e-06
rs13207638	6	127180020	T	-	-	-	-		1.073	1.043	1.105	1.535e-06
rs67788304	6	127180469	T	-	-	-	-		1.069	1.038	1.101	7.523e-06
rs12199006	6	127180738	A	-	-	-	-		0.9258	0.8994	0.9529	1.684e-07
rs1361831	6	127181089	C	-	-	-	-		1.073	1.042	1.104	2.029e-06
rs34072374	6	127181238	A	-	-	-	-		1.073	1.042	1.104	2.029e-06
rs76785323	6	127182811	A	-	-	-	-		1.073	1.042	1.104	2.049e-06
rs63739862	6	127182815	C	-	-	-	-		1.073	1.042	1.104	1.802e-06
rs13220350	6	127182820	A	-	-	-	-		1.068	1.037	1.099	8.512e-06
rs13206247	6	127183027	G	-	-	-	-		1.072	1.042	1.104	2.11e-06
rs75640517	6	127183112	T	-	-	-	-		1.072	1.042	1.104	2.204e-06
rs80350802	6	127183121	T	-	-	-	-		1.072	1.042	1.104	2.204e-06
rs138299249	6	127183470	G	-	-	-	-		1.074	1.044	1.106	1.198e-06
rs9372848	6	127183930	C	-	-	-	-		1.072	1.042	1.104	2.11e-06
rs9375475	6	127184044	A	-	-	-	-		1.072	1.042	1.104	2.11e-06
rs4568468	6	127184466	T	-	-	-	-		1.072	1.042	1.104	2.11e-06
rs4425608	6	127184674	G	-	-	-	-		1.072	1.042	1.104	2.11e-06
rs13198414	6	127184837	G	-	-	-	-		1.072	1.042	1.104	2.074e-06
rs13198983	6	127184986	A	-	-	-	-		1.069	1.038	1.1	6.336e-06
rs13198641	6	127184987	T	-	-	-	-		1.069	1.038	1.1	6.336e-06
rs13198897	6	127185096	T	-	-	-	-		1.072	1.042	1.104	2.074e-06
rs1305168678	6	127185132	C	-	-	-	-		1.072	1.042	1.104	2.11e-06
rs13215495	6	127185451	C	-	-	-	-		1.073	1.042	1.104	1.972e-06
rs13199674	6	127185489	A	-	-	-	-		1.071	1.041	1.102	3.187e-06
rs13215613	6	127185508	C	-	-	-	-		1.071	1.041	1.103	3.053e-06
rs9401918	6	127185653	C	-	-	-	-		1.072	1.042	1.104	2.074e-06
rs9375476	6	127185801	A	-	-	-	-		1.075	1.044	1.106	1.031e-06
rs71272312	6	127185936	GT	-	-	-	-		1.072	1.042	1.104	2.11e-06
rs1361832	6	127187019	C	-	-	-	-		1.072	1.042	1.104	2.204e-06
rs71024759	6	127187247	CA	-	-	-	-		1.072	1.042	1.104	2.11e-06
rs1930948	6	127187658	G	-	-	-	-		1.072	1.041	1.103	2.531e-06
rs2326549	6	127187691	A	-	-	-	-		1.072	1.041	1.103	2.763e-06
rs1930947	6	127187862	G	-	-	-	-		1.072	1.042	1.104	2.074e-06
rs55994889	6	127187921	CA	-	-	-	-		1.072	1.041	1.103	2.469e-06
rs2226176	6	127187949	G	-	-	-	-		1.072	1.042	1.104	2.11e-06
rs7758476	6	127188005	G	-	-	-	-		1.072	1.042	1.104	2.069e-06
rs35898420	6	127188095	A	-	-	-	-		1.072	1.042	1.104	2.11e-06
rs35669634	6	127188248	A	-	-	-	-		1.072	1.042	1.104	2.11e-06
rs6923071	6	127188502	T	-	-	-	-		1.072	1.042	1.104	2.11e-06
rs6923072	6	127188503	A	-	-	-	-		1.072	1.042	1.104	2.11e-06
rs9401919	6	127189308	C	-	-	-	-		1.073	1.042	1.104	2.015e-06
rs9401920	6	127189394	A	-	-	-	-		1.072	1.042	1.104	2.26e-06
rs9385410	6	127190027	A	-	-	-	-		1.071	1.04	1.102	3.36e-06
rs6940295	6	127190932	G	-	-	-	-		1.071	1.041	1.103	3.045e-06
rs6940442	6	127190980	G	-	-	-	-		1.071	1.041	1.102	3.211e-06
rs6920370	6	127191126	A	-	-	-	-		1.071	1.041	1.103	2.983e-06
rs6941106	6	127191280	T	-	-	-	-		1.071	1.041	1.103	2.983e-06
rs6902861	6	127191584	G	-	-	-	-		1.071	1.041	1.103	2.983e-06
rs1832986	6	127191901	A	-	-	-	-		1.071	1.041	1.103	2.983e-06
rs1343220	6	127193036	A	-	-	-	-		1.071	1.041	1.103	2.983e-06
rs28532376	6	127193624	C	-	-	-	-		1.071	1.041	1.103	3.112e-06
rs6915704	6	127194137	G	-	-	-	-		1.071	1.041	1.103	3.18e-06
rs6916004	6	127194173	T	-	-	-	-		1.071	1.04	1.102	3.423e-06
rs6921132	6	127194720	T	-	-	-	-		1.071	1.041	1.103	3.011e-06
rs11755390	6	127195439	G	-	-	-	-		1.071	1.041	1.103	2.983e-06
rs7745882	6	127195622	A	-	-	-	-		1.071	1.041	1.103	2.983e-06
rs7766269	6	127195740	C	-	-	-	-		1.071	1.041	1.103	2.983e-06
rs7746534	6	127196109	G	-	-	-	-		1.071	1.041	1.103	2.983e-06
rs9372849	6	127196571	C	-	-	-	-		1.071	1.041	1.103	2.983e-06
rs1930944	6	127196765	T	-	-	-	-		1.071	1.041	1.103	3.038e-06
rs1930943	6	127196776	G	-	-	-	-		1.071	1.041	1.103	3.038e-06
rs1930942	6	127197001	G	-	-	-	-		1.071	1.041	1.103	2.983e-06
rs1543705	6	127197108	G	-	-	-	-		1.071	1.041	1.103	3.038e-06
rs1543706	6	127197404	T	-	-	-	-		1.071	1.041	1.103	2.983e-06
rs1543707	6	127197516	T	-	-	-	-		1.071	1.041	1.103	2.983e-06
rs9398823	6	127197773	G	-	-	-	-		1.071	1.04	1.102	3.423e-06
rs2184164	6	127197922	G	-	-	-	-		1.071	1.041	1.103	2.983e-06
rs34184225	6	127198326	T	-	-	-	-		1.071	1.04	1.102	3.423e-06
rs9388537	6	127198630	G	-	-	-	-		1.071	1.04	1.102	3.409e-06
rs35870379	6	127198875	A	-	-	-	-		1.072	1.041	1.103	2.458e-06
rs3926855	6	127199312	G	-	-	-	-		1.072	1.041	1.103	2.458e-06
rs11154374	6	127200494	A	-	-	-	-		1.072	1.041	1.103	2.458e-06
rs11154375	6	127200623	G	-	-	-	-		1.072	1.041	1.103	2.458e-06
rs11154376	6	127200643	G	-	-	-	-		1.072	1.041	1.103	2.714e-06
rs11154377	6	127200701	G	-	-	-	-		1.072	1.041	1.103	2.458e-06
rs11154378	6	127200733	T	-	-	-	-		1.072	1.041	1.103	2.458e-06
rs3195537	6	127201692	C	-	-	-	-		1.071	1.041	1.103	2.94e-06
rs13204751	6	127201802	G	-	-	-	-		1.071	1.041	1.103	2.94e-06
rs12664316	6	127201834	T	-	-	-	-		1.071	1.041	1.103	2.94e-06
rs12234163	6	127202735	A	-	-	-	-		1.071	1.041	1.103	2.94e-06
rs62439171	6	127203281	C	-	-	-	-		1.071	1.041	1.103	2.94e-06
rs12234117	6	127203296	C	-	-	-	-		1.071	1.041	1.103	2.94e-06
rs35697500	6	127203557	A	-	-	-	-		1.071	1.041	1.103	2.94e-06
rs34098272	6	127203785	GA	-	-	-	-		1.071	1.041	1.103	2.94e-06
rs35108222	6	127203865	A	-	-	-	-		1.071	1.04	1.102	3.49e-06
rs13213649	6	127204067	G	-	-	-	-		1.071	1.041	1.103	2.94e-06
rs9372850	6	127204554	C	-	-	-	-		1.071	1.041	1.103	2.94e-06
rs9375477	6	127204623	A	-	-	-	-		1.073	1.042	1.104	1.816e-06
rs9372851	6	127204651	T	-	-	-	-		1.071	1.041	1.103	2.94e-06
rs11759735	6	127204690	T	-	-	-	-		1.071	1.041	1.103	2.94e-06
rs62439174	6	127204928	C	-	-	-	-		1.071	1.041	1.103	2.94e-06
rs62439175	6	127205025	T	-	-	-	-		1.071	1.041	1.103	2.94e-06
rs62439176	6	127205126	A	-	-	-	-		1.071	1.041	1.103	2.94e-06
rs7758037	6	127205495	C	-	-	-	-		1.071	1.04	1.102	3.49e-06
rs779008104	6	127205535	A	-	-	-	-		1.07	1.039	1.101	4.971e-06
rs7739746	6	127205560	C	-	-	-	-		1.069	1.038	1.1	6.769e-06
rs7753502	6	127205732	C	-	-	-	-		1.069	1.038	1.1	6.769e-06
rs58274947	6	127206189	T	-	-	-	-		1.069	1.038	1.1	6.875e-06
rs147242711	7	1055926	C	-	-	-	-		1.07	1.039	1.103	8.128e-06
rs10224368	7	1081972	A	-	-	-	-		1.07	1.039	1.103	9.392e-06
rs71538138	7	1147617	T	-	-	-	-		1.072	1.041	1.104	2.684e-06
rs4725288	7	10524535	C	-	-	-	-		1.347	1.194	1.521	1.423e-06
rs67047710	7	10526570	A	-	-	-	-		1.342	1.188	1.517	2.435e-06
rs10232308	7	10526582	G	-	-	-	-		1.318	1.171	1.483	4.846e-06
rs17820579	7	10527095	C	-	-	-	-		1.347	1.193	1.52	1.487e-06
rs34732764	7	10527330	A	-	-	-	-		1.347	1.194	1.521	1.423e-06
rs776780269	7	10528067	A	-	-	-	-		1.346	1.192	1.519	1.568e-06
rs1404113	7	10528489	A	-	-	-	-		1.34	1.186	1.515	2.68e-06
rs1404112	7	10528666	T	-	-	-	-		1.347	1.193	1.521	1.539e-06
rs143471658	7	10532488	CTGA	-	-	-	-		1.334	1.183	1.504	2.522e-06
rs36096087	7	10535099	G	-	-	-	-		1.333	1.182	1.503	2.736e-06
rs34929954	7	10535198	A	-	-	-	-		1.333	1.182	1.503	2.736e-06
rs2352130	7	10536916	C	-	-	-	-		1.332	1.181	1.502	2.837e-06
rs4031556	7	10537273	C	-	-	-	-		1.347	1.193	1.52	1.394e-06
rs13236610	7	10538355	A	-	-	-	-		1.335	1.184	1.505	2.468e-06
rs34108500	7	10541766	A	-	-	-	-		1.342	1.187	1.516	2.403e-06
rs62454340	7	10541907	T	-	-	-	-		1.343	1.189	1.517	2.129e-06
rs369619320	7	10542438	C	-	-	-	-		1.341	1.187	1.515	2.319e-06
rs4454191	7	10542526	C	-	-	-	-		1.343	1.189	1.517	2.129e-06
rs36193116	7	10543462	C	-	-	-	-		1.325	1.174	1.495	5.012e-06
rs1013719	7	10554750	C	-	-	-	-		1.326	1.171	1.501	8.5e-06
rs12666017	7	10555281	A	-	-	-	-		1.328	1.172	1.504	8.08e-06
rs4725291	7	10556459	G	-	-	-	-		1.326	1.171	1.501	8.5e-06
rs17568880	7	10563020	C	-	-	-	-		1.323	1.169	1.498	9.393e-06
rs769766150	7	10563269	A	-	-	-	-		1.323	1.169	1.498	9.393e-06
rs4725297	7	10598327	T	-	-	-	-		1.335	1.178	1.514	6.235e-06
rs1006351	7	10604395	T	-	-	-	-		1.333	1.176	1.511	6.644e-06
rs201009141	7	27221065	CT	-	-	-	-		0.9342	0.9075	0.9618	4.425e-06
rs6968828	7	27223563	G	-	-	-	-		0.932	0.9053	0.9594	2.019e-06
rs2285724	7	27227359	G	-	-	-	-		0.9339	0.9071	0.9614	3.996e-06
rs3214167	7	27228665	GC	-	-	-	-		0.9296	0.9028	0.9572	9.765e-07
rs916880	7	27229119	G	-	-	-	-		0.9292	0.9025	0.9568	8.69e-07
rs4722670	7	27229549	C	-	-	-	-		0.9297	0.903	0.9573	1.048e-06
rs4722671	7	27230988	C	-	-	-	-		0.9288	0.902	0.9564	7.596e-07
rs6461995	7	27231276	T	-	-	-	-		0.9293	0.9025	0.9569	9.236e-07
rs4722672	7	27231762	C	-	-	-	-		0.9289	0.9021	0.9565	7.762e-07
rs9770544	7	27232126	C	-	-	-	-		0.9288	0.902	0.9563	7.375e-07
rs1274549247	7	27236557	GT	-	-	-	-		0.9298	0.9029	0.9574	1.071e-06
rs2391397	7	27236558	T	-	-	-	-		0.9332	0.9064	0.9608	3.31e-06
rs115525024	7	27236559	T	-	-	-	-		0.9298	0.9029	0.9574	1.071e-06
rs757181	7	27236958	C	-	-	-	-		0.9303	0.9035	0.9579	1.267e-06
rs2071265	7	27238691	C	-	-	-	-		0.9307	0.9038	0.9583	1.507e-06
rs3807598	7	27240482	C	-	-	-	-		0.9361	0.9094	0.9636	7.633e-06
rs2067087	7	27241660	G	-	-	-	-		0.9344	0.9074	0.9622	5.655e-06
rs5883064	7	27241878	ACT	-	-	-	-		0.9352	0.9081	0.963	7.68e-06
rs1859168	7	27242359	A	-	-	-	-		0.9313	0.9045	0.9589	1.776e-06
rs17427960	7	27242466	C	-	-	-	-		0.9309	0.9043	0.9583	1.295e-06
rs2240042	7	27242617	T	-	-	-	-		0.931	0.9042	0.9586	1.585e-06
rs10233387	7	27243106	G	-	-	-	-		0.9347	0.9081	0.9621	4.655e-06
rs2023843	7	27243221	C	-	-	-	-		0.93	0.9032	0.9575	1.102e-06
rs2023844	7	27243238	G	-	-	-	-		0.9302	0.9034	0.9578	1.205e-06
rs4722675	7	27243962	A	-	-	-	-		0.9291	0.9023	0.9566	8.085e-07
rs144116338	7	27244306	TTTTTG	-	-	-	-		0.9301	0.9033	0.9576	1.145e-06
rs929250	7	27245101	G	-	-	-	-		0.9306	0.9038	0.9582	1.376e-06
rs3735533	7	27245893	T	-	-	-	-		0.9288	0.902	0.9563	7.018e-07
rs760575131	7	27245992	GGA	-	-	-	-		0.9267	0.9001	0.9541	3.078e-07
rs60772526	7	27245996	C	-	-	-	-		0.9267	0.9001	0.9541	3.078e-07
rs61056117	7	27245997	A	-	-	-	-		0.926	0.8994	0.9534	2.358e-07
rs10228276	7	27247279	G	-	-	-	-		0.9292	0.9025	0.9568	8.304e-07
rs13243033	7	27248373	T	-	-	-	-		0.9313	0.9045	0.9588	1.71e-06
rs7812039	7	27248891	C	-	-	-	-		0.9282	0.9015	0.9557	5.609e-07
rs17435487	8	4968807	G	-	-	-	-		0.8768	0.8277	0.9288	7.841e-06
rs13277164	8	77271744	C	-	-	-	-		0.9332	0.9058	0.9614	5.384e-06
rs202063137	8	77273324	TCTC	-	-	-	-		0.9317	0.9033	0.9609	7.001e-06
rs11994330	8	77274997	T	-	-	-	-		0.9324	0.904	0.9616	8.821e-06
rs149861050	8	77275755	G	-	-	-	-		0.9324	0.904	0.9616	8.821e-06
rs146296308	8	77275756	G	-	-	-	-		0.9324	0.904	0.9616	8.821e-06
rs183111427	8	77276503	A	-	-	-	-		0.9324	0.904	0.9616	8.746e-06
rs10940305	8	77276776	G	-	-	-	-		0.9312	0.9029	0.9604	5.906e-06
rs13262228	8	77279102	T	-	-	-	-		0.9312	0.9029	0.9604	5.906e-06
rs11992410	8	77282316	G	-	-	-	-		0.9318	0.9035	0.9611	7.5e-06
rs5892551	8	77285731	G	-	-	-	-		0.9273	0.8998	0.9557	9.309e-07
rs11786839	8	77292795	C	-	-	-	-		0.9319	0.9036	0.9611	7.536e-06
rs16939271	8	77293069	C	-	-	-	-		0.93	0.9017	0.9592	4.149e-06
rs16939272	8	77293091	G	-	-	-	-		0.93	0.9017	0.9592	4.149e-06
rs10481257	8	77293779	G	-	-	-	-		0.93	0.9017	0.9592	4.149e-06
rs10481258	8	77294042	G	-	-	-	-		0.93	0.9017	0.9592	4.149e-06
rs13262301	8	77294830	T	-	-	-	-		0.9295	0.9012	0.9586	3.492e-06
rs1358182	8	77296898	G	-	-	-	-		0.93	0.9017	0.9592	4.149e-06
rs77480623	8	77296964	CTG	-	-	-	-		0.93	0.9017	0.9592	4.149e-06
rs12680480	8	77297117	A	-	-	-	-		0.9311	0.9021	0.961	9.582e-06
rs1526655	8	77297459	C	-	-	-	-		0.93	0.9017	0.9592	4.149e-06
rs10109625	8	77297730	C	-	-	-	-		0.9301	0.9018	0.9593	4.28e-06
rs4013169	8	143905742	G	-	-	-	-		0.92	0.8906	0.9505	5.189e-07
rs4013170	8	143905908	A	-	-	-	-		0.9202	0.8908	0.9507	5.591e-07
rs7826575	8	143906072	T	-	-	-	-		0.9203	0.8909	0.9508	5.75e-07
rs7826593	8	143906098	T	-	-	-	-		0.9203	0.8909	0.9508	5.75e-07
rs781655654	8	143906200	T	-	-	-	-		0.9285	0.9004	0.9574	2.123e-06
rs9692814	8	143908080	G	-	-	-	-		0.9204	0.891	0.9509	5.907e-07
rs9694948	8	143908256	T	-	-	-	-		0.92	0.8905	0.9504	5.148e-07
rs4276672	8	143908818	T	-	-	-	-		0.92	0.8905	0.9504	5.148e-07
rs4400358	8	143909021	A	-	-	-	-		0.92	0.8905	0.9504	5.148e-07
rs4344051	8	143909268	T	-	-	-	-		0.92	0.8905	0.9504	5.148e-07
rs10099325	8	143910499	G	-	-	-	-		0.9187	0.8893	0.9492	3.494e-07
rs2572895	8	143910592	G	-	-	-	-		0.9324	0.9047	0.9609	5.191e-06
rs57041928	8	143911844	CT	-	-	-	-		0.9341	0.9064	0.9627	9.308e-06
rs1811152	8	143913998	C	-	-	-	-		0.9278	0.899	0.9576	3.304e-06
rs4314631	8	143915226	T	-	-	-	-		0.9201	0.8906	0.9506	5.512e-07
rs45445491	8	143916215	C	-	-	-	-		0.9208	0.8912	0.9513	6.825e-07
rs7829926	8	143916778	A	-	-	-	-		0.9215	0.892	0.9519	8.102e-07
rs2299610	8	143917939	C	-	-	-	-		0.9198	0.8905	0.95	4.064e-07
rs2299611	8	143917959	A	-	-	-	-		0.9203	0.8909	0.9507	5.385e-07
rs1808768	8	143918922	A	-	-	-	-		0.9215	0.8921	0.9519	8.031e-07
rs4081945	8	143919244	T	-	-	-	-		0.9344	0.9068	0.963	9.789e-06
rs62524968	8	143920257	T	-	-	-	-		0.9199	0.8905	0.9502	4.61e-07
rs756552	8	143921180	A	-	-	-	-		0.9197	0.8904	0.9501	4.349e-07
rs3750246	8	143921804	T	-	-	-	-		0.92	0.8906	0.9503	4.732e-07
rs3802226	8	143922788	T	-	-	-	-		0.9192	0.8898	0.9495	3.655e-07
rs3819496	8	143923891	G	-	-	-	-		0.915	0.8868	0.9442	2.801e-08
rs3753123	8	143926968	C	-	-	-	-		0.9119	0.8838	0.941	8.262e-09
rs3753124	8	143927103	T	-	-	-	-		0.9334	0.9068	0.9607	2.756e-06
rs4527847	8	143929591	G	-	-	-	-		0.9139	0.8857	0.9429	1.662e-08
rs58447895	8	143937054	A	-	-	-	-		0.9156	0.8872	0.945	4.284e-08
rs28524031	8	143938116	C	-	-	-	-		0.9143	0.8861	0.9435	2.215e-08
rs4304750	8	143939221	G	-	-	-	-		0.9116	0.8827	0.9414	1.698e-08
rs4606038	8	143941258	A	-	-	-	-		0.9139	0.8856	0.943	1.841e-08
rs79340583	8	143942525	A	-	-	-	-		1.068	1.038	1.1	8.538e-06
rs4527848	8	143943262	G	-	-	-	-		0.9139	0.8857	0.943	1.871e-08
rs143247792	8	143945847	AT	-	-	-	-		0.914	0.8858	0.9431	1.931e-08
rs4736308	8	143947326	C	-	-	-	-		1.069	1.038	1.1	7.326e-06
rs4736310	8	143947713	G	-	-	-	-		1.068	1.038	1.1	8.28e-06
rs1133831	8	143949821	G	-	-	-	-		1.068	1.038	1.1	8.091e-06
rs4541	8	143956693	A	-	-	-	-		1.068	1.038	1.1	7.875e-06
rs28418310	8	143956803	C	-	-	-	-		1.069	1.039	1.101	5.987e-06
rs6403	8	143957163	G	-	-	-	-		1.068	1.038	1.1	8.033e-06
rs7814020	8	143958941	G	-	-	-	-		0.9169	0.8893	0.9453	2.664e-08
rs9657020	8	143959188	T	-	-	-	-		1.069	1.039	1.101	5.811e-06
rs28551743	8	143959412	A	-	-	-	-		0.9126	0.8845	0.9417	1.118e-08
rs7833415	8	143960167	C	-	-	-	-		0.911	0.8829	0.9399	5.33e-09
rs5283	8	143960597	A	-	-	-	-		0.9114	0.8832	0.9405	6.947e-09
rs6388	8	143960971	T	-	-	-	-		1.068	1.038	1.1	8.324e-06
rs5280	8	143961293	G	-	-	-	-		1.068	1.038	1.1	8.324e-06
rs12544877	8	143963283	G	-	-	-	-		1.068	1.038	1.1	8.409e-06
rs12544879	8	143963300	T	-	-	-	-		1.068	1.038	1.1	8.409e-06
rs12375322	8	143963571	C	-	-	-	-		0.9116	0.8834	0.9407	7.673e-09
rs62525051	8	143963909	C	-	-	-	-		0.9119	0.8837	0.941	8.616e-09
rs200583004	8	143964365	T	-	-	-	-		1.07	1.04	1.102	4.587e-06
rs7831390	8	143964781	C	-	-	-	-		0.9119	0.8837	0.941	8.616e-09
rs6471571	8	143964865	G	-	-	-	-		0.9123	0.8841	0.9414	1.009e-08
rs12678054	8	143965700	T	-	-	-	-		0.9127	0.8845	0.9418	1.174e-08
rs4736348	8	143966222	T	-	-	-	-		1.068	1.037	1.099	9.088e-06
rs10104061	8	143967162	T	-	-	-	-		0.9143	0.8861	0.9434	2.188e-08
rs10956995	8	143969531	T	-	-	-	-		0.914	0.8857	0.9431	1.885e-08
rs28807434	8	143971760	G	-	-	-	-		0.914	0.8857	0.9431	1.885e-08
rs10808681	8	143974787	G	-	-	-	-		0.9149	0.8868	0.9439	2.362e-08
rs57646597	8	143975125	T	-	-	-	-		0.9147	0.8866	0.9437	2.192e-08
rs144902726	8	143975365	TCTCTC	-	-	-	-		1.068	1.038	1.1	8.442e-06
rs10110115	8	143975633	C	-	-	-	-		0.9149	0.8868	0.9439	2.362e-08
rs76963785	8	143978998	G	-	-	-	-		1.068	1.037	1.099	9.518e-06
rs4736353	8	143979541	A	-	-	-	-		1.068	1.037	1.099	9.518e-06
rs58225377	8	143979660	C	-	-	-	-		1.068	1.038	1.1	8.273e-06
rs28455136	8	143979662	A	-	-	-	-		0.9143	0.8861	0.9433	1.976e-08
rs28476522	8	143979722	G	-	-	-	-		0.9251	0.895	0.9562	3.913e-06
rs62525059	8	143982961	A	-	-	-	-		0.9142	0.8861	0.9433	1.913e-08
rs6995989	8	143985583	T	-	-	-	-		0.9255	0.8963	0.9557	2.247e-06
rs28459852	8	143986436	A	-	-	-	-		0.9147	0.8866	0.9438	2.324e-08
rs28558934	8	143986555	C	-	-	-	-		0.9147	0.8866	0.9438	2.324e-08
rs62525983	8	143988986	G	-	-	-	-		0.9156	0.8874	0.9446	3.247e-08
rs6992689	8	143990763	G	-	-	-	-		0.926	0.8978	0.9551	1.092e-06
rs7463212	8	143991858	A	-	-	-	-		0.926	0.8978	0.955	1.079e-06
rs3802228	8	143992218	G	-	-	-	-		0.926	0.8978	0.955	1.079e-06
rs28491316	8	143992661	T	-	-	-	-		0.9178	0.8895	0.947	7.828e-08
rs3802230	8	143992864	A	-	-	-	-		0.9262	0.898	0.9552	1.151e-06
rs5895735	8	143994419	TG	-	-	-	-		0.934	0.9062	0.9626	9.299e-06
rs6421	8	143994517	T	-	-	-	-		0.9348	0.9082	0.9622	4.792e-06
rs6418	8	143996363	G	-	-	-	-		0.9162	0.888	0.9454	4.32e-08
rs6399	8	143996365	A	-	-	-	-		0.9167	0.8885	0.9459	5.309e-08
rs4539	8	143996539	C	-	-	-	-		0.9169	0.8886	0.946	5.596e-08
rs4546	8	143996553	A	-	-	-	-		0.9169	0.8886	0.946	5.596e-08
rs28366703	8	143996852	G	-	-	-	-		0.9259	0.8977	0.955	1.058e-06
rs28615142	8	143996876	C	-	-	-	-		0.9259	0.8977	0.955	1.058e-06
rs28497862	8	143996877	T	-	-	-	-		0.9169	0.8886	0.946	5.476e-08
rs28394055	8	143996923	T	-	-	-	-		0.9218	0.8935	0.9509	2.925e-07
rs28526467	8	143996964	A	-	-	-	-		0.9324	0.9042	0.9615	7.977e-06
rs10086846	8	143997131	T	-	-	-	-		0.9277	0.9002	0.956	1.024e-06
rs4072020	8	143997415	C	-	-	-	-		0.9168	0.8885	0.946	5.458e-08
rs10099052	8	143997472	C	-	-	-	-		0.9169	0.8886	0.946	5.596e-08
rs34144193	8	143997509	CAT	-	-	-	-		0.9169	0.8886	0.946	5.596e-08
rs7461740	8	143997877	G	-	-	-	-		0.9172	0.8889	0.9464	6.543e-08
rs10099658	8	143997935	C	-	-	-	-		0.9162	0.888	0.9453	4.189e-08
rs10090630	8	143997957	T	-	-	-	-		0.9163	0.8881	0.9455	4.749e-08
rs7836572	8	143998063	T	-	-	-	-		0.9164	0.8882	0.9456	4.698e-08
rs12679242	8	143998088	T	-	-	-	-		0.9167	0.8885	0.9459	5.347e-08
rs28361356	8	143998159	G	-	-	-	-		0.9167	0.8885	0.9459	5.347e-08
rs1799998	8	143999600	G	-	-	-	-		0.9165	0.8882	0.9456	4.833e-08
rs10087214	8	143999726	A	-	-	-	-		0.9166	0.8884	0.9457	4.7e-08
rs28659182	8	143999919	A	-	-	-	-		0.9167	0.8885	0.9459	5.333e-08
rs62524560	8	144000727	T	-	-	-	-		0.9167	0.8885	0.9459	5.333e-08
rs62524561	8	144000768	A	-	-	-	-		0.9167	0.8885	0.9459	5.333e-08
rs7831617	8	144002283	T	-	-	-	-		0.9167	0.8884	0.9459	5.231e-08
rs9643358	8	144003138	C	-	-	-	-		0.9165	0.8883	0.9457	4.905e-08
rs28571827	8	144003207	A	-	-	-	-		0.9255	0.8973	0.9546	9.403e-07
rs28710914	8	144003290	G	-	-	-	-		0.9256	0.8974	0.9547	9.926e-07
rs10717492	8	144003917	T	-	-	-	-		0.9257	0.8975	0.9548	1.014e-06
rs7011889	8	144005260	C	-	-	-	-		0.9186	0.8904	0.9478	1.027e-07
rs6988985	8	144007104	C	-	-	-	-		0.9239	0.8959	0.9529	5.047e-07
rs36187312	8	144009349	T	-	-	-	-		0.9175	0.8892	0.9466	6.709e-08
rs36176772	8	144009765	T	-	-	-	-		0.9175	0.8893	0.9466	6.79e-08
rs770428048	8	144018250	G	-	-	-	-		0.9169	0.8887	0.946	5.067e-08
rs539582778	8	144018254	G	-	-	-	-		0.9248	0.8965	0.9541	8.957e-07
rs138088171	8	144020271	T	-	-	-	-		0.9186	0.8905	0.9476	8.605e-08
rs28469769	8	144035499	A	-	-	-	-		0.9198	0.8917	0.9488	1.325e-07
rs62524569	8	144036416	C	-	-	-	-		0.9198	0.8917	0.9488	1.3e-07
rs3935387	8	144037815	A	-	-	-	-		0.9198	0.8917	0.9488	1.325e-07
rs9692989	8	144042624	T	-	-	-	-		0.9201	0.8919	0.9491	1.445e-07
rs28477982	8	144049868	A	-	-	-	-		0.9191	0.891	0.9481	1.025e-07
rs1346244675	8	144051099	A	-	-	-	-		0.9281	0.9001	0.9569	1.764e-06
rs28431910	8	144051193	A	-	-	-	-		0.9191	0.891	0.9482	1.043e-07
rs112871255	8	144051836	A	-	-	-	-		0.9191	0.891	0.9481	1.012e-07
rs10090696	8	144052791	A	-	-	-	-		0.9187	0.8906	0.9477	8.701e-08
rs10108559	8	144054291	T	-	-	-	-		0.9177	0.8897	0.9467	6.104e-08
rs57026081	8	144054517	G	-	-	-	-		0.9174	0.8893	0.9463	5.383e-08
rs9330408	8	144055179	G	-	-	-	-		0.9357	0.9089	0.9632	6.956e-06
rs753154440	8	144057920	C	-	-	-	-		0.9174	0.8893	0.9463	5.383e-08
rs111528525	8	144058304	C	-	-	-	-		0.9125	0.8825	0.9435	7.789e-08
rs9720261	8	144058347	A	-	-	-	-		0.9176	0.8895	0.9466	5.81e-08
rs9720260	8	144058386	C	-	-	-	-		0.9172	0.8891	0.9461	4.947e-08
rs28481421	8	144059693	C	-	-	-	-		0.9292	0.9019	0.9574	1.487e-06
rs28505089	8	144059912	A	-	-	-	-		0.9171	0.889	0.9461	4.991e-08
rs62524579	8	144060955	A	-	-	-	-		0.9284	0.9011	0.9565	1.088e-06
rs28641077	8	144064275	T	-	-	-	-		0.9196	0.8915	0.9486	1.24e-07
rs9772258	8	144064337	A	-	-	-	-		0.9365	0.9097	0.964	9.273e-06
rs61276460	8	144064882	T	-	-	-	-		0.9181	0.89	0.9471	7.181e-08
rs72691642	8	144311111	A	-	-	-	-		0.8927	0.8494	0.9383	7.831e-06
rs10109323	8	144319338	G	-	-	-	-		0.8915	0.8481	0.937	6.187e-06
rs11776342	8	144320152	C	-	-	-	-		0.8915	0.8481	0.937	6.187e-06
rs6558338	8	144330681	G	-	-	-	-		0.892	0.8487	0.9376	6.91e-06
rs6558339	8	144332012	T	-	-	-	-		0.8907	0.8474	0.9362	5.319e-06
rs2272631	8	144335295	A	-	-	-	-		0.8915	0.848	0.9371	6.454e-06
rs3750211	8	144342384	C	-	-	-	-		0.8934	0.8501	0.939	8.968e-06
rs3750213	8	144344387	A	-	-	-	-		0.8903	0.847	0.9358	4.97e-06
rs4357304	8	144351109	T	-	-	-	-		0.8918	0.8483	0.9375	7.172e-06
rs7387650	8	144354284	A	-	-	-	-		0.8922	0.8487	0.938	7.857e-06
rs2293924	8	144357975	C	-	-	-	-		0.8913	0.8478	0.937	6.565e-06
rs7833032	8	144359663	A	-	-	-	-		0.8917	0.8482	0.9375	7.188e-06
rs4419827	8	144363094	C	-	-	-	-		0.8908	0.8474	0.9364	5.689e-06
rs11381366	8	144363735	T	-	-	-	-		0.8921	0.8486	0.9377	7.374e-06
rs7006492	8	144365988	T	-	-	-	-		0.8929	0.8494	0.9386	8.685e-06
rs6558342	8	144367202	A	-	-	-	-		0.8929	0.8494	0.9386	8.817e-06
rs6558348	8	144408902	T	-	-	-	-		0.9159	0.8812	0.952	8.38e-06
rs6558349	8	144408942	C	-	-	-	-		0.9162	0.8815	0.9522	8.826e-06
rs7039792	9	2278510	T	-	-	-	-		1.356	1.188	1.547	5.953e-06
rs117901540	9	37686321	G	-	-	-	-		0.7294	0.635	0.8379	8.151e-06
rs1383860479	9	128762501	C	-	-	-	-		1.076	1.042	1.11	5.756e-06
rs140573310	9	130377021	C	-	-	-	-		0.8269	0.7664	0.8922	9.475e-07
rs117595338	9	130460022	A	-	-	-	-		0.8178	0.7555	0.8851	6.22e-07
rs1310538	9	132373330	C	-	-	-	-		1.076	1.045	1.108	6.811e-07
rs918166	9	132377728	C	-	-	-	-		1.069	1.039	1.1	6.303e-06
rs918165	9	132377900	C	-	-	-	-		1.069	1.039	1.101	5.535e-06
rs4837393	9	132387665	C	-	-	-	-		1.068	1.037	1.099	9.028e-06
rs3780695	9	132391418	C	-	-	-	-		1.069	1.039	1.1	5.574e-06
rs9691	9	132397166	G	-	-	-	-		1.069	1.039	1.101	5.19e-06
rs6478912	9	132399000	G	-	-	-	-		1.07	1.039	1.101	4.62e-06
rs7043953	9	132399110	C	-	-	-	-		1.07	1.039	1.101	4.62e-06
rs1045647	9	132399200	C	-	-	-	-		1.07	1.039	1.101	4.62e-06
rs3739851	9	132400480	A	-	-	-	-		1.069	1.038	1.1	6.389e-06
rs4837397	9	132407669	G	-	-	-	-		0.9352	0.9085	0.9626	5.646e-06
rs149647269	9	139998749	A	-	-	-	-		1.232	1.125	1.349	6.404e-06
rs12763796	10	7695768	A	-	-	-	-		0.9242	0.893	0.9564	6.615e-06
rs11255266	10	7696937	T	-	-	-	-		0.9233	0.8923	0.9553	4.548e-06
rs6602258	10	7698738	G	-	-	-	-		0.9245	0.8934	0.9568	7.465e-06
rs7909223	10	7700709	A	-	-	-	-		0.9247	0.8935	0.957	7.918e-06
rs7916499	10	7701339	T	-	-	-	-		0.9239	0.8928	0.9561	5.986e-06
rs927915	10	7704917	G	-	-	-	-		0.924	0.893	0.9562	5.868e-06
rs7900859	10	45373863	C	-	-	-	-		0.9261	0.8992	0.9538	3.333e-07
rs1977324	10	45374098	C	-	-	-	-		0.9262	0.8993	0.9539	3.478e-07
rs5784654	10	45374258	GC	-	-	-	-		0.9257	0.8988	0.9534	2.857e-07
rs4284362	10	45377839	A	-	-	-	-		0.9288	0.9017	0.9567	1.006e-06
rs4948642	10	45378353	C	-	-	-	-		0.926	0.899	0.9537	3.185e-07
rs4948643	10	45379759	C	-	-	-	-		0.9256	0.8987	0.9533	2.821e-07
rs4948644	10	45379816	C	-	-	-	-		0.9258	0.8989	0.9535	2.955e-07
rs10793562	10	45380472	G	-	-	-	-		0.9263	0.8993	0.954	3.549e-07
rs72507005	10	45380879	CTA	-	-	-	-		0.926	0.8991	0.9537	3.152e-07
rs3900184	10	45381307	A	-	-	-	-		0.925	0.8981	0.9526	2.103e-07
rs1886598	10	45381849	G	-	-	-	-		0.9261	0.8992	0.9538	3.286e-07
rs7903412	10	45382361	T	-	-	-	-		0.9255	0.8986	0.9532	2.774e-07
rs7082011	10	45382913	A	-	-	-	-		0.9261	0.8992	0.9538	3.382e-07
rs10793563	10	45383013	C	-	-	-	-		0.9253	0.8984	0.953	2.491e-07
rs10900125	10	45383185	G	-	-	-	-		0.9253	0.8984	0.953	2.491e-07
rs1317447703	10	45383201	C	-	-	-	-		0.9296	0.9028	0.9572	1.003e-06
rs4948921	10	45383535	G	-	-	-	-		0.9253	0.8985	0.953	2.444e-07
rs5000415	10	45383674	T	-	-	-	-		0.9264	0.8994	0.9542	4.052e-07
rs2065466	10	45384047	C	-	-	-	-		0.9251	0.8982	0.9529	2.413e-07
rs4506594	10	45384811	G	-	-	-	-		0.9256	0.8987	0.9533	2.768e-07
rs4439464	10	45384876	G	-	-	-	-		0.9253	0.8984	0.9529	2.419e-07
rs4948922	10	45385828	C	-	-	-	-		0.9254	0.8985	0.9531	2.534e-07
rs4948924	10	45386046	C	-	-	-	-		0.9281	0.9011	0.9558	6.876e-07
rs10900126	10	45386322	T	-	-	-	-		0.9281	0.9011	0.9559	7.253e-07
rs10793564	10	45386352	A	-	-	-	-		0.9278	0.9008	0.9556	6.463e-07
rs7894608	10	45388240	C	-	-	-	-		0.9259	0.899	0.9536	2.998e-07
rs2026427	10	45389704	C	-	-	-	-		0.9259	0.8991	0.9536	2.968e-07
rs2183994	10	45389940	C	-	-	-	-		0.9252	0.8984	0.9529	2.307e-07
rs4948645	10	45391481	G	-	-	-	-		0.9267	0.9002	0.9541	2.91e-07
rs7099692	10	45391963	C	-	-	-	-		0.9294	0.9027	0.9569	8.466e-07
rs4245614	10	45397007	T	-	-	-	-		0.9271	0.9002	0.9547	4.436e-07
rs879073	10	45399882	G	-	-	-	-		0.9272	0.9003	0.9548	4.561e-07
rs879074	10	45400053	A	-	-	-	-		0.9324	0.9055	0.9601	2.841e-06
rs879344	10	45400667	C	-	-	-	-		0.9337	0.9068	0.9615	4.437e-06
rs879343	10	45400707	T	-	-	-	-		0.9327	0.9058	0.9604	3.065e-06
rs4268464	10	45401081	A	-	-	-	-		0.9324	0.9054	0.9601	2.847e-06
rs1332625	10	45402290	G	-	-	-	-		0.9326	0.9057	0.9603	2.936e-06
rs2281840	10	45406291	A	-	-	-	-		0.9348	0.9081	0.9623	5.132e-06
rs11004585	10	56577441	T	-	-	-	-		1.068	1.038	1.1	7.762e-06
rs12414343	10	56584348	T	-	-	-	-		1.072	1.041	1.103	2.808e-06
rs12764380	10	56590358	G	-	-	-	-		1.069	1.038	1.1	8.387e-06
rs10825410	10	56625941	T	-	-	-	-		1.076	1.042	1.111	5.692e-06
rs2061049	10	56626798	C	-	-	-	-		1.076	1.043	1.111	5.616e-06
rs4919640	10	104217415	T	-	-	-	-		0.9354	0.9086	0.9629	6.515e-06
rs36078929	10	104217804	GT	-	-	-	-		0.9256	0.8992	0.9528	1.646e-07
rs4917968	10	104220576	T	-	-	-	-		0.9193	0.893	0.9463	1.24e-08
rs17114534	10	104221529	C	-	-	-	-		0.9238	0.8974	0.9509	7.589e-08
rs4919643	10	104222377	C	-	-	-	-		0.9238	0.8974	0.9509	7.747e-08
rs4919644	10	104229588	A	-	-	-	-		0.921	0.8947	0.9482	2.803e-08
rs3740416	10	104230437	G	-	-	-	-		0.9204	0.8941	0.9475	2.073e-08
rs45597333	10	104235972	A	-	-	-	-		0.9214	0.8951	0.9486	3.287e-08
rs3740409	10	104236645	A	-	-	-	-		0.9212	0.8948	0.9483	2.957e-08
rs11191296	10	104238558	C	-	-	-	-		0.9216	0.8953	0.9487	3.444e-08
rs4919647	10	104250754	C	-	-	-	-		0.921	0.8947	0.9481	2.678e-08
rs2902544	10	104261359	T	-	-	-	-		0.921	0.8947	0.9481	2.647e-08
rs753681471	10	104268858	A	-	-	-	-		0.9244	0.898	0.9516	1.048e-07
rs185072800	10	104268860	A	-	-	-	-		0.9244	0.898	0.9516	1.048e-07
rs12774693	10	104270005	G	-	-	-	-		0.9246	0.8982	0.9518	1.139e-07
rs10786670	10	104270781	A	-	-	-	-		0.9255	0.8991	0.9527	1.614e-07
rs4919649	10	104272336	C	-	-	-	-		0.9246	0.8982	0.9518	1.139e-07
rs4919650	10	104273863	T	-	-	-	-		0.9245	0.8981	0.9517	1.112e-07
rs4919652	10	104274157	A	-	-	-	-		0.9245	0.8981	0.9517	1.112e-07
rs2145307	10	104280664	A	-	-	-	-		0.9245	0.8981	0.9517	1.112e-07
rs4919656	10	104282861	A	-	-	-	-		0.9245	0.8981	0.9517	1.112e-07
rs10786674	10	104285086	T	-	-	-	-		0.9247	0.8983	0.9519	1.198e-07
rs17114641	10	104287359	G	-	-	-	-		0.9234	0.8971	0.9506	7.131e-08
rs191124109	10	104290204	CTTT	-	-	-	-		0.925	0.8986	0.9522	1.313e-07
rs10883731	10	104293127	A	-	-	-	-		0.9256	0.8991	0.9528	1.704e-07
rs2031604	10	104297791	T	-	-	-	-		0.9238	0.8974	0.951	8.262e-08
rs9665626	10	104300638	C	-	-	-	-		0.9239	0.8975	0.9511	8.643e-08
rs11191323	10	104301926	A	-	-	-	-		0.9239	0.8975	0.9511	8.643e-08
rs12220810	10	104305119	T	-	-	-	-		0.9243	0.8978	0.9515	1.025e-07
rs10883735	10	104308446	T	-	-	-	-		0.9243	0.8979	0.9515	1.035e-07
rs61373214	10	104313527	C	-	-	-	-		0.9238	0.8974	0.951	8.463e-08
rs35073362	10	104315977	C	-	-	-	-		0.9236	0.8972	0.9508	7.748e-08
rs11191337	10	104317785	G	-	-	-	-		0.9236	0.8972	0.9508	7.748e-08
rs10883737	10	104320898	G	-	-	-	-		0.9221	0.8958	0.9493	4.242e-08
rs7094188	10	104334589	A	-	-	-	-		0.9234	0.897	0.9506	7.207e-08
rs10883740	10	104334822	C	-	-	-	-		0.9235	0.8971	0.9506	7.349e-08
rs7094614	10	104334874	C	-	-	-	-		0.9234	0.897	0.9506	7.207e-08
rs77630251	10	104338370	G	-	-	-	-		0.9212	0.8949	0.9483	2.889e-08
rs729025	10	104342206	T	-	-	-	-		0.9214	0.8951	0.9485	3.081e-08
rs11191343	10	104345225	A	-	-	-	-		0.9211	0.8948	0.9481	2.69e-08
rs3824756	10	104359350	C	-	-	-	-		0.9211	0.8948	0.9482	2.788e-08
rs3934495	10	104361711	T	-	-	-	-		0.9219	0.8956	0.949	3.827e-08
rs4919666	10	104384029	A	-	-	-	-		0.9195	0.8932	0.9466	1.45e-08
rs75558045	10	104384211	CT	-	-	-	-		0.9195	0.8932	0.9466	1.45e-08
rs74558061	10	104384337	G	-	-	-	-		0.9199	0.8935	0.9469	1.69e-08
rs7086898	10	104386152	G	-	-	-	-		0.9187	0.8924	0.9458	1.032e-08
rs17114803	10	104386934	C	-	-	-	-		0.9187	0.8924	0.9458	1.042e-08
rs10786700	10	104387735	T	-	-	-	-		0.9188	0.8925	0.9458	1.073e-08
rs4917979	10	104388710	C	-	-	-	-		0.9188	0.8925	0.9458	1.073e-08
rs2298278	10	104390303	G	-	-	-	-		0.9188	0.8925	0.9458	1.073e-08
rs17114808	10	104391285	T	-	-	-	-		0.9189	0.8926	0.946	1.152e-08
rs17114810	10	104391545	T	-	-	-	-		0.9188	0.8925	0.9458	1.064e-08
rs11818043	10	104391627	G	-	-	-	-		0.9198	0.8934	0.9469	1.641e-08
rs11191356	10	104393489	G	-	-	-	-		0.9162	0.8901	0.9431	3.14e-09
rs12573474	10	104393506	G	-	-	-	-		0.9208	0.8945	0.9478	2.278e-08
rs376891853	10	104397008	GAT	-	-	-	-		1.075	1.044	1.106	1.278e-06
rs1278434233	10	104397936	T	-	-	-	-		0.9209	0.8945	0.948	2.591e-08
rs113623394	10	104397939	A	-	-	-	-		1.072	1.041	1.104	2.774e-06
rs3977756	10	104398582	A	-	-	-	-		1.069	1.038	1.1	7.596e-06
rs11191358	10	104399250	T	-	-	-	-		1.069	1.038	1.1	7.184e-06
rs10883756	10	104400112	C	-	-	-	-		1.069	1.038	1.1	7.215e-06
rs10883757	10	104400133	T	-	-	-	-		0.9227	0.8963	0.9499	5.559e-08
rs1466964566	10	104400364	A	-	-	-	-		1.069	1.038	1.1	7.077e-06
rs5011218	10	104401218	C	-	-	-	-		0.9229	0.8964	0.95	5.984e-08
rs11191359	10	104401486	T	-	-	-	-		0.9232	0.8968	0.9504	6.873e-08
rs4146429	10	104401632	C	-	-	-	-		0.9229	0.8965	0.9501	6.043e-08
rs4146428	10	104401721	A	-	-	-	-		0.9229	0.8965	0.9501	6.043e-08
rs1202767795	10	104403085	G	-	-	-	-		0.9229	0.8965	0.9501	6.142e-08
rs10786701	10	104412308	T	-	-	-	-		0.922	0.8956	0.9492	4.193e-08
rs1362164971	10	104412561	CTT	-	-	-	-		0.9164	0.89	0.9436	4.84e-09
rs59744075	10	104418617	C	-	-	-	-		0.9212	0.8949	0.9484	3.109e-08
rs10883760	10	104419465	T	-	-	-	-		0.9212	0.8948	0.9484	3.073e-08
rs10883761	10	104420018	G	-	-	-	-		0.9211	0.8947	0.9482	2.905e-08
rs11191364	10	104423549	A	-	-	-	-		0.9243	0.8978	0.9515	1.11e-07
rs4244354	10	104426177	A	-	-	-	-		0.9208	0.8944	0.9479	2.563e-08
rs10883763	10	104427825	T	-	-	-	-		0.9199	0.8936	0.947	1.748e-08
rs11191365	10	104430251	A	-	-	-	-		0.9195	0.8932	0.9466	1.508e-08
rs1021973626	10	104431662	G	-	-	-	-		0.9202	0.8938	0.9473	1.985e-08
rs796380641	10	104436019	CT	-	-	-	-		1.084	1.053	1.116	4.759e-08
rs8354	10	104436641	T	-	-	-	-		0.9143	0.8881	0.9413	1.628e-09
rs7077678	10	104438565	C	-	-	-	-		1.09	1.059	1.122	4.574e-09
rs67616158	10	104441149	CA	-	-	-	-		1.073	1.041	1.106	4.858e-06
rs3837369	10	104442056	ACT	-	-	-	-		1.09	1.059	1.122	4.729e-09
rs3781571	10	104442457	T	-	-	-	-		1.078	1.047	1.11	6.203e-07
rs3740606	10	104445368	A	-	-	-	-		1.078	1.047	1.11	6.092e-07
rs757709273	10	104445545	AG	-	-	-	-		1.09	1.059	1.122	4.729e-09
rs11191368	10	104449444	T	-	-	-	-		0.9142	0.888	0.9412	1.501e-09
rs768587668	10	104450052	CT	-	-	-	-		1.086	1.055	1.118	2.425e-08
rs4556473	10	104454700	T	-	-	-	-		1.091	1.06	1.123	3.975e-09
rs10883765	10	104456686	C	-	-	-	-		0.9141	0.8879	0.9411	1.463e-09
rs11191369	10	104457456	G	-	-	-	-		1.09	1.059	1.122	4.93e-09
rs7893687	10	104457603	A	-	-	-	-		1.078	1.047	1.111	5.495e-07
rs11191373	10	104463676	G	-	-	-	-		1.091	1.06	1.122	4.039e-09
rs11191375	10	104464657	C	-	-	-	-		0.9141	0.8879	0.9411	1.455e-09
rs10883766	10	104464763	A	-	-	-	-		0.9141	0.8879	0.9411	1.455e-09
rs12415043	10	104467609	C	-	-	-	-		0.9139	0.8877	0.9409	1.307e-09
rs10883767	10	104468583	G	-	-	-	-		0.9137	0.8875	0.9407	1.235e-09
rs7089279	10	104469427	A	-	-	-	-		1.079	1.047	1.111	5.165e-07
rs7076749	10	104469728	A	-	-	-	-		1.079	1.047	1.111	5.049e-07
rs4919669	10	104471975	A	-	-	-	-		0.9138	0.8876	0.9408	1.268e-09
rs67160988	10	104472573	A	-	-	-	-		0.9137	0.8875	0.9407	1.235e-09
rs11191377	10	104472777	C	-	-	-	-		1.078	1.047	1.111	5.86e-07
rs10786704	10	104475010	T	-	-	-	-		1.078	1.047	1.11	6.059e-07
rs1202015935	10	104476319	C	-	-	-	-		1.078	1.047	1.111	5.599e-07
rs10786705	10	104477705	A	-	-	-	-		1.077	1.046	1.109	8.24e-07
rs2489741	10	104479875	G	-	-	-	-		1.09	1.059	1.122	5.392e-09
rs11191379	10	104482330	T	-	-	-	-		0.9144	0.8881	0.9414	1.659e-09
rs2902547	10	104482331	A	-	-	-	-		1.078	1.047	1.11	6.263e-07
rs2244524	10	104486974	C	-	-	-	-		1.074	1.042	1.106	2.415e-06
rs7917772	10	104487443	A	-	-	-	-		1.086	1.055	1.118	2.03e-08
rs999867	10	104504564	T	-	-	-	-		0.9178	0.8915	0.9448	6.833e-09
rs12571643	10	104520277	A	-	-	-	-		0.9178	0.8916	0.9449	7.207e-09
rs11191389	10	104523018	C	-	-	-	-		1.068	1.037	1.099	9.527e-06
rs11191393	10	104527430	C	-	-	-	-		1.068	1.037	1.099	9.717e-06
rs72845847	10	104531606	A	-	-	-	-		1.068	1.037	1.099	9.622e-06
rs4147157	10	104536360	A	-	-	-	-		0.917	0.8908	0.944	5.013e-09
rs7904248	10	104544753	C	-	-	-	-		1.073	1.042	1.105	2.91e-06
rs7904281	10	104544836	G	-	-	-	-		1.071	1.04	1.103	5.044e-06
rs7080587	10	104545274	T	-	-	-	-		1.074	1.042	1.106	2.399e-06
rs486955	10	104546284	T	-	-	-	-		1.081	1.05	1.113	1.389e-07
rs1475643	10	104546467	T	-	-	-	-		1.075	1.043	1.107	1.858e-06
rs9663711	10	104547628	A	-	-	-	-		1.075	1.043	1.107	1.871e-06
rs10748830	10	104548382	C	-	-	-	-		1.075	1.043	1.107	1.901e-06
rs10786710	10	104548739	T	-	-	-	-		1.075	1.043	1.107	1.905e-06
rs1018696	10	104549066	G	-	-	-	-		1.074	1.043	1.106	2.311e-06
rs1018697	10	104549224	A	-	-	-	-		1.074	1.043	1.106	2.323e-06
rs1953930	10	104549461	A	-	-	-	-		1.074	1.042	1.106	2.582e-06
rs1953929	10	104549539	G	-	-	-	-		1.074	1.042	1.106	2.582e-06
rs1953928	10	104549649	A	-	-	-	-		1.074	1.043	1.106	2.323e-06
rs284841	10	104550079	A	-	-	-	-		1.08	1.049	1.112	1.715e-07
rs7392913	10	104550538	G	-	-	-	-		1.074	1.043	1.106	2.204e-06
rs2150929	10	104550937	A	-	-	-	-		1.074	1.043	1.106	2.285e-06
rs2150928	10	104550985	A	-	-	-	-		1.074	1.043	1.106	2.139e-06
rs7911528	10	104551567	G	-	-	-	-		1.074	1.043	1.106	2.139e-06
rs6584525	10	104551981	A	-	-	-	-		1.074	1.043	1.106	2.139e-06
rs796321004	10	104552349	C	-	-	-	-		1.08	1.049	1.112	1.788e-07
rs284842	10	104552438	T	-	-	-	-		1.076	1.045	1.108	9.397e-07
rs11191395	10	104552594	C	-	-	-	-		1.074	1.043	1.106	2.233e-06
rs11191396	10	104552865	G	-	-	-	-		1.074	1.043	1.107	2.008e-06
rs4919677	10	104554304	A	-	-	-	-		1.074	1.043	1.107	2.008e-06
rs4919678	10	104554363	G	-	-	-	-		1.074	1.043	1.107	2.047e-06
rs284844	10	104554529	G	-	-	-	-		1.081	1.05	1.112	1.552e-07
rs7073114	10	104555651	T	-	-	-	-		1.074	1.042	1.106	2.466e-06
rs176185	10	104556054	C	-	-	-	-		1.08	1.049	1.112	1.883e-07
rs11191397	10	104558274	A	-	-	-	-		1.074	1.042	1.106	2.415e-06
rs10748831	10	104558743	C	-	-	-	-		1.074	1.042	1.106	2.443e-06
rs2482508	10	104558961	T	-	-	-	-		1.08	1.049	1.112	1.865e-07
rs7088711	10	104559266	A	-	-	-	-		1.074	1.042	1.106	2.387e-06
rs7092051	10	104559477	T	-	-	-	-		1.074	1.042	1.106	2.387e-06
rs7092346	10	104559764	G	-	-	-	-		1.074	1.042	1.106	2.387e-06
rs11395106	10	104560155	CAA	-	-	-	-		1.074	1.042	1.106	2.415e-06
rs2482507	10	104561356	C	-	-	-	-		1.081	1.05	1.112	1.577e-07
rs7909612	10	104561456	A	-	-	-	-		1.074	1.042	1.106	2.387e-06
rs7086400	10	104562097	A	-	-	-	-		1.074	1.042	1.106	2.387e-06
rs1197508389	10	104563364	C	-	-	-	-		1.083	1.052	1.115	6.467e-08
rs7918308	10	104563517	T	-	-	-	-		1.075	1.044	1.107	1.609e-06
rs2482505	10	104564057	A	-	-	-	-		1.08	1.049	1.112	1.983e-07
rs10786711	10	104564059	T	-	-	-	-		1.074	1.042	1.106	2.529e-06
rs562752749	10	104565199	CT	-	-	-	-		0.9066	0.8804	0.9335	5.041e-11
rs1187144702	10	104565992	T	-	-	-	-		1.072	1.041	1.104	4.037e-06
rs6584526	10	104566241	C	-	-	-	-		1.074	1.042	1.106	2.595e-06
rs7896903	10	104566417	G	-	-	-	-		1.073	1.042	1.105	3.143e-06
rs111488239	10	104567052	TAGAGGTAAGCAA	-	-	-	-		1.073	1.042	1.105	2.833e-06
rs11314421	10	104568298	C	-	-	-	-		1.075	1.044	1.107	1.627e-06
rs10748832	10	104568480	A	-	-	-	-		1.075	1.044	1.108	1.494e-06
rs11306700	10	104568637	G	-	-	-	-		1.076	1.044	1.108	1.277e-06
rs10624878	10	104568835	CTGTTT	-	-	-	-		1.076	1.044	1.108	1.353e-06
rs7902804	10	104585405	T	-	-	-	-		0.932	0.9051	0.9597	2.381e-06
rs17115100	10	104591393	T	-	-	-	-		0.907	0.8794	0.9353	5.277e-10
rs3740397	10	104592675	C	-	-	-	-		0.9172	0.8904	0.9448	1.112e-08
rs1004467	10	104594507	G	-	-	-	-		0.9114	0.8836	0.9401	4.295e-09
rs3824755	10	104595849	C	-	-	-	-		0.8996	0.8718	0.9283	4.03e-11
rs138009835	10	104598995	A	-	-	-	-		0.8997	0.8719	0.9284	4.279e-11
rs7912206	10	104604563	T	-	-	-	-		0.8998	0.872	0.9285	4.388e-11
rs11191416	10	104604916	G	-	-	-	-		0.911	0.8832	0.9397	3.679e-09
rs150786824	10	104612941	A	-	-	-	-		0.9002	0.8723	0.9289	5.295e-11
rs112468006	10	104613020	A	-	-	-	-		0.9002	0.8724	0.9289	5.445e-11
rs3824754	10	104614350	T	-	-	-	-		0.9002	0.8724	0.9289	5.445e-11
rs4409766	10	104616663	C	-	-	-	-		0.905	0.8757	0.9352	2.48e-09
rs570995629	10	104619327	CT	-	-	-	-		0.8943	0.8643	0.9253	1.304e-10
rs11191425	10	104625970	T	-	-	-	-		0.8949	0.8655	0.9252	6.259e-11
rs11191426	10	104627230	T	-	-	-	-		0.8949	0.8655	0.9252	6.259e-11
rs7098825	10	104628234	C	-	-	-	-		0.9144	0.8853	0.9444	5.684e-08
rs17878846	10	104630412	T	-	-	-	-		0.8948	0.8655	0.9251	6.051e-11
rs12773892	10	104631177	A	-	-	-	-		0.9151	0.8879	0.9432	9.015e-09
rs10786718	10	104631189	A	-	-	-	-		0.9076	0.8798	0.9363	9.774e-10
rs1321148642	10	104631484	C	-	-	-	-		0.9074	0.8797	0.9361	9.145e-10
rs12767543	10	104631663	A	-	-	-	-		0.9074	0.8797	0.9361	9.145e-10
rs7903752	10	104633053	ATTT	-	-	-	-		0.9075	0.8797	0.9361	9.223e-10
rs7920657	10	104633244	A	-	-	-	-		0.9077	0.8799	0.9363	9.831e-10
rs7920697	10	104633337	C	-	-	-	-		0.9073	0.8796	0.936	8.701e-10
rs12764049	10	104634956	G	-	-	-	-		0.9078	0.88	0.9365	1.094e-09
rs12764899	10	104635103	A	-	-	-	-		0.9078	0.88	0.9365	1.076e-09
rs12765002	10	104635348	T	-	-	-	-		0.9078	0.88	0.9365	1.076e-09
rs12771681	10	104635620	C	-	-	-	-		0.9077	0.8799	0.9364	1.041e-09
rs77335224	10	104636276	T	-	-	-	-		0.8871	0.857	0.9183	1.066e-11
rs3740393	10	104636655	C	-	-	-	-		0.8883	0.8589	0.9186	4.783e-12
rs11191434	10	104637508	C	-	-	-	-		0.8865	0.8566	0.9174	5.381e-12
rs3740390	10	104638480	T	-	-	-	-		0.8868	0.8575	0.9171	2.431e-12
rs1240023233	10	104639651	G	-	-	-	-		0.8879	0.8585	0.9183	4.547e-12
rs1464265912	10	104642140	C	-	-	-	-		0.8878	0.8585	0.9181	3.688e-12
rs72841270	10	104642237	G	-	-	-	-		0.8866	0.8573	0.9169	2.177e-12
rs556819846	10	104646044	T	-	-	-	-		0.8881	0.8586	0.9185	5.245e-12
rs12768205	10	104647849	T	-	-	-	-		0.9075	0.8808	0.9351	2.035e-10
rs144662567	10	104648482	C	-	-	-	-		0.8868	0.8575	0.9172	2.533e-12
rs7100709	10	104649729	C	-	-	-	-		0.9074	0.8807	0.935	1.959e-10
rs7101182	10	104649781	A	-	-	-	-		0.9031	0.876	0.9311	5.8e-11
rs11191447	10	104652323	T	-	-	-	-		0.8884	0.859	0.9187	5.301e-12
rs10883793	10	104652495	A	-	-	-	-		0.9067	0.88	0.9343	1.393e-10
rs34643607	10	104652815	CA	-	-	-	-		0.9155	0.8887	0.9431	5.572e-09
rs12782585	10	104653473	T	-	-	-	-		0.9066	0.8799	0.9341	1.289e-10
rs10883795	10	104654577	C	-	-	-	-		0.9068	0.88	0.9343	1.41e-10
rs10883796	10	104655315	A	-	-	-	-		0.9068	0.88	0.9343	1.41e-10
rs74233296	10	104655350	C	-	-	-	-		0.8866	0.8573	0.9169	2.272e-12
rs4363528	10	104655515	G	-	-	-	-		0.906	0.8794	0.9335	9.824e-11
rs7896290	10	104656015	A	-	-	-	-		0.9068	0.88	0.9343	1.41e-10
rs35125602	10	104656039	A	-	-	-	-		0.8866	0.8573	0.9169	2.272e-12
rs1182305567	10	104657143	G	-	-	-	-		0.9062	0.8795	0.9337	1.135e-10
rs113282265	10	104657248	G	-	-	-	-		0.8866	0.8573	0.9169	2.235e-12
rs12219346	10	104657300	C	-	-	-	-		0.9067	0.8799	0.9342	1.346e-10
rs12218148	10	104657469	A	-	-	-	-		0.8866	0.8573	0.9169	2.235e-12
rs7909286	10	104658992	G	-	-	-	-		0.9075	0.8807	0.935	2e-10
rs7909591	10	104659018	T	-	-	-	-		0.9075	0.8807	0.935	2e-10
rs10883797	10	104659682	C	-	-	-	-		0.9075	0.8807	0.935	2e-10
rs11191453	10	104659852	C	-	-	-	-		0.8866	0.8573	0.9169	2.235e-12
rs11191454	10	104660004	G	-	-	-	-		0.8862	0.8569	0.9165	1.894e-12
rs10786722	10	104660068	T	-	-	-	-		0.9076	0.8809	0.9352	2.139e-10
rs10883798	10	104660688	G	-	-	-	-		0.8866	0.8573	0.9169	2.235e-12
rs111383152	10	104660869	A	-	-	-	-		0.9031	0.8745	0.9327	5.963e-10
rs17884001	10	104661245	T	-	-	-	-		0.8873	0.858	0.9176	3.016e-12
rs1046778	10	104661484	C	-	-	-	-		0.9071	0.8804	0.9347	1.757e-10
rs4568943	10	104661881	A	-	-	-	-		0.8866	0.8573	0.9169	2.235e-12
rs11191459	10	104662118	A	-	-	-	-		0.9077	0.881	0.9353	2.216e-10
rs17879819	10	104662215	T	-	-	-	-		0.8866	0.8573	0.9169	2.235e-12
rs7897654	10	104662458	C	-	-	-	-		0.9076	0.8809	0.9352	2.115e-10
rs7912578	10	104662673	G	-	-	-	-		0.9076	0.8809	0.9352	2.115e-10
rs10883799	10	104663310	A	-	-	-	-		0.9075	0.8807	0.935	1.974e-10
rs12221193	10	104665267	C	-	-	-	-		0.8874	0.8581	0.9178	3.385e-12
rs185575325	10	104665997	G	-	-	-	-		0.8879	0.8586	0.9183	4.263e-12
rs77180047	10	104666757	A	-	-	-	-		0.8856	0.8563	0.9158	1.382e-12
rs7475853	10	104673097	A	-	-	-	-		0.8857	0.8564	0.9159	1.433e-12
rs866411378	10	104675802	A	-	-	-	-		0.8887	0.8595	0.919	4.806e-12
rs12221064	10	104677126	T	-	-	-	-		0.8859	0.8566	0.9162	1.598e-12
rs2297787	10	104680137	A	-	-	-	-		0.8958	0.8665	0.9262	9.588e-11
rs17115213	10	104681143	G	-	-	-	-		0.8857	0.8564	0.9159	1.368e-12
rs77602510	10	104682602	A	-	-	-	-		0.885	0.8555	0.9155	1.618e-12
rs78821730	10	104684544	A	-	-	-	-		0.885	0.8555	0.9155	1.618e-12
rs12411886	10	104685299	A	-	-	-	-		0.8846	0.8551	0.9151	1.368e-12
rs10509759	10	104689665	T	-	-	-	-		0.8848	0.8553	0.9153	1.439e-12
rs112699822	10	104692633	A	-	-	-	-		0.8848	0.8553	0.9153	1.439e-12
rs112314091	10	104694654	A	-	-	-	-		0.8848	0.8553	0.9153	1.439e-12
rs757649586	10	104696990	A	-	-	-	-		0.8848	0.8553	0.9153	1.439e-12
rs5011520	10	104697516	A	-	-	-	-		0.8848	0.8553	0.9153	1.439e-12
rs11191469	10	104699760	C	-	-	-	-		1.072	1.04	1.105	8.529e-06
rs11191472	10	104707016	T	-	-	-	-		0.883	0.8535	0.9134	6.123e-13
rs10883806	10	104713076	T	-	-	-	-		0.883	0.8535	0.9134	6.1e-13
rs11191474	10	104713113	C	-	-	-	-		0.8827	0.8533	0.9131	5.374e-13
rs11191475	10	104713162	T	-	-	-	-		0.883	0.8535	0.9134	6.1e-13
rs12413409	10	104719096	A	-	-	-	-		0.8825	0.8531	0.9129	4.93e-13
rs10883808	10	104721126	T	-	-	-	-		0.883	0.8535	0.9134	6.1e-13
rs78260931	10	104721962	C	-	-	-	-		0.883	0.8535	0.9134	6.1e-13
rs11191479	10	104723620	C	-	-	-	-		0.8835	0.854	0.9139	7.53e-13
rs11191484	10	104729249	A	-	-	-	-		0.8834	0.854	0.9139	7.422e-13
rs75533799	10	104733275	G	-	-	-	-		0.906	0.8782	0.9348	5.886e-10
rs11191488	10	104735236	AC	-	-	-	-		0.8834	0.854	0.9139	7.422e-13
rs145010450	10	104737697	TG	-	-	-	-		0.8834	0.854	0.9139	7.422e-13
rs10883815	10	104739179	C	-	-	-	-		0.8833	0.8539	0.9138	7.097e-13
rs550634599	10	104739677	AT	-	-	-	-		0.8841	0.8547	0.9144	8.365e-13
rs112390216	10	104741031	T	-	-	-	-		0.8831	0.8537	0.9135	6.365e-13
rs3902934	10	104746649	G	-	-	-	-		0.9125	0.8858	0.9401	1.662e-09
rs77860422	10	104748009	A	-	-	-	-		0.884	0.8546	0.9145	9.394e-13
rs1890184	10	104748459	C	-	-	-	-		0.9123	0.8855	0.9398	1.481e-09
rs572510752	10	104749244	TA	-	-	-	-		0.8855	0.856	0.916	2.081e-12
rs541745677	10	104749705	CTT	-	-	-	-		0.8822	0.8528	0.9126	4.159e-13
rs10883816	10	104749725	G	-	-	-	-		0.9126	0.8858	0.9402	1.705e-09
rs10509757	10	104752960	A	-	-	-	-		0.9123	0.8856	0.9399	1.508e-09
rs10883817	10	104755431	A	-	-	-	-		0.9131	0.8863	0.9407	2.158e-09
rs7911789	10	104756374	C	-	-	-	-		0.9128	0.8861	0.9404	1.882e-09
rs11191499	10	104764271	C	-	-	-	-		0.8834	0.854	0.9138	7.521e-13
rs67908413	10	104764989	C	-	-	-	-		0.9124	0.8856	0.9399	1.559e-09
rs11191502	10	104765494	G	-	-	-	-		0.8827	0.8532	0.9131	5.231e-13
rs113554404	10	104766120	T	-	-	-	-		0.8824	0.853	0.9128	4.65e-13
rs11191505	10	104766891	T	-	-	-	-		0.8824	0.853	0.9128	4.65e-13
rs74444347	10	104769275	C	-	-	-	-		0.8824	0.853	0.9128	4.65e-13
rs12221335	10	104769392	A	-	-	-	-		0.8824	0.853	0.9128	4.65e-13
rs11191511	10	104769709	C	-	-	-	-		0.8825	0.8531	0.913	5.038e-13
rs11191514	10	104773364	T	-	-	-	-		0.8824	0.853	0.9128	4.65e-13
rs77787671	10	104776205	T	-	-	-	-		0.8818	0.8524	0.9121	3.337e-13
rs11191515	10	104776527	A	-	-	-	-		0.8816	0.8523	0.912	3.137e-13
rs747219957	10	104778443	C	-	-	-	-		0.8816	0.8523	0.912	3.134e-13
rs113970872	10	104778812	T	-	-	-	-		0.8816	0.8523	0.912	3.134e-13
rs11191517	10	104780038	A	-	-	-	-		0.8816	0.8523	0.912	3.134e-13
rs11191519	10	104784918	T	-	-	-	-		0.8827	0.8533	0.9131	5.236e-13
rs11191521	10	104789475	G	-	-	-	-		0.8825	0.8531	0.9129	4.921e-13
rs11191522	10	104789580	A	-	-	-	-		0.8824	0.853	0.9129	4.802e-13
rs78392571	10	104789637	A	-	-	-	-		0.9103	0.8783	0.9434	2.461e-07
rs755312871	10	104792250	C	-	-	-	-		0.8831	0.8537	0.9136	6.5e-13
rs1310794852	10	104792418	CT	-	-	-	-		0.9213	0.895	0.9484	2.947e-08
rs75970938	10	104793648	C	-	-	-	-		0.8831	0.8537	0.9136	6.525e-13
rs79668541	10	104793904	T	-	-	-	-		0.8831	0.8537	0.9136	6.525e-13
rs76752100	10	104794086	T	-	-	-	-		0.884	0.8545	0.9145	9.775e-13
rs10786733	10	104794947	A	-	-	-	-		0.913	0.8862	0.9406	2.053e-09
rs140473396	10	104795885	GAC	-	-	-	-		0.8803	0.8509	0.9107	1.79e-13
rs11191531	10	104806898	C	-	-	-	-		0.8847	0.8552	0.9152	1.377e-12
rs12219027	10	104811203	C	-	-	-	-		0.8848	0.8553	0.9153	1.47e-12
rs10883823	10	104812331	C	-	-	-	-		0.9133	0.8865	0.9409	2.394e-09
rs10883824	10	104812897	G	-	-	-	-		0.9137	0.8869	0.9413	2.834e-09
rs772071322	10	104814347	G	-	-	-	-		0.8841	0.8547	0.9147	1.132e-12
rs11191534	10	104815827	G	-	-	-	-		0.884	0.8546	0.9144	8.803e-13
rs745753578	10	104815871	A	-	-	-	-		0.8858	0.8565	0.916	1.503e-12
[truncated: 746 more rows]

## Sheet: Carbohydrate
SNP	CHR	BP	A1	High Intake					Low Intake
				OR	L95	U95	P		OR	L95	U95	P
rs880315	1	10796866	T	0.9291	0.8994	0.9599	9.589e-06		-	-	-	-
rs9701226	1	19187380	T	-	-	-	-		1.197	1.106	1.297	9.604e-06
rs11488726	1	19187649	C	-	-	-	-		1.198	1.108	1.294	4.827e-06
rs11249240	1	25341750	A	0.9249	0.8958	0.9548	1.545e-06		-	-	-	-
rs311458	1	25343495	A	0.9253	0.8963	0.9552	1.732e-06		-	-	-	-
rs6700520	1	25343544	C	0.9253	0.8963	0.9552	1.711e-06		-	-	-	-
rs10903124	1	25344070	C	0.9251	0.8961	0.955	1.607e-06		-	-	-	-
rs10903125	1	25344122	G	0.9252	0.8963	0.9552	1.698e-06		-	-	-	-
rs10903126	1	25344155	G	0.9253	0.8963	0.9552	1.725e-06		-	-	-	-
rs10903127	1	25344196	A	0.9263	0.8973	0.9563	2.478e-06		-	-	-	-
rs11249241	1	25344265	T	0.9251	0.8961	0.955	1.613e-06		-	-	-	-
rs11249242	1	25345010	A	0.9244	0.8955	0.9543	1.29e-06		-	-	-	-
rs71014329	1	25348950	G	0.9233	0.8943	0.9533	9.768e-07		-	-	-	-
rs6665242	1	25478250	C	0.8979	0.8587	0.9389	2.216e-06		-	-	-	-
rs58476422	1	25485103	GTA	0.899	0.8586	0.9413	5.747e-06		-	-	-	-
rs377293914	1	94472074	T	1.296	1.156	1.454	9.109e-06		-	-	-	-
rs3790604	1	113046879	A	1.083	1.047	1.12	3.453e-06		-	-	-	-
rs10918068	1	164741588	A	-	-	-	-		0.798	0.7234	0.8803	6.692e-06
rs12737465	1	164743778	G	-	-	-	-		0.8012	0.7265	0.8837	9.306e-06
rs633715	1	177852580	C	1.088	1.05	1.127	3.504e-06		-	-	-	-
rs516636	1	177855517	A	1.087	1.049	1.126	4.664e-06		-	-	-	-
rs661691	1	177861357	C	1.088	1.05	1.128	3.358e-06		-	-	-	-
rs670323	1	177868990	A	1.089	1.051	1.129	2.698e-06		-	-	-	-
rs571567	1	177872905	A	1.089	1.051	1.129	2.532e-06		-	-	-	-
rs574367	1	177873210	T	1.089	1.051	1.129	2.532e-06		-	-	-	-
rs490689	1	177873841	A	1.089	1.051	1.129	2.532e-06		-	-	-	-
rs527248	1	177875514	G	1.089	1.051	1.129	2.677e-06		-	-	-	-
rs5778967	1	177875959	G	1.089	1.051	1.129	2.677e-06		-	-	-	-
rs589500	1	177876946	T	1.088	1.05	1.128	3.496e-06		-	-	-	-
rs532504	1	177878933	A	1.087	1.049	1.126	4.711e-06		-	-	-	-
rs633754	1	177879935	C	1.088	1.05	1.127	3.669e-06		-	-	-	-
rs1266155	1	177881424	A	1.088	1.05	1.127	3.754e-06		-	-	-	-
rs693232	1	177881651	G	1.088	1.05	1.127	3.882e-06		-	-	-	-
rs585944	1	177882786	T	1.085	1.05	1.122	1.336e-06		-	-	-	-
rs630372	1	177885762	A	1.083	1.048	1.119	1.861e-06		-	-	-	-
rs478788	1	177887018	C	1.085	1.05	1.122	1.381e-06		-	-	-	-
rs539515	1	177889025	C	1.088	1.05	1.128	3.36e-06		-	-	-	-
rs543874	1	177889480	G	1.087	1.049	1.127	3.939e-06		-	-	-	-
rs1275984	2	26911509	C	0.8995	0.8659	0.9343	4.815e-08		-	-	-	-
rs1275985	2	26911745	T	0.8992	0.8657	0.9341	4.549e-08		-	-	-	-
rs1275986	2	26912079	A	0.8997	0.8661	0.9346	5.296e-08		-	-	-	-
rs736699	2	26913930	G	0.8998	0.8662	0.9347	5.296e-08		-	-	-	-
rs1275988	2	26914364	T	0.9002	0.8666	0.9352	6.377e-08		-	-	-	-
rs12476527	2	26915624	T	0.9003	0.8671	0.9348	4.409e-08		-	-	-	-
rs35021474	2	26916844	G	0.8994	0.8662	0.9339	3.329e-08		-	-	-	-
rs1275980	2	26916969	T	0.8994	0.8661	0.9338	3.257e-08		-	-	-	-
rs1275982	2	26919089	T	0.8987	0.8655	0.9332	2.636e-08		-	-	-	-
rs1731249	2	26920025	A	0.899	0.8658	0.9334	2.872e-08		-	-	-	-
rs1275977	2	26922855	A	0.9228	0.8907	0.9561	9.042e-06		-	-	-	-
rs1275978	2	26923095	T	0.899	0.8658	0.9334	2.868e-08		-	-	-	-
rs1275979	2	26923568	C	0.8996	0.8664	0.9341	3.514e-08		-	-	-	-
rs13394970	2	26929282	G	0.8964	0.8633	0.9307	1.188e-08		-	-	-	-
rs1731243	2	26930411	T	0.8995	0.8662	0.9341	3.741e-08		-	-	-	-
rs2586886	2	26932031	T	0.9019	0.8685	0.9367	8.588e-08		-	-	-	-
rs1275923	2	26932796	T	0.9033	0.8699	0.9379	1.12e-07		-	-	-	-
rs13026575	2	54687254	T	1.164	1.089	1.243	7.753e-06		-	-	-	-
rs13033535	2	54688234	G	1.168	1.095	1.246	2.598e-06		-	-	-	-
rs13033704	2	54688236	A	1.168	1.094	1.246	2.633e-06		-	-	-	-
rs13034739	2	54688680	T	1.171	1.097	1.249	1.836e-06		-	-	-	-
rs13035416	2	54688864	C	1.169	1.096	1.247	2.167e-06		-	-	-	-
rs35028480	2	54703048	G	1.13	1.073	1.189	3.368e-06		-	-	-	-
rs140795482	2	54713862	T	1.192	1.115	1.274	2.242e-07		-	-	-	-
rs12990732	2	54725033	A	1.192	1.116	1.272	1.439e-07		-	-	-	-
rs139100345	2	54734484	A	1.259	1.164	1.363	1.027e-08		-	-	-	-
rs78496188	2	54785493	G	1.158	1.098	1.222	8.056e-08		-	-	-	-
rs12987967	2	54785705	C	1.133	1.076	1.192	1.665e-06		-	-	-	-
rs13423873	2	54786677	G	1.127	1.074	1.183	1.143e-06		-	-	-	-
rs553652880	2	54787322	GGT	1.158	1.094	1.227	5.03e-07		-	-	-	-
rs6545430	2	54788276	C	1.136	1.08	1.195	8.297e-07		-	-	-	-
rs12713262	2	54789232	C	1.137	1.081	1.196	7.158e-07		-	-	-	-
rs12713263	2	54789543	C	1.135	1.079	1.194	9.065e-07		-	-	-	-
rs34978408	2	54791687	A	1.132	1.076	1.191	1.81e-06		-	-	-	-
rs34094680	2	54794413	A	1.132	1.076	1.191	1.805e-06		-	-	-	-
rs33937060	2	54794639	G	1.135	1.078	1.194	1.114e-06		-	-	-	-
rs9677089	2	54794927	C	1.144	1.09	1.201	5.627e-08		-	-	-	-
rs7602992	2	54795929	G	1.137	1.081	1.196	6.298e-07		-	-	-	-
rs57281248	2	54796113	G	1.133	1.077	1.192	1.435e-06		-	-	-	-
rs34077590	2	54796461	G	1.133	1.077	1.192	1.435e-06		-	-	-	-
rs6734536	2	54797709	T	1.133	1.077	1.192	1.396e-06		-	-	-	-
rs6734445	2	54797798	T	1.135	1.079	1.194	9.863e-07		-	-	-	-
rs10166844	2	54798272	C	1.15	1.095	1.208	2.622e-08		-	-	-	-
rs376087404	2	54798731	T	1.127	1.07	1.187	5.352e-06		-	-	-	-
rs370166274	2	54798733	T	1.126	1.069	1.185	7.444e-06		-	-	-	-
rs10202030	2	54798735	T	1.144	1.088	1.203	1.581e-07		-	-	-	-
rs9309256	2	54798737	T	1.146	1.09	1.205	9.023e-08		-	-	-	-
rs149382466	2	54798824	A	1.164	1.103	1.228	2.843e-08		-	-	-	-
rs10205182	2	54799559	T	1.137	1.081	1.195	5.99e-07		-	-	-	-
rs10205331	2	54799560	T	1.137	1.081	1.196	5.63e-07		-	-	-	-
rs10205410	2	54799599	T	1.145	1.089	1.204	1.198e-07		-	-	-	-
rs10170646	2	54799606	C	1.108	1.063	1.154	9.051e-07		-	-	-	-
rs13391803	2	54800128	G	1.136	1.08	1.195	7.276e-07		-	-	-	-
rs10688458	2	54801065	CAG	1.152	1.097	1.21	1.442e-08		-	-	-	-
rs13407214	2	54801074	T	1.152	1.097	1.21	1.442e-08		-	-	-	-
rs4455200	2	54801591	A	1.152	1.097	1.21	1.514e-08		-	-	-	-
rs7599241	2	54801856	A	1.152	1.097	1.21	1.514e-08		-	-	-	-
rs4346422	2	54802206	C	1.152	1.097	1.21	1.514e-08		-	-	-	-
rs13386146	2	54802514	C	1.152	1.097	1.21	1.511e-08		-	-	-	-
rs13399656	2	54802696	G	1.152	1.097	1.21	1.514e-08		-	-	-	-
rs7340302	2	54803671	C	1.152	1.097	1.21	1.514e-08		-	-	-	-
rs10184128	2	54803816	C	1.152	1.097	1.21	1.514e-08		-	-	-	-
rs66622084	2	54805069	A	1.146	1.092	1.203	3.439e-08		-	-	-	-
rs12713264	2	54805218	A	1.147	1.093	1.204	2.926e-08		-	-	-	-
rs12713265	2	54805409	T	1.147	1.093	1.204	2.926e-08		-	-	-	-
rs12713266	2	54805443	T	1.147	1.093	1.204	2.926e-08		-	-	-	-
rs11902987	2	54805587	T	1.147	1.093	1.204	2.926e-08		-	-	-	-
rs12713267	2	54805607	C	1.147	1.093	1.204	2.926e-08		-	-	-	-
rs13403284	2	54805749	G	1.147	1.093	1.204	2.926e-08		-	-	-	-
rs11892443	2	54805776	G	1.147	1.093	1.204	2.926e-08		-	-	-	-
rs13391522	2	54805854	C	1.147	1.093	1.204	2.926e-08		-	-	-	-
rs34547188	2	54805886	GGTGT	1.131	1.077	1.187	7.214e-07		-	-	-	-
rs10208219	2	54806047	A	1.147	1.093	1.204	2.926e-08		-	-	-	-
rs10208225	2	54806049	A	1.147	1.093	1.204	2.926e-08		-	-	-	-
rs755756857	2	54806584	A	1.147	1.093	1.204	2.926e-08		-	-	-	-
rs10187338	2	54806611	G	1.147	1.093	1.204	2.926e-08		-	-	-	-
rs10187447	2	54806711	T	1.147	1.093	1.204	2.926e-08		-	-	-	-
rs59667887	2	54806712	A	1.139	1.083	1.198	4.315e-07		-	-	-	-
rs3796019	2	54807279	A	1.147	1.093	1.204	2.926e-08		-	-	-	-
rs3796018	2	54807281	T	1.147	1.093	1.204	2.926e-08		-	-	-	-
rs3796017	2	54807452	A	1.147	1.093	1.204	2.926e-08		-	-	-	-
rs1137645	2	54807592	G	1.147	1.093	1.204	2.926e-08		-	-	-	-
rs3287	2	54807657	C	1.147	1.093	1.204	2.926e-08		-	-	-	-
rs4616509	2	54807982	C	1.147	1.093	1.204	2.926e-08		-	-	-	-
rs10169954	2	54808117	G	1.147	1.093	1.204	2.926e-08		-	-	-	-
rs10169975	2	54808159	T	1.147	1.093	1.204	2.926e-08		-	-	-	-
rs10170066	2	54808191	T	1.148	1.093	1.205	2.709e-08		-	-	-	-
rs10182538	2	54808251	A	1.147	1.093	1.204	2.926e-08		-	-	-	-
rs10170355	2	54808322	A	1.147	1.093	1.204	2.926e-08		-	-	-	-
rs10193692	2	54808340	T	1.147	1.093	1.204	2.926e-08		-	-	-	-
rs10182836	2	54808504	G	1.147	1.093	1.204	2.926e-08		-	-	-	-
rs1199769855	2	54808714	C	1.124	1.07	1.18	2.586e-06		-	-	-	-
rs12713268	2	54808845	G	1.146	1.092	1.203	3.463e-08		-	-	-	-
rs12713269	2	54809154	G	1.147	1.093	1.204	2.926e-08		-	-	-	-
rs7556752	2	54810044	C	1.147	1.093	1.204	2.926e-08		-	-	-	-
rs7586066	2	54810492	G	1.136	1.08	1.195	8.202e-07		-	-	-	-
rs7586311	2	54810762	G	1.148	1.093	1.205	2.648e-08		-	-	-	-
rs4641979	2	54811917	A	1.147	1.093	1.204	2.921e-08		-	-	-	-
rs28581481	2	54812372	G	1.148	1.093	1.205	2.683e-08		-	-	-	-
rs748777542	2	54812567	T	1.148	1.093	1.205	2.683e-08		-	-	-	-
rs10183867	2	54812722	G	1.147	1.093	1.205	2.693e-08		-	-	-	-
rs10210502	2	54813546	G	1.138	1.082	1.197	5.027e-07		-	-	-	-
rs13432302	2	54813938	C	1.147	1.093	1.204	2.698e-08		-	-	-	-
rs6706263	2	54815240	T	1.148	1.093	1.205	2.683e-08		-	-	-	-
rs10206143	2	54817453	T	1.148	1.093	1.205	2.683e-08		-	-	-	-
rs7584223	2	54818895	C	1.137	1.081	1.195	6.686e-07		-	-	-	-
rs4374410	2	54819088	T	1.152	1.096	1.209	1.68e-08		-	-	-	-
rs71408776	2	54821382	G	1.146	1.092	1.203	3.384e-08		-	-	-	-
rs11898032	2	54821515	A	1.146	1.092	1.203	3.384e-08		-	-	-	-
rs11898033	2	54821518	A	1.146	1.092	1.203	3.384e-08		-	-	-	-
rs11277978	2	54823130	C	1.137	1.081	1.195	6.686e-07		-	-	-	-
rs6739140	2	54823502	G	1.146	1.092	1.203	3.39e-08		-	-	-	-
rs6749802	2	54824146	G	1.146	1.092	1.203	3.39e-08		-	-	-	-
rs6721612	2	54824349	T	1.158	1.098	1.221	6.858e-08		-	-	-	-
rs4577321	2	54824396	G	1.137	1.082	1.196	5.378e-07		-	-	-	-
rs4519566	2	54824815	A	1.137	1.082	1.196	5.378e-07		-	-	-	-
rs6730876	2	54827001	T	1.158	1.098	1.221	6.723e-08		-	-	-	-
rs13021606	2	54829270	T	1.173	1.101	1.248	6.409e-07		-	-	-	-
rs7591204	2	54829458	C	1.176	1.11	1.246	4.209e-08		-	-	-	-
rs7591231	2	54829596	G	1.139	1.079	1.203	2.621e-06		-	-	-	-
rs7564719	2	54829731	C	1.143	1.089	1.199	6.138e-08		-	-	-	-
rs7424459	2	54830438	A	1.136	1.08	1.194	7.508e-07		-	-	-	-
rs4347868	2	54830616	A	1.139	1.086	1.196	1.088e-07		-	-	-	-
rs4358162	2	54830671	T	1.158	1.098	1.221	6.083e-08		-	-	-	-
rs10188545	2	54831875	G	1.141	1.087	1.197	7.671e-08		-	-	-	-
rs12713270	2	54832751	A	1.158	1.098	1.221	6.651e-08		-	-	-	-
rs12713271	2	54833080	G	1.157	1.098	1.221	6.77e-08		-	-	-	-
rs6740893	2	54834380	A	1.161	1.104	1.221	6.013e-09		-	-	-	-
rs67244067	2	54835845	A	1.16	1.1	1.223	4.21e-08		-	-	-	-
rs6724136	2	54837377	G	1.125	1.073	1.181	1.408e-06		-	-	-	-
rs11896957	2	54838589	C	1.158	1.098	1.221	6.076e-08		-	-	-	-
rs10193877	2	54838613	C	1.117	1.067	1.17	2.657e-06		-	-	-	-
rs10183043	2	54838859	G	1.138	1.082	1.196	5.145e-07		-	-	-	-
rs6741053	2	54842064	T	1.176	1.111	1.245	2.662e-08		-	-	-	-
rs12713272	2	54842302	T	1.179	1.114	1.248	1.531e-08		-	-	-	-
rs11902659	2	54842317	G	1.178	1.113	1.247	1.844e-08		-	-	-	-
rs7569127	2	54844926	G	1.16	1.1	1.223	4.142e-08		-	-	-	-
rs7608414	2	54844995	A	1.167	1.11	1.228	2.33e-09		-	-	-	-
rs12713273	2	54845117	G	1.137	1.081	1.196	5.496e-07		-	-	-	-
rs10176359	2	54845698	A	1.16	1.1	1.223	4.328e-08		-	-	-	-
rs10176445	2	54845776	C	1.167	1.109	1.228	2.598e-09		-	-	-	-
rs12713274	2	54848728	G	1.146	1.091	1.203	3.803e-08		-	-	-	-
rs13408295	2	54854905	T	1.174	1.108	1.243	4.156e-08		-	-	-	-
rs900897832	2	54854922	T	1.162	1.098	1.229	2.027e-07		-	-	-	-
rs17046036	2	54855454	A	1.155	1.096	1.219	9.785e-08		-	-	-	-
rs2229503	2	54858664	T	1.175	1.109	1.244	3.7e-08		-	-	-	-
rs35619551	2	54858886	T	1.175	1.109	1.244	3.7e-08		-	-	-	-
rs6545435	2	54859403	T	1.174	1.108	1.243	4.117e-08		-	-	-	-
rs58419243	2	54862352	G	1.156	1.096	1.219	9.261e-08		-	-	-	-
rs34311770	2	54863175	C	1.173	1.108	1.242	4.558e-08		-	-	-	-
rs17046061	2	54864030	T	1.174	1.108	1.243	4.18e-08		-	-	-	-
rs11892236	2	54865560	G	1.156	1.096	1.219	9.261e-08		-	-	-	-
rs17046067	2	54867496	T	1.174	1.108	1.243	4.18e-08		-	-	-	-
rs13004944	2	54869281	G	1.174	1.108	1.243	4.18e-08		-	-	-	-
rs3739109	2	54877146	G	1.134	1.078	1.192	1.08e-06		-	-	-	-
rs17046077	2	54881476	G	1.148	1.087	1.214	9.401e-07		-	-	-	-
rs2271329	2	54882381	A	1.148	1.086	1.213	1.083e-06		-	-	-	-
rs2048370	2	54886605	C	1.137	1.08	1.197	1.032e-06		-	-	-	-
rs17046097	2	54888075	A	1.15	1.095	1.208	1.998e-08		-	-	-	-
rs10528	2	54889149	C	1.182	1.114	1.254	2.949e-08		-	-	-	-
rs17046108	2	54891017	A	1.137	1.08	1.197	1.065e-06		-	-	-	-
rs72806653	2	54892663	A	1.148	1.086	1.214	1.077e-06		-	-	-	-
rs1382557255	2	54895925	A	1.165	1.103	1.231	3.986e-08		-	-	-	-
rs117262811	2	54898273	C	1.271	1.176	1.373	1.363e-09		-	-	-	-
rs3850350	2	54898633	C	1.161	1.098	1.227	1.237e-07		-	-	-	-
rs34662083	2	54899434	C	1.161	1.098	1.227	1.237e-07		-	-	-	-
rs17046149	2	54910872	C	1.158	1.099	1.22	3.628e-08		-	-	-	-
rs33946849	2	54911062	C	1.157	1.098	1.219	4.336e-08		-	-	-	-
rs354232	2	54916910	A	1.193	1.125	1.266	5.203e-09		-	-	-	-
rs1225211276	2	54917374	A	1.195	1.126	1.268	4.058e-09		-	-	-	-
rs5000690	2	54917382	A	1.191	1.121	1.266	1.804e-08		-	-	-	-
rs5831317	2	54917383	A	1.185	1.119	1.256	7.167e-09		-	-	-	-
rs1030602	2	54917867	A	1.128	1.078	1.18	1.692e-07		-	-	-	-
rs10188185	2	54919159	A	1.194	1.125	1.267	5.123e-09		-	-	-	-
rs34456795	2	54920526	T	1.193	1.125	1.266	5.197e-09		-	-	-	-
rs168505	2	54920968	T	1.14	1.09	1.191	6.849e-09		-	-	-	-
rs354225	2	54923766	A	1.18	1.12	1.244	6.543e-10		-	-	-	-
rs9917248	2	54924463	T	1.192	1.124	1.265	6.377e-09		-	-	-	-
rs241661	2	54924467	T	1.167	1.105	1.232	2.591e-08		-	-	-	-
rs138938305	2	54924901	T	1.311	1.199	1.433	2.551e-09		-	-	-	-
rs13413913	2	54926191	A	1.166	1.105	1.23	1.995e-08		-	-	-	-
rs12713275	2	54927595	C	1.126	1.077	1.178	1.81e-07		-	-	-	-
rs12713276	2	54927720	T	1.19	1.122	1.261	4.81e-09		-	-	-	-
rs56100737	2	54928370	A	1.125	1.076	1.176	1.902e-07		-	-	-	-
rs6744586	2	54930467	T	1.19	1.124	1.26	2.451e-09		-	-	-	-
rs10175967	2	54931457	C	1.19	1.123	1.26	2.734e-09		-	-	-	-
rs67909358	2	54936599	T	1.186	1.119	1.257	1.009e-08		-	-	-	-
rs11883962	2	54937095	A	1.185	1.118	1.256	1.116e-08		-	-	-	-
rs6751751	2	54937569	T	1.115	1.067	1.166	1.48e-06		-	-	-	-
rs11890229	2	54941366	A	1.185	1.118	1.256	1.083e-08		-	-	-	-
rs7569380	2	54943222	C	1.189	1.121	1.26	6.631e-09		-	-	-	-
rs9309258	2	54943642	T	1.189	1.121	1.26	6.631e-09		-	-	-	-
rs34108053	2	54947385	T	1.186	1.117	1.259	2.188e-08		-	-	-	-
rs11892703	2	54948356	G	1.185	1.118	1.256	9.901e-09		-	-	-	-
rs769244712	2	54948872	C	1.177	1.113	1.244	1.17e-08		-	-	-	-
rs17046257	2	54949785	A	1.18	1.114	1.249	1.601e-08		-	-	-	-
rs35378964	2	54958760	A	1.164	1.098	1.234	3.271e-07		-	-	-	-
rs67246257	2	54967067	A	1.217	1.144	1.295	5.282e-10		-	-	-	-
rs67617923	2	54968517	A	1.223	1.15	1.302	1.89e-10		-	-	-	-
rs67514855	2	54968590	T	1.223	1.149	1.301	2.113e-10		-	-	-	-
rs72806698	2	54969379	T	1.223	1.149	1.302	2.148e-10		-	-	-	-
rs72806702	2	54990529	T	1.123	1.074	1.175	3.464e-07		-	-	-	-
rs1216549587	2	54993757	A	1.142	1.089	1.198	4.24e-08		-	-	-	-
rs13011362	2	54998753	G	1.13	1.08	1.182	1.432e-07		-	-	-	-
rs2116439	2	55001405	G	1.111	1.063	1.162	3.686e-06		-	-	-	-
rs67607054	2	55002488	G	1.119	1.069	1.171	1.364e-06		-	-	-	-
rs66465217	2	55006424	T	1.121	1.071	1.174	1.062e-06		-	-	-	-
rs12994099	2	55008482	C	1.121	1.07	1.173	1.149e-06		-	-	-	-
rs35620351	2	55008907	G	1.118	1.068	1.17	1.925e-06		-	-	-	-
rs35880160	2	55009201	G	1.119	1.069	1.172	1.506e-06		-	-	-	-
rs13033894	2	55010115	C	1.12	1.07	1.173	1.176e-06		-	-	-	-
rs56113416	2	55010989	G	1.131	1.078	1.187	4.699e-07		-	-	-	-
rs13000120	2	55015024	G	1.12	1.07	1.172	1.075e-06		-	-	-	-
rs13005723	2	55015281	T	1.121	1.071	1.174	8.33e-07		-	-	-	-
rs72808606	2	55015604	A	1.134	1.081	1.189	2.142e-07		-	-	-	-
rs67248043	2	55016143	C	1.12	1.07	1.172	1.162e-06		-	-	-	-
rs11893827	2	55019283	T	0.9274	0.8973	0.9586	7.819e-06		-	-	-	-
rs73936467	2	55019615	C	0.9271	0.897	0.9583	7.116e-06		-	-	-	-
rs67742514	2	55020784	G	1.121	1.071	1.173	7.898e-07		-	-	-	-
rs17046343	2	55023569	C	1.117	1.068	1.169	1.703e-06		-	-	-	-
rs17046344	2	55023600	A	1.206	1.132	1.284	6.601e-09		-	-	-	-
rs66921272	2	55032558	G	1.106	1.058	1.156	9.227e-06		-	-	-	-
rs35457818	2	55033075	C	1.106	1.058	1.156	8.386e-06		-	-	-	-
rs34170608	2	55034082	T	1.109	1.06	1.16	6.257e-06		-	-	-	-
rs71408795	2	55045000	A	1.152	1.084	1.224	5.652e-06		-	-	-	-
rs13032423	2	57992112	G	1.073	1.04	1.107	9.333e-06		-	-	-	-
rs2683618	2	58033361	A	1.074	1.041	1.108	7.729e-06		-	-	-	-
rs1106090	2	58068741	G	1.08	1.047	1.115	1.556e-06		-	-	-	-
rs10930115	2	164930382	T	0.9288	0.9001	0.9585	4.097e-06		-	-	-	-
rs762510953	2	164934626	T	0.9298	0.901	0.9595	5.718e-06		-	-	-	-
rs34611819	2	164934709	A	0.9297	0.9009	0.9594	5.55e-06		-	-	-	-
rs13026245	2	164936215	T	0.931	0.9022	0.9607	8.211e-06		-	-	-	-
rs435577	2	164938297	A	1.073	1.04	1.107	8.34e-06		-	-	-	-
rs13413539	2	164939291	T	1.072	1.04	1.106	9.619e-06		-	-	-	-
rs375166772	2	164939310	C	0.9258	0.8974	0.9551	1.246e-06		-	-	-	-
rs268266	2	164952682	T	1.075	1.042	1.109	4.555e-06		-	-	-	-
rs268264	2	164952970	G	1.077	1.044	1.111	2.92e-06		-	-	-	-
rs268263	2	164954174	T	0.918	0.8895	0.9474	1.07e-07		-	-	-	-
rs12999907	2	164957251	G	0.9265	0.8973	0.9566	2.966e-06		-	-	-	-
rs2389981	2	164961035	C	0.9264	0.898	0.9556	1.378e-06		-	-	-	-
rs7583960	2	164962632	C	0.9274	0.8982	0.9576	3.98e-06		-	-	-	-
rs796403999	2	164962819	A	0.9267	0.8975	0.9568	2.974e-06		-	-	-	-
rs1446468	2	164963486	T	0.9218	0.8938	0.9508	2.533e-07		-	-	-	-
rs7599930	2	164963501	T	0.9267	0.8983	0.9559	1.524e-06		-	-	-	-
rs7580802	2	164965154	C	0.9265	0.8973	0.9567	2.998e-06		-	-	-	-
rs1545358	2	164965571	T	0.9237	0.8955	0.9528	5.445e-07		-	-	-	-
rs1867813	2	164966590	T	0.9262	0.897	0.9564	2.764e-06		-	-	-	-
rs7605591	2	164967926	C	0.9264	0.8972	0.9566	2.941e-06		-	-	-	-
rs7605718	2	164968053	C	0.9234	0.8952	0.9526	4.952e-07		-	-	-	-
rs144278818	2	164968973	TAG	0.9232	0.895	0.9524	4.61e-07		-	-	-	-
rs2121315	2	164973051	G	0.9233	0.8951	0.9524	4.731e-07		-	-	-	-
rs2892897	2	164973647	T	0.9263	0.8971	0.9565	2.852e-06		-	-	-	-
rs1371334649	2	164974432	T	0.9275	0.8992	0.9568	2.111e-06		-	-	-	-
rs1348784	2	164975614	A	0.9234	0.8951	0.9525	4.792e-07		-	-	-	-
rs1348785	2	164975623	G	0.9234	0.8951	0.9525	4.792e-07		-	-	-	-
rs13009997	2	164976416	T	0.9226	0.8936	0.9525	7.406e-07		-	-	-	-
rs12993321	2	164977325	C	0.9228	0.8938	0.9527	7.766e-07		-	-	-	-
rs36022645	2	164977696	T	0.9228	0.8938	0.9527	7.766e-07		-	-	-	-
rs6727986	2	164980159	A	0.9236	0.8954	0.9527	5.227e-07		-	-	-	-
rs11691038	2	164981901	C	0.9266	0.8974	0.9568	3.114e-06		-	-	-	-
rs34741244	2	164982321	T	0.9275	0.8983	0.9577	4.136e-06		-	-	-	-
rs6731923	2	164983044	T	0.9268	0.8976	0.957	3.335e-06		-	-	-	-
rs4618077	2	164986276	G	0.9252	0.897	0.9544	9.342e-07		-	-	-	-
rs1446471	2	164986888	T	0.925	0.8968	0.9542	8.726e-07		-	-	-	-
rs1446472	2	164986974	A	0.9249	0.8966	0.954	8.193e-07		-	-	-	-
rs35824749	2	164987750	G	0.9258	0.8966	0.956	2.418e-06		-	-	-	-
rs13014651	2	164989579	C	0.9259	0.8967	0.9561	2.49e-06		-	-	-	-
rs1446473	2	164990304	C	0.9237	0.8955	0.9529	5.45e-07		-	-	-	-
rs1446474	2	164990305	A	0.9234	0.8952	0.9525	4.777e-07		-	-	-	-
rs12620146	2	164990677	T	0.9256	0.8964	0.9557	2.233e-06		-	-	-	-
rs143039706	2	164991793	CA	0.9254	0.8963	0.9556	2.123e-06		-	-	-	-
rs6747273	2	164992514	G	0.9249	0.8967	0.9541	8.382e-07		-	-	-	-
rs34825475	2	164995493	C	0.9254	0.8963	0.9556	2.127e-06		-	-	-	-
rs6705307	2	164995774	A	1.077	1.044	1.111	2.408e-06		-	-	-	-
rs12619179	2	164996790	C	0.9247	0.8956	0.9548	1.69e-06		-	-	-	-
rs12612843	2	164996791	T	0.9247	0.8956	0.9548	1.69e-06		-	-	-	-
rs12612988	2	164997339	T	0.9246	0.8954	0.9547	1.615e-06		-	-	-	-
rs770315376	2	164998607	CT	0.9246	0.8963	0.9538	7.67e-07		-	-	-	-
rs67386813	2	164999122	A	0.9244	0.8953	0.9545	1.518e-06		-	-	-	-
rs1374264	2	164999883	A	1.089	1.056	1.123	6.736e-08		-	-	-	-
rs66780116	2	165000789	T	0.9203	0.8912	0.9503	4.021e-07		-	-	-	-
rs67770546	2	165001138	A	0.9215	0.8923	0.9516	6.126e-07		-	-	-	-
rs16849273	2	165001188	G	0.9204	0.8912	0.9504	4.225e-07		-	-	-	-
rs16849277	2	165001238	A	0.9205	0.8914	0.9506	4.333e-07		-	-	-	-
rs16849280	2	165001349	G	0.9205	0.8914	0.9506	4.333e-07		-	-	-	-
rs200616520	2	165001644	A	0.92	0.891	0.95	3.486e-07		-	-	-	-
rs9677986	2	165001815	C	0.9166	0.8886	0.9455	3.796e-08		-	-	-	-
rs7601389	2	165002610	G	0.9166	0.8886	0.9455	3.767e-08		-	-	-	-
rs16849288	2	165002800	C	0.9205	0.8914	0.9506	4.333e-07		-	-	-	-
rs12613696	2	165003418	T	0.9205	0.8914	0.9506	4.333e-07		-	-	-	-
rs12614440	2	165004107	T	0.9205	0.8914	0.9506	4.333e-07		-	-	-	-
rs1470492	2	165004184	T	0.9084	0.8803	0.9374	1.996e-09		-	-	-	-
rs10930116	2	165004375	A	0.9205	0.8914	0.9506	4.333e-07		-	-	-	-
rs533706075	2	165004396	TAA	0.9205	0.8914	0.9506	4.333e-07		-	-	-	-
rs1446477	2	165004476	T	0.9205	0.8914	0.9506	4.333e-07		-	-	-	-
rs5010612	2	165004597	G	0.9205	0.8914	0.9506	4.333e-07		-	-	-	-
rs142388341	2	165004601	CA	0.9205	0.8914	0.9506	4.333e-07		-	-	-	-
rs16849297	2	165005044	T	0.9205	0.8914	0.9506	4.333e-07		-	-	-	-
rs35986855	2	165005268	C	0.9205	0.8914	0.9506	4.333e-07		-	-	-	-
rs13018327	2	165005489	T	0.9205	0.8914	0.9506	4.333e-07		-	-	-	-
rs10194493	2	165005726	C	0.9086	0.8805	0.9376	2.187e-09		-	-	-	-
rs16849300	2	165006040	C	0.9205	0.8914	0.9506	4.333e-07		-	-	-	-
rs11892933	2	165006694	G	0.9205	0.8914	0.9506	4.333e-07		-	-	-	-
rs10930117	2	165006748	G	0.9205	0.8914	0.9506	4.333e-07		-	-	-	-
rs10930118	2	165007487	G	0.9208	0.8917	0.9508	4.757e-07		-	-	-	-
rs10930119	2	165007793	A	0.9208	0.8917	0.9508	4.757e-07		-	-	-	-
rs73029563	2	165008166	C	0.9067	0.8789	0.9354	7.336e-10		-	-	-	-
rs1209908945	2	165008386	G	0.9208	0.8917	0.9508	4.757e-07		-	-	-	-
rs7556898	2	165008513	T	0.9106	0.8824	0.9397	5.241e-09		-	-	-	-
rs12618255	2	165008566	A	0.9208	0.8917	0.9508	4.757e-07		-	-	-	-
rs12622291	2	165008631	C	0.9208	0.8917	0.9508	4.757e-07		-	-	-	-
rs34151930	2	165008829	G	0.9208	0.8917	0.9508	4.757e-07		-	-	-	-
rs941991055	2	165008945	G	0.9211	0.8919	0.9511	5.23e-07		-	-	-	-
rs16849320	2	165009070	A	0.9208	0.8917	0.9508	4.757e-07		-	-	-	-
rs16849326	2	165009156	G	0.9209	0.8918	0.9509	4.916e-07		-	-	-	-
rs35226595	2	165009221	C	0.9209	0.8918	0.9509	4.916e-07		-	-	-	-
rs9789645	2	165009617	A	0.9195	0.8905	0.9495	2.88e-07		-	-	-	-
rs9789646	2	165009688	A	0.918	0.889	0.9479	1.648e-07		-	-	-	-
rs10184428	2	165011827	C	0.9122	0.8842	0.9411	7.702e-09		-	-	-	-
rs6707357	2	165014293	T	0.9088	0.8807	0.9379	2.581e-09		-	-	-	-
rs1446465	2	165035811	C	0.9106	0.8822	0.9399	6.895e-09		-	-	-	-
rs1121308	2	165042064	C	0.9245	0.8953	0.9547	1.686e-06		-	-	-	-
rs1121309	2	165042442	A	0.9247	0.8955	0.9549	1.791e-06		-	-	-	-
rs1371192	2	165042646	C	0.9247	0.8955	0.9549	1.769e-06		-	-	-	-
rs1371191	2	165042775	T	0.9247	0.8955	0.9549	1.769e-06		-	-	-	-
rs1371190	2	165042786	G	0.9247	0.8955	0.9549	1.769e-06		-	-	-	-
rs1371187	2	165045101	G	0.9134	0.8849	0.9428	2.092e-08		-	-	-	-
rs6753229	2	165046486	C	0.9136	0.8851	0.943	2.228e-08		-	-	-	-
rs10204405	2	165047746	A	0.9127	0.8841	0.9422	1.822e-08		-	-	-	-
rs13021222	2	165047905	C	0.9227	0.8933	0.9531	1.127e-06		-	-	-	-
rs6711015	2	165049684	T	0.9149	0.8863	0.9443	3.676e-08		-	-	-	-
rs6726740	2	165050128	G	0.924	0.8946	0.9544	1.699e-06		-	-	-	-
rs13035910	2	165050406	G	0.9237	0.8943	0.9541	1.545e-06		-	-	-	-
rs438885	2	165052291	A	0.9213	0.8918	0.9518	8.329e-07		-	-	-	-
rs448798	2	165052533	A	0.9192	0.8897	0.9497	4.193e-07		-	-	-	-
rs375218	2	165055911	T	0.9217	0.8922	0.9523	9.611e-07		-	-	-	-
rs1251335	2	165056739	T	0.9216	0.892	0.9521	9.08e-07		-	-	-	-
rs1458582148	2	165057147	CA	0.9162	0.8858	0.9477	3.71e-07		-	-	-	-
rs1439208	2	165058097	G	0.9215	0.892	0.952	8.864e-07		-	-	-	-
rs7587391	2	165058449	C	0.9215	0.892	0.952	8.864e-07		-	-	-	-
rs1371177	2	165059824	A	0.9266	0.8968	0.9575	5.151e-06		-	-	-	-
rs1898839	2	165062614	A	0.9248	0.8951	0.9556	2.921e-06		-	-	-	-
rs1898840	2	165062922	G	0.9202	0.8907	0.9507	5.754e-07		-	-	-	-
rs543817660	2	165079138	G	0.9213	0.8918	0.9519	8.42e-07		-	-	-	-
rs201751833	2	165079139	G	0.9225	0.8926	0.9534	1.612e-06		-	-	-	-
rs770377940	2	165086306	C	0.9207	0.8914	0.9509	5.464e-07		-	-	-	-
rs12463826	2	165096178	A	0.9268	0.8968	0.9578	6.005e-06		-	-	-	-
rs9682637	2	165118479	C	0.9282	0.8984	0.959	7.795e-06		-	-	-	-
rs538844993	2	233606144	C	0.9243	0.8926	0.9571	9.864e-06		-	-	-	-
rs72617182	2	233648741	T	0.9217	0.8897	0.955	6.49e-06		-	-	-	-
rs3821843	3	53558012	A	1.078	1.045	1.112	1.765e-06		-	-	-	-
rs3774425	3	53558123	A	1.085	1.048	1.124	3.884e-06		-	-	-	-
rs9311502	3	53560321	C	1.088	1.051	1.127	2.148e-06		-	-	-	-
rs79991967	3	53561296	G	1.088	1.051	1.127	2.148e-06		-	-	-	-
rs6445583	3	53562894	A	1.074	1.041	1.108	5.869e-06		-	-	-	-
rs1547950	3	53568283	C	1.086	1.049	1.124	2.627e-06		-	-	-	-
rs11403044	3	53571577	GA	1.086	1.048	1.124	4.296e-06		-	-	-	-
rs1008339	3	53572890	C	1.075	1.042	1.109	4.339e-06		-	-	-	-
rs17053168	3	53582633	G	1.083	1.045	1.122	9.315e-06		-	-	-	-
rs7634679	3	53591109	C	1.074	1.041	1.108	5.665e-06		-	-	-	-
rs2359453	3	53592864	A	1.074	1.041	1.108	5.786e-06		-	-	-	-
rs1275551377	3	53594088	C	1.074	1.041	1.108	6.245e-06		-	-	-	-
rs807191	3	53597491	C	1.073	1.04	1.107	7.57e-06		-	-	-	-
rs11130381	3	53850005	C	0.9303	0.9016	0.9598	6.003e-06		-	-	-	-
rs117411412	3	122903915	T	-	-	-	-		1.535	1.274	1.85	6.522e-06
rs145986995	3	122946759	A	-	-	-	-		1.56	1.293	1.882	3.493e-06
rs62268880	3	143534726	A	1.085	1.047	1.125	9.577e-06		-	-	-	-
rs10513219	3	143534874	A	1.081	1.045	1.119	8.785e-06		-	-	-	-
rs6790413	3	168580960	T	0.93	0.9007	0.9603	8.941e-06		-	-	-	-
rs4858362	3	168583346	T	0.929	0.8997	0.9592	6.412e-06		-	-	-	-
rs9851042	3	168583606	A	0.9293	0.9	0.9595	6.965e-06		-	-	-	-
rs113824737	3	168584398	A	0.9295	0.9003	0.9597	7.515e-06		-	-	-	-
rs6808266	3	168587199	A	0.9293	0.9	0.9595	7.152e-06		-	-	-	-
rs6778836	3	168587709	T	0.9291	0.8998	0.9593	6.619e-06		-	-	-	-
rs74516251	3	168830777	A	0.8923	0.8491	0.9378	6.936e-06		-	-	-	-
rs61791963	4	28664949	A	1.073	1.04	1.108	9.914e-06		-	-	-	-
rs6856819	4	42150213	G	1.174	1.094	1.26	8.052e-06		-	-	-	-
rs4861023	4	42150774	G	1.172	1.092	1.258	9.778e-06		-	-	-	-
rs77368263	4	81152403	T	1.093	1.055	1.132	7.436e-07		-	-	-	-
rs17004843	4	81152728	G	1.091	1.053	1.13	1.154e-06		-	-	-	-
rs17004844	4	81152804	A	1.091	1.053	1.13	1.173e-06		-	-	-	-
rs75563920	4	81153335	C	1.091	1.054	1.13	1.098e-06		-	-	-	-
rs1458031	4	81153922	C	1.091	1.053	1.13	1.17e-06		-	-	-	-
rs74853510	4	81154166	G	1.092	1.054	1.131	1.032e-06		-	-	-	-
rs78197168	4	81154183	T	1.092	1.054	1.131	1.032e-06		-	-	-	-
rs78119170	4	81154232	C	1.091	1.054	1.131	1.042e-06		-	-	-	-
rs74710592	4	81154566	C	1.091	1.053	1.13	1.279e-06		-	-	-	-
rs78582668	4	81154587	G	1.091	1.053	1.13	1.279e-06		-	-	-	-
rs76631872	4	81154605	T	1.091	1.053	1.13	1.279e-06		-	-	-	-
rs112626567	4	81154765	TTATG	1.091	1.053	1.13	1.169e-06		-	-	-	-
rs74658984	4	81154950	G	1.091	1.054	1.13	1.131e-06		-	-	-	-
rs76583745	4	81154958	A	1.091	1.054	1.13	1.131e-06		-	-	-	-
rs34366166	4	81155270	T	1.091	1.053	1.13	1.194e-06		-	-	-	-
rs12502299	4	81155496	T	1.091	1.053	1.13	1.154e-06		-	-	-	-
rs17004845	4	81155721	T	1.091	1.054	1.13	1.074e-06		-	-	-	-
rs79620921	4	81155937	T	1.092	1.054	1.131	9.775e-07		-	-	-	-
rs199771749	4	81156481	A	1.093	1.055	1.132	7.064e-07		-	-	-	-
rs1902859	4	81157703	C	1.208	1.17	1.247	4.901e-31		-	-	-	-
rs1337977999	4	81158082	AAAAC	0.8818	0.8544	0.9102	6.997e-15		-	-	-	-
rs17004846	4	81158221	A	0.8811	0.8536	0.9094	4.501e-15		-	-	-	-
rs13149993	4	81158545	A	1.211	1.172	1.25	1.145e-31		-	-	-	-
rs72656599	4	81159649	A	1.211	1.173	1.251	6.862e-32		-	-	-	-
rs71662899	4	81159909	A	0.9065	0.8776	0.9364	3.105e-09		-	-	-	-
rs74983508	4	81160327	G	0.9183	0.8843	0.9537	9.77e-06		-	-	-	-
rs7668598	4	81160459	G	0.8923	0.8614	0.9243	2.397e-10		-	-	-	-
rs7686601	4	81160632	C	0.9054	0.8764	0.9352	1.952e-09		-	-	-	-
rs7664429	4	81160847	G	0.8919	0.861	0.9239	2.014e-10		-	-	-	-
rs56190605	4	81162062	G	0.8914	0.8605	0.9234	1.637e-10		-	-	-	-
rs112061708	4	81162689	A	0.8975	0.8629	0.9336	7.376e-08		-	-	-	-
rs2903657	4	81162884	G	0.8786	0.8512	0.9068	1.03e-15		-	-	-	-
rs72873822	4	81163239	C	0.9074	0.8729	0.9433	9.222e-07		-	-	-	-
rs1458038	4	81164723	T	1.216	1.178	1.255	1.051e-33		-	-	-	-
rs6822404	4	81164952	T	0.8944	0.8615	0.9285	5.047e-09		-	-	-	-
rs11099097	4	81167309	T	1.205	1.167	1.244	4.352e-30		-	-	-	-
rs80111044	4	81168104	G	0.8842	0.8542	0.9152	2.764e-12		-	-	-	-
rs1213601266	4	81168620	C	1.214	1.176	1.253	2.55e-33		-	-	-	-
rs1213601266	4	81168620	CTT	1.215	1.177	1.254	1.962e-33		-	-	-	-
rs11931162	4	81168790	G	0.8839	0.8539	0.9149	2.431e-12		-	-	-	-
rs77004732	4	81169777	T	0.8991	0.8648	0.9348	8.58e-08		-	-	-	-
rs11099098	4	81169912	T	1.215	1.178	1.255	1.282e-33		-	-	-	-
rs78717193	4	81170080	T	0.8991	0.8648	0.9348	8.58e-08		-	-	-	-
rs72658321	4	81170173	G	0.8986	0.8643	0.9343	7.291e-08		-	-	-	-
rs1017837389	4	81170475	C	1.206	1.168	1.244	3.027e-31		-	-	-	-
rs75116566	4	81171071	C	0.8986	0.8643	0.9343	7.291e-08		-	-	-	-
rs117177137	4	81171187	C	0.8991	0.8648	0.9348	8.58e-08		-	-	-	-
rs117455367	4	81171737	A	0.9011	0.8667	0.9369	1.598e-07		-	-	-	-
rs79093355	4	81172733	G	0.9002	0.8658	0.9359	1.195e-07		-	-	-	-
rs78800109	4	81172789	A	0.9	0.8656	0.9357	1.138e-07		-	-	-	-
rs6534834	4	81174237	G	0.8987	0.8644	0.9343	7.4e-08		-	-	-	-
rs13125101	4	81174592	A	1.215	1.177	1.254	1.739e-33		-	-	-	-
rs17004851	4	81174676	A	0.9	0.8656	0.9357	1.138e-07		-	-	-	-
rs17004852	4	81174826	A	0.8996	0.8652	0.9353	1.019e-07		-	-	-	-
rs74458938	4	81176066	T	0.8997	0.8653	0.9355	1.066e-07		-	-	-	-
rs75589797	4	81176245	T	0.9071	0.8762	0.939	3.323e-08		-	-	-	-
rs17004853	4	81177929	G	0.9075	0.8767	0.9395	3.805e-08		-	-	-	-
rs76408825	4	81178044	T	0.8997	0.8653	0.9355	1.066e-07		-	-	-	-
rs532938154	4	81179763	CT	0.9002	0.8659	0.9358	1.119e-07		-	-	-	-
rs1253521404	4	81180603	G	0.901	0.8671	0.9362	9.626e-08		-	-	-	-
rs10857147	4	81181072	T	1.233	1.194	1.273	9.457e-37		-	-	-	-
rs12509595	4	81182554	C	1.233	1.194	1.273	7.518e-37		-	-	-	-
rs12054632	4	81182893	A	0.8968	0.8624	0.9325	4.685e-08		-	-	-	-
rs77693368	4	81182944	G	0.9086	0.8777	0.9406	5.697e-08		-	-	-	-
rs1379706	4	81183900	G	0.8945	0.86	0.9305	2.859e-08		-	-	-	-
rs1379705	4	81184142	G	0.8944	0.8599	0.9303	2.786e-08		-	-	-	-
rs16998073	4	81184341	T	1.235	1.195	1.275	2.421e-37		-	-	-	-
rs7659152	4	81184669	T	0.8945	0.8599	0.9304	2.816e-08		-	-	-	-
rs59133384	4	81184988	A	0.8939	0.8594	0.9298	2.381e-08		-	-	-	-
rs35954793	4	81188513	A	1.156	1.097	1.218	5.928e-08		-	-	-	-
rs3796603	4	81189504	G	0.8846	0.8566	0.9136	8.767e-14		-	-	-	-
rs567528190	4	81191519	CT	1.202	1.164	1.242	3.195e-29		-	-	-	-
rs3796605	4	81192363	G	0.884	0.8562	0.9127	4.088e-14		-	-	-	-
rs141788537	4	81199321	C	0.8938	0.8509	0.9388	7.617e-06		-	-	-	-
rs1458046	4	81199966	G	0.9151	0.883	0.9484	1.141e-06		-	-	-	-
rs80139542	4	81200050	C	0.8926	0.8646	0.9215	2.865e-12		-	-	-	-
rs36034102	4	81202048	T	1.176	1.133	1.221	2.561e-17		-	-	-	-
rs7683390	4	81202382	T	0.9018	0.8738	0.9308	1.495e-10		-	-	-	-
rs35265978	4	81204350	T	0.911	0.8826	0.9403	7.797e-09		-	-	-	-
rs17004869	4	81205033	T	1.166	1.113	1.223	1.451e-10		-	-	-	-
rs35437488	4	81205174	G	0.9087	0.8805	0.9379	2.801e-09		-	-	-	-
rs35972397	4	81206013	A	0.9131	0.8847	0.9425	1.843e-08		-	-	-	-
rs3733336	4	81207963	G	1.166	1.122	1.211	4.178e-15		-	-	-	-
rs17010957	4	86719165	C	1.091	1.051	1.132	5.255e-06		-	-	-	-
rs17010961	4	86723103	A	1.091	1.051	1.133	5.881e-06		-	-	-	-
rs72976750	4	86725684	C	1.091	1.051	1.133	5.881e-06		-	-	-	-
rs72976751	4	86725959	T	1.091	1.051	1.133	5.881e-06		-	-	-	-
rs17011002	4	86731385	G	1.091	1.051	1.133	5.316e-06		-	-	-	-
rs10010051	4	86741889	T	1.078	1.043	1.114	6.833e-06		-	-	-	-
rs1218447628	4	111327003	CT	1.099	1.065	1.133	2.57e-09		-	-	-	-
rs13128668	4	111331911	C	1.095	1.061	1.129	9.938e-09		-	-	-	-
rs12648969	4	111332094	G	1.095	1.062	1.13	7.729e-09		-	-	-	-
rs13129678	4	111332245	G	1.095	1.061	1.129	1.012e-08		-	-	-	-
rs13129361	4	111332252	C	1.094	1.061	1.129	1.14e-08		-	-	-	-
rs2087160	4	111334730	G	1.096	1.062	1.13	7.329e-09		-	-	-	-
rs1879056	4	111335604	C	1.096	1.062	1.13	7.329e-09		-	-	-	-
rs1879057	4	111335722	C	1.096	1.062	1.13	7.569e-09		-	-	-	-
rs6815273	4	111337478	A	0.9234	0.8949	0.9528	6.271e-07		-	-	-	-
rs6533515	4	111337864	A	1.094	1.061	1.129	1.079e-08		-	-	-	-
rs9994289	4	111338277	T	1.094	1.061	1.129	1.164e-08		-	-	-	-
rs70956441	4	111338809	CT	0.912	0.884	0.941	7.642e-09		-	-	-	-
rs2881854	4	111343263	C	1.09	1.056	1.125	1.081e-07		-	-	-	-
rs9997893	4	111348738	G	1.095	1.062	1.129	9.41e-09		-	-	-	-
rs13124075	4	111349065	C	1.095	1.062	1.129	9.41e-09		-	-	-	-
rs11937522	4	111351895	C	1.095	1.062	1.129	9.41e-09		-	-	-	-
rs10213413	4	111353305	T	1.095	1.062	1.129	9.41e-09		-	-	-	-
rs6817393	4	111355379	G	1.09	1.056	1.125	9.98e-08		-	-	-	-
rs6817516	4	111355690	A	1.085	1.051	1.119	3.506e-07		-	-	-	-
rs6818198	4	111355793	G	1.095	1.062	1.129	9.194e-09		-	-	-	-
rs13136326	4	111356038	A	1.095	1.062	1.13	8.323e-09		-	-	-	-
rs11936009	4	111356221	C	1.095	1.062	1.129	8.783e-09		-	-	-	-
rs4834497	4	111360689	C	1.081	1.047	1.115	1.145e-06		-	-	-	-
rs10021430	4	111366715	G	1.086	1.052	1.121	3.174e-07		-	-	-	-
rs10021437	4	111366729	G	1.086	1.052	1.121	3.562e-07		-	-	-	-
rs10434005	4	111367841	A	1.092	1.059	1.127	2.07e-08		-	-	-	-
rs4834529	4	111368823	T	1.081	1.048	1.115	1.084e-06		-	-	-	-
rs9997379	4	111369288	T	1.086	1.052	1.121	2.974e-07		-	-	-	-
rs10001506	4	111374275	G	1.081	1.048	1.116	1.002e-06		-	-	-	-
rs10033071	4	111375852	G	1.092	1.059	1.127	2.132e-08		-	-	-	-
rs10000348	4	111379036	G	1.093	1.059	1.127	2.057e-08		-	-	-	-
rs10004154	4	111380759	G	1.081	1.047	1.115	1.234e-06		-	-	-	-
rs6825911	4	111381638	C	1.092	1.059	1.127	2.153e-08		-	-	-	-
rs4358460	4	111382685	T	1.095	1.062	1.129	8.831e-09		-	-	-	-
rs6848906	4	111386198	T	1.086	1.053	1.121	2.984e-07		-	-	-	-
rs6823889	4	111386427	G	1.081	1.048	1.116	1.021e-06		-	-	-	-
rs6831174	4	111387859	A	1.1	1.066	1.134	2.04e-09		-	-	-	-
rs7685862	4	111389101	C	1.094	1.061	1.128	1.402e-08		-	-	-	-
rs6533521	4	111390816	A	1.091	1.058	1.125	3.576e-08		-	-	-	-
rs4833586	4	111391139	A	1.085	1.051	1.12	4.328e-07		-	-	-	-
rs4833587	4	111392100	G	1.077	1.043	1.111	5.36e-06		-	-	-	-
rs182918262	4	126728658	G	1.247	1.14	1.365	1.604e-06		-	-	-	-
rs10637902	4	130143075	TAG	-	-	-	-		1.21	1.118	1.31	2.435e-06
rs11380881	4	130143077	TA	-	-	-	-		1.21	1.118	1.31	2.435e-06
rs143881685	4	160479251	T	-	-	-	-		0.4908	0.3587	0.6717	8.749e-06
rs141795241	4	160518632	G	-	-	-	-		0.5562	0.4291	0.7209	9.345e-06
rs56213149	5	8122616	T	0.916	0.8818	0.9515	6.189e-06		-	-	-	-
rs62358607	5	8128632	T	0.9118	0.8776	0.9472	2.11e-06		-	-	-	-
rs7727530	5	8130353	A	0.9119	0.8778	0.9474	2.161e-06		-	-	-	-
rs6555523	5	8130362	A	0.9119	0.8778	0.9474	2.161e-06		-	-	-	-
rs16879917	5	8133997	G	0.8992	0.8655	0.9342	4.894e-08		-	-	-	-
rs1173743	5	32775047	G	0.9293	0.9003	0.9592	5.678e-06		-	-	-	-
rs6864434	5	32776015	T	0.9308	0.9019	0.9607	8.872e-06		-	-	-	-
rs34653545	5	32781581	G	0.9282	0.8992	0.9581	4.031e-06		-	-	-	-
rs1173747	5	32782152	C	0.9274	0.8984	0.9573	3.236e-06		-	-	-	-
rs1147225	5	32788184	C	0.9279	0.899	0.9577	3.599e-06		-	-	-	-
rs1158715	5	32788369	G	0.9281	0.8992	0.9579	3.836e-06		-	-	-	-
rs2287661	5	32789392	G	0.9283	0.8994	0.9581	4.09e-06		-	-	-	-
rs1173756	5	32789852	T	0.9294	0.9004	0.9594	6.237e-06		-	-	-	-
rs1345597	5	32790616	T	0.9296	0.9006	0.9595	6.138e-06		-	-	-	-
rs924612	5	32792324	G	0.9304	0.9014	0.9603	7.912e-06		-	-	-	-
rs13362538	5	32792769	C	0.9302	0.9012	0.9601	7.416e-06		-	-	-	-
rs4555828	5	32796592	G	0.9293	0.9003	0.9592	5.575e-06		-	-	-	-
rs6450927	5	32796867	G	0.9293	0.9003	0.9592	5.575e-06		-	-	-	-
rs7703872	5	32797657	A	0.9293	0.9003	0.9592	5.575e-06		-	-	-	-
rs1173760	5	32798126	T	0.9295	0.9005	0.9595	6.29e-06		-	-	-	-
rs36191723	5	32799926	AT	0.9292	0.9003	0.9591	5.512e-06		-	-	-	-
rs1173763	5	32800385	T	0.9297	0.9006	0.9596	6.52e-06		-	-	-	-
rs35321158	5	32800739	C	0.9295	0.9005	0.9595	6.31e-06		-	-	-	-
rs75824420	5	32801017	A	0.9292	0.9002	0.9591	5.427e-06		-	-	-	-
rs12187170	5	32801043	G	0.9292	0.9003	0.9591	5.393e-06		-	-	-	-
rs11459137	5	32801717	C	0.9296	0.9004	0.9597	7.169e-06		-	-	-	-
rs6890651	5	32802131	C	0.9291	0.9002	0.959	5.313e-06		-	-	-	-
rs984755511	5	32802389	AAAAT	0.9294	0.9004	0.9592	5.663e-06		-	-	-	-
rs13187101	5	32804126	A	0.9304	0.9014	0.9604	8.209e-06		-	-	-	-
rs1173766	5	32804528	T	0.9292	0.9001	0.9591	5.705e-06		-	-	-	-
rs1173768	5	32805031	T	0.9289	0.8999	0.9589	5.264e-06		-	-	-	-
rs1245801419	5	32810499	T	1.088	1.051	1.125	1.169e-06		-	-	-	-
rs1173771	5	32815028	A	0.9257	0.8968	0.9556	1.939e-06		-	-	-	-
rs9292468	5	32819073	T	0.9256	0.8966	0.9555	1.843e-06		-	-	-	-
rs2193951	5	32820552	T	0.9265	0.8975	0.9564	2.471e-06		-	-	-	-
rs2193950	5	32820553	T	0.9265	0.8975	0.9564	2.471e-06		-	-	-	-
rs1173770	5	32821211	T	0.9264	0.8974	0.9563	2.425e-06		-	-	-	-
rs7733331	5	32828846	T	0.9298	0.9006	0.9598	7.392e-06		-	-	-	-
rs1177765	5	32829929	T	0.9278	0.8987	0.9578	3.956e-06		-	-	-	-
rs1177764	5	32829975	C	0.9286	0.8995	0.9587	5.264e-06		-	-	-	-
rs1173727	5	32830521	T	0.9278	0.8987	0.9578	3.866e-06		-	-	-	-
rs13154066	5	32831670	T	0.9275	0.8985	0.9575	3.552e-06		-	-	-	-
rs12656497	5	32831939	T	0.9273	0.8983	0.9573	3.339e-06		-	-	-	-
rs10059884	5	32832474	C	0.927	0.8979	0.9569	2.986e-06		-	-	-	-
rs11749106	5	114345364	C	1.074	1.041	1.108	8.791e-06		-	-	-	-
rs10057410	5	114347570	A	1.074	1.04	1.108	9.313e-06		-	-	-	-
rs11750084	5	114355502	A	1.074	1.041	1.109	7.489e-06		-	-	-	-
rs4705698	5	114357870	A	1.074	1.04	1.108	9.206e-06		-	-	-	-
rs6877168	5	114362971	C	1.074	1.04	1.108	9.364e-06		-	-	-	-
rs6869551	5	114364916	T	1.074	1.041	1.109	7.22e-06		-	-	-	-
rs6594859	5	114365656	T	1.075	1.042	1.11	5.78e-06		-	-	-	-
rs35225894	5	114366206	G	1.076	1.043	1.111	4.353e-06		-	-	-	-
rs56962385	5	114367300	G	1.074	1.041	1.109	6.918e-06		-	-	-	-
rs57108087	5	114367302	C	1.074	1.041	1.108	7.369e-06		-	-	-	-
rs10039629	5	114367767	G	1.074	1.041	1.108	7.816e-06		-	-	-	-
rs10477526	5	114368665	C	1.074	1.041	1.108	7.148e-06		-	-	-	-
rs4286654	5	114369470	T	1.075	1.042	1.109	5.677e-06		-	-	-	-
rs4131436	5	114369787	G	1.075	1.042	1.109	6.593e-06		-	-	-	-
rs4131437	5	114369865	A	1.075	1.042	1.109	6.593e-06		-	-	-	-
rs11949268	5	114370217	A	1.075	1.042	1.109	6.593e-06		-	-	-	-
rs13360458	5	114372260	C	1.074	1.041	1.108	7.74e-06		-	-	-	-
rs7723727	5	114372452	T	1.074	1.041	1.108	7.527e-06		-	-	-	-
rs7704089	5	114372670	C	1.074	1.041	1.108	7.74e-06		-	-	-	-
rs4447977	5	114372955	G	1.074	1.041	1.108	7.243e-06		-	-	-	-
rs4342324	5	114373095	A	1.074	1.041	1.108	7.243e-06		-	-	-	-
rs6870316	5	114375004	T	1.074	1.041	1.108	7.639e-06		-	-	-	-
rs4475250	5	114375552	G	1.074	1.041	1.108	8.39e-06		-	-	-	-
rs4475251	5	114375685	G	1.074	1.041	1.108	8.626e-06		-	-	-	-
rs4421092	5	114376612	C	1.073	1.04	1.107	9.282e-06		-	-	-	-
rs7735168	5	114376814	A	1.073	1.04	1.107	9.451e-06		-	-	-	-
rs10076724	5	114379640	G	1.074	1.041	1.108	8.632e-06		-	-	-	-
rs10054640	5	114379710	T	1.074	1.041	1.108	8.632e-06		-	-	-	-
rs4610452	5	114381027	C	1.074	1.041	1.108	8.193e-06		-	-	-	-
rs4487481	5	114381312	T	1.075	1.042	1.109	6.277e-06		-	-	-	-
rs4235761	5	114381861	T	1.074	1.041	1.108	7.244e-06		-	-	-	-
rs4235762	5	114382099	A	1.075	1.042	1.109	5.932e-06		-	-	-	-
rs4235763	5	114382249	T	1.075	1.042	1.109	6.291e-06		-	-	-	-
rs4382158	5	114384235	T	1.075	1.042	1.109	5.984e-06		-	-	-	-
rs4312873	5	114384406	A	1.075	1.042	1.109	5.766e-06		-	-	-	-
rs11241305	5	114384417	A	1.075	1.042	1.11	5.385e-06		-	-	-	-
rs4235764	5	114385505	A	1.075	1.042	1.109	5.83e-06		-	-	-	-
rs4235765	5	114385529	C	1.075	1.042	1.109	6.212e-06		-	-	-	-
rs4073838	5	114386080	A	1.075	1.042	1.109	5.648e-06		-	-	-	-
rs4076057	5	114386094	A	1.075	1.042	1.109	5.648e-06		-	-	-	-
rs4073839	5	114386255	A	1.075	1.042	1.109	5.648e-06		-	-	-	-
rs4075510	5	114386877	C	1.075	1.042	1.109	5.599e-06		-	-	-	-
rs4075509	5	114386882	G	1.075	1.042	1.109	5.599e-06		-	-	-	-
rs4554207	5	114388634	T	1.075	1.042	1.109	5.912e-06		-	-	-	-
rs36098434	5	114389017	T	1.076	1.043	1.11	4.804e-06		-	-	-	-
rs10061081	5	114389454	A	1.075	1.042	1.11	5.373e-06		-	-	-	-
rs537980538	5	114389652	A	1.075	1.042	1.109	5.764e-06		-	-	-	-
rs10061288	5	114389826	A	1.075	1.042	1.11	5.373e-06		-	-	-	-
rs10055823	5	114390062	T	1.077	1.044	1.111	3.493e-06		-	-	-	-
rs10077885	5	114390121	C	1.078	1.044	1.112	2.951e-06		-	-	-	-
rs10078015	5	114390298	C	1.078	1.044	1.112	2.951e-06		-	-	-	-
rs4235766	5	114390822	A	1.078	1.044	1.112	2.951e-06		-	-	-	-
rs113332989	5	114390849	C	1.078	1.044	1.112	2.951e-06		-	-	-	-
rs5011214	5	114390942	T	1.078	1.044	1.112	2.884e-06		-	-	-	-
rs5011215	5	114390943	T	1.078	1.044	1.112	2.884e-06		-	-	-	-
rs5870634	5	114390946	C	1.077	1.044	1.112	3.114e-06		-	-	-	-
rs4235767	5	114391081	C	1.078	1.044	1.112	2.884e-06		-	-	-	-
rs10058117	5	114391213	T	1.078	1.044	1.112	2.884e-06		-	-	-	-
rs10058198	5	114391314	T	1.078	1.044	1.112	2.884e-06		-	-	-	-
rs7722841	5	114391810	C	1.078	1.044	1.112	2.884e-06		-	-	-	-
rs4485921	5	114392044	A	1.076	1.043	1.11	4.285e-06		-	-	-	-
rs4485922	5	114392050	A	1.076	1.043	1.11	4.285e-06		-	-	-	-
rs4392610	5	114392057	C	1.076	1.043	1.11	4.285e-06		-	-	-	-
rs4421095	5	114392138	T	1.078	1.044	1.112	2.884e-06		-	-	-	-
rs4489055	5	114392203	T	1.078	1.044	1.112	2.884e-06		-	-	-	-
rs4360034	5	114392259	A	1.078	1.044	1.112	2.884e-06		-	-	-	-
rs4235768	5	114392408	C	1.078	1.044	1.112	2.884e-06		-	-	-	-
rs4235769	5	114392491	C	1.078	1.044	1.112	2.884e-06		-	-	-	-
rs4235770	5	114392512	C	1.078	1.044	1.112	2.884e-06		-	-	-	-
rs36202695	5	114392949	TATTATTA	1.078	1.045	1.112	2.756e-06		-	-	-	-
rs111994079	5	114393015	C	1.078	1.044	1.112	2.884e-06		-	-	-	-
rs4705701	5	114393123	C	1.076	1.043	1.111	4.027e-06		-	-	-	-
rs4705702	5	114393129	T	1.076	1.043	1.111	4.027e-06		-	-	-	-
rs4705703	5	114393158	T	1.076	1.043	1.111	4.027e-06		-	-	-	-
rs6894014	5	114393181	T	1.078	1.045	1.112	2.732e-06		-	-	-	-
rs4705704	5	114393300	G	1.078	1.044	1.112	2.884e-06		-	-	-	-
rs4705705	5	114393320	T	1.078	1.044	1.112	2.884e-06		-	-	-	-
rs4705706	5	114393402	T	1.078	1.044	1.112	2.884e-06		-	-	-	-
rs4235771	5	114393594	A	1.078	1.044	1.112	2.884e-06		-	-	-	-
rs4705707	5	114393614	A	1.078	1.044	1.112	2.884e-06		-	-	-	-
rs147202915	5	114394415	T	1.078	1.044	1.112	2.867e-06		-	-	-	-
rs200426506	5	114394642	C	1.078	1.044	1.112	2.846e-06		-	-	-	-
rs201721313	5	114394696	G	1.077	1.044	1.112	2.977e-06		-	-	-	-
rs150894322	5	114394756	A	1.077	1.044	1.112	3.127e-06		-	-	-	-
rs62379970	5	114394852	T	1.076	1.043	1.11	4.449e-06		-	-	-	-
rs62379971	5	114394981	G	1.078	1.045	1.113	2.274e-06		-	-	-	-
rs779254433	5	114395072	AC	1.079	1.045	1.113	2.179e-06		-	-	-	-
rs200678820	5	114395393	G	1.078	1.044	1.112	2.705e-06		-	-	-	-
rs201636262	5	114395438	C	1.077	1.044	1.111	3.125e-06		-	-	-	-
rs199992924	5	114395451	G	1.077	1.044	1.111	3.125e-06		-	-	-	-
rs62379972	5	114395610	C	1.077	1.044	1.111	3.51e-06		-	-	-	-
rs62379973	5	114395696	C	1.078	1.045	1.112	2.364e-06		-	-	-	-
rs187632253	5	114395837	A	1.074	1.041	1.108	8.035e-06		-	-	-	-
rs183574425	5	114395847	C	1.074	1.041	1.108	7.769e-06		-	-	-	-
rs151135630	5	114395862	G	1.076	1.043	1.11	3.994e-06		-	-	-	-
rs140069875	5	114395885	G	1.075	1.042	1.109	4.586e-06		-	-	-	-
rs150305881	5	114395888	C	1.075	1.042	1.109	4.853e-06		-	-	-	-
rs62379975	5	114396102	T	1.077	1.044	1.111	3.447e-06		-	-	-	-
rs62379976	5	114396210	G	1.076	1.043	1.111	3.841e-06		-	-	-	-
rs201692628	5	114396534	A	1.077	1.044	1.112	2.968e-06		-	-	-	-
rs28401345	5	114397810	G	1.077	1.044	1.112	3.027e-06		-	-	-	-
rs4705709	5	114397959	C	1.077	1.044	1.112	3.027e-06		-	-	-	-
rs4705710	5	114398398	G	1.077	1.044	1.112	3.027e-06		-	-	-	-
rs755360837	5	114398539	GTTAGA	1.077	1.044	1.112	3.027e-06		-	-	-	-
rs4235772	5	114398604	G	1.077	1.044	1.112	3.027e-06		-	-	-	-
rs4386727	5	114398804	A	1.077	1.044	1.112	3.027e-06		-	-	-	-
rs4705711	5	114399229	G	1.077	1.044	1.111	3.271e-06		-	-	-	-
rs4705712	5	114399235	G	1.077	1.044	1.111	3.271e-06		-	-	-	-
rs4705713	5	114399390	A	1.077	1.044	1.112	3.027e-06		-	-	-	-
rs4705715	5	114399498	C	1.077	1.044	1.112	3.027e-06		-	-	-	-
rs4705716	5	114399604	G	1.077	1.044	1.112	3.027e-06		-	-	-	-
rs10056149	5	114399677	C	1.077	1.044	1.112	3.027e-06		-	-	-	-
rs10071308	5	114399823	A	1.077	1.044	1.112	3.027e-06		-	-	-	-
rs56303343	5	114399875	G	1.077	1.044	1.112	3.027e-06		-	-	-	-
rs4421093	5	114400105	A	1.078	1.044	1.112	2.939e-06		-	-	-	-
rs4705717	5	114400640	G	1.076	1.043	1.11	4.362e-06		-	-	-	-
rs4705514	5	114400704	T	1.077	1.043	1.111	3.75e-06		-	-	-	-
rs4705515	5	114400787	A	1.077	1.044	1.111	3.543e-06		-	-	-	-
rs4705718	5	114400803	C	1.077	1.044	1.111	3.543e-06		-	-	-	-
rs10058553	5	114400863	G	1.075	1.041	1.109	6.612e-06		-	-	-	-
rs10073472	5	114400973	A	1.075	1.041	1.109	6.612e-06		-	-	-	-
rs10060165	5	114400997	G	1.077	1.044	1.111	3.543e-06		-	-	-	-
rs10060382	5	114401519	C	1.075	1.042	1.11	5.187e-06		-	-	-	-
rs10075389	5	114401737	A	1.075	1.042	1.11	5.187e-06		-	-	-	-
rs61501761	5	114401948	A	1.074	1.041	1.108	6.847e-06		-	-	-	-
rs59394765	5	114401986	A	1.077	1.044	1.111	3.53e-06		-	-	-	-
rs112502525	5	114402040	C	1.08	1.047	1.115	1.097e-06		-	-	-	-
rs541398583	5	114402201	A	1.076	1.043	1.11	3.74e-06		-	-	-	-
rs62380015	5	114402247	T	1.079	1.046	1.114	1.64e-06		-	-	-	-
rs112590692	5	114402604	TAC	1.081	1.048	1.116	9.081e-07		-	-	-	-
rs6878888	5	114408501	G	1.078	1.045	1.112	2.225e-06		-	-	-	-
rs4705719	5	114409349	C	1.078	1.045	1.112	2.491e-06		-	-	-	-
rs4705720	5	114409527	T	1.078	1.044	1.112	2.677e-06		-	-	-	-
rs4435857	5	114409933	G	1.078	1.045	1.112	2.541e-06		-	-	-	-
rs11241307	5	114410792	C	1.078	1.045	1.112	2.364e-06		-	-	-	-
rs1838747	5	114426668	G	1.076	1.043	1.11	4.172e-06		-	-	-	-
rs2121188	5	114427052	A	1.076	1.043	1.11	4.218e-06		-	-	-	-
rs2974609	5	114430610	G	1.072	1.04	1.106	9.602e-06		-	-	-	-
rs2921629	5	114430654	A	1.074	1.041	1.108	8.383e-06		-	-	-	-
rs2974505	5	114431917	A	1.074	1.041	1.108	6.748e-06		-	-	-	-
rs5870636	5	114432427	CT	1.074	1.041	1.108	6.718e-06		-	-	-	-
rs2974506	5	114432850	G	1.075	1.042	1.109	6.206e-06		-	-	-	-
rs2921626	5	114433063	G	1.075	1.042	1.109	6.206e-06		-	-	-	-
rs966791	5	114434126	C	1.076	1.043	1.11	4.542e-06		-	-	-	-
rs2921625	5	114434232	A	1.076	1.043	1.11	4.435e-06		-	-	-	-
rs2974507	5	114434745	T	1.075	1.042	1.109	5.928e-06		-	-	-	-
rs2974610	5	114435366	G	1.074	1.041	1.108	7.47e-06		-	-	-	-
rs2921618	5	114438373	C	1.073	1.04	1.107	9.04e-06		-	-	-	-
rs2974612	5	114440966	C	1.074	1.041	1.108	6.641e-06		-	-	-	-
rs2034246	5	114451587	A	1.077	1.044	1.112	3.474e-06		-	-	-	-
rs563767388	5	127403555	GTACATAC	1.241	1.128	1.366	9.795e-06		-	-	-	-
rs31862	5	158222797	T	0.8726	0.8225	0.9258	6.293e-06		-	-	-	-
rs12661964	6	41613314	T	-	-	-	-		0.7447	0.6545	0.8474	7.742e-06
rs78311376	6	41615657	C	-	-	-	-		0.7426	0.6611	0.8341	5.146e-07
rs77556327	6	106926371	C	1.079	1.045	1.114	3.363e-06		-	-	-	-
rs76861481	6	106927293	G	1.079	1.045	1.114	3.412e-06		-	-	-	-
rs75019472	6	106927559	A	1.077	1.043	1.112	4.888e-06		-	-	-	-
rs72933589	6	106932485	C	1.077	1.044	1.112	3.582e-06		-	-	-	-
rs12661391	6	106935602	G	1.075	1.041	1.11	9.088e-06		-	-	-	-
rs12664446	6	106936483	A	1.077	1.044	1.112	3.824e-06		-	-	-	-
rs72935503	6	106936859	A	1.078	1.044	1.112	3.485e-06		-	-	-	-
rs62414934	6	112326344	T	1.123	1.067	1.182	9.318e-06		-	-	-	-
rs12111475	6	112332250	A	1.123	1.067	1.182	9.318e-06		-	-	-	-
rs12111141	6	112332529	G	1.123	1.067	1.182	9.318e-06		-	-	-	-
rs12198009	6	127175367	T	0.931	0.9026	0.9603	6.259e-06		-	-	-	-
rs12199006	6	127180738	A	0.9319	0.9034	0.9612	8.234e-06		-	-	-	-
rs137927698	6	138886709	C	-	-	-	-		1.915	1.453	2.524	4e-06
rs871172	7	1009644	G	1.074	1.04	1.108	9.473e-06		-	-	-	-
rs11976017	7	1031117	G	1.077	1.043	1.111	5.281e-06		-	-	-	-
rs6954783	7	1036512	G	1.076	1.043	1.111	5.511e-06		-	-	-	-
rs4723380	7	1043819	A	1.076	1.042	1.11	6.163e-06		-	-	-	-
rs9639696	7	1044938	C	1.076	1.042	1.11	5.819e-06		-	-	-	-
rs9639697	7	1044953	T	1.076	1.042	1.11	5.819e-06		-	-	-	-
rs61503770	7	1046173	G	1.076	1.042	1.111	5.765e-06		-	-	-	-
rs752439956	7	1048461	C	1.078	1.044	1.112	3.482e-06		-	-	-	-
rs36186766	7	1048677	GCA	1.077	1.044	1.112	4e-06		-	-	-	-
rs10224368	7	1081972	A	1.076	1.042	1.111	8.528e-06		-	-	-	-
rs71538138	7	1147617	T	1.078	1.044	1.112	2.834e-06		-	-	-	-
rs6968828	7	27223563	G	0.9316	0.903	0.9612	8.733e-06		-	-	-	-
rs3214167	7	27228665	GC	0.9282	0.8995	0.9578	3.269e-06		-	-	-	-
rs916880	7	27229119	G	0.9273	0.8987	0.9569	2.503e-06		-	-	-	-
rs4722670	7	27229549	C	0.928	0.8993	0.9576	3.07e-06		-	-	-	-
rs4722671	7	27230988	C	0.9277	0.899	0.9573	2.919e-06		-	-	-	-
rs6461995	7	27231276	T	0.9283	0.8995	0.9579	3.512e-06		-	-	-	-
rs4722672	7	27231762	C	0.9281	0.8994	0.9578	3.345e-06		-	-	-	-
rs9770544	7	27232126	C	0.928	0.8992	0.9576	3.173e-06		-	-	-	-
rs1274549247	7	27236557	GT	0.9277	0.899	0.9574	2.904e-06		-	-	-	-
rs115525024	7	27236559	T	0.9277	0.899	0.9574	2.904e-06		-	-	-	-
rs757181	7	27236958	C	0.9289	0.9002	0.9585	4.156e-06		-	-	-	-
rs2071265	7	27238691	C	0.9303	0.9015	0.96	6.715e-06		-	-	-	-
rs1859168	7	27242359	A	0.9315	0.9027	0.9611	9.205e-06		-	-	-	-
rs17427960	7	27242466	C	0.9303	0.9018	0.9597	5.419e-06		-	-	-	-
rs2240042	7	27242617	T	0.9313	0.9025	0.961	8.773e-06		-	-	-	-
rs2023843	7	27243221	C	0.9292	0.9005	0.9588	4.481e-06		-	-	-	-
rs2023844	7	27243238	G	0.9295	0.9008	0.9591	4.908e-06		-	-	-	-
rs4722675	7	27243962	A	0.929	0.9003	0.9586	4.291e-06		-	-	-	-
rs144116338	7	27244306	TTTTTG	0.9294	0.9007	0.959	4.728e-06		-	-	-	-
rs929250	7	27245101	G	0.9299	0.9012	0.9595	5.512e-06		-	-	-	-
rs3735533	7	27245893	T	0.928	0.8993	0.9576	3.011e-06		-	-	-	-
rs760575131	7	27245992	GGA	0.9264	0.8978	0.9558	1.661e-06		-	-	-	-
rs60772526	7	27245996	C	0.9264	0.8978	0.9558	1.661e-06		-	-	-	-
rs61056117	7	27245997	A	0.9246	0.8961	0.954	9.4e-07		-	-	-	-
rs10228276	7	27247279	G	0.9285	0.8998	0.9581	3.517e-06		-	-	-	-
rs13243033	7	27248373	T	0.9306	0.9019	0.9602	6.815e-06		-	-	-	-
rs7812039	7	27248891	C	0.9284	0.8997	0.958	3.437e-06		-	-	-	-
rs5883728	7	40394240	AG	0.93	0.9012	0.9597	6.182e-06		-	-	-	-
rs17171693	7	40394497	A	0.9308	0.9018	0.9606	8.391e-06		-	-	-	-
rs6462976	7	40396300	T	0.9302	0.9014	0.9599	6.592e-06		-	-	-	-
rs4612243	7	40397573	G	0.9303	0.9014	0.96	6.73e-06		-	-	-	-
rs10280188	7	40398139	C	0.9303	0.9014	0.96	6.73e-06		-	-	-	-
rs6944436	7	40401940	C	0.9303	0.9014	0.96	6.73e-06		-	-	-	-
rs6945101	7	40402430	A	0.9303	0.9014	0.96	6.73e-06		-	-	-	-
rs1349481955	7	40407049	GA	0.9286	0.8999	0.9583	3.924e-06		-	-	-	-
rs6965764	7	40409406	A	0.9302	0.9014	0.9599	6.526e-06		-	-	-	-
rs77410344	7	40410924	C	0.9297	0.9009	0.9595	5.947e-06		-	-	-	-
rs768557450	7	40411325	CTTAA	0.9288	0.9001	0.9586	4.311e-06		-	-	-	-
rs148695545	7	40413019	T	0.931	0.9021	0.9609	8.948e-06		-	-	-	-
rs200108908	7	96200275	CT	1.103	1.056	1.152	9.619e-06		-	-	-	-
rs116859707	8	47149134	T	1.242	1.13	1.365	6.852e-06		-	-	-	-
rs113354539	8	56867394	A	1.11	1.061	1.162	7.661e-06		-	-	-	-
rs5892551	8	77285731	G	0.9284	0.8988	0.9589	6.748e-06		-	-	-	-
rs3819496	8	143923891	G	0.9193	0.8889	0.9509	1.025e-06		-	-	-	-
rs3753123	8	143926968	C	0.9161	0.8857	0.9476	3.633e-07		-	-	-	-
rs4527847	8	143929591	G	0.9191	0.8886	0.9505	8.924e-07		-	-	-	-
rs58447895	8	143937054	A	0.9187	0.8881	0.9505	9.882e-07		-	-	-	-
rs28524031	8	143938116	C	0.9175	0.887	0.949	5.79e-07		-	-	-	-
rs4304750	8	143939221	G	0.9138	0.8828	0.946	3.331e-07		-	-	-	-
rs4606038	8	143941258	A	0.9173	0.8868	0.9488	5.399e-07		-	-	-	-
rs4527848	8	143943262	G	0.9173	0.8869	0.9488	5.484e-07		-	-	-	-
rs143247792	8	143945847	AT	0.9174	0.8869	0.9489	5.643e-07		-	-	-	-
rs7814020	8	143958941	G	0.924	0.8941	0.9549	2.455e-06		-	-	-	-
rs28551743	8	143959412	A	0.9163	0.8859	0.9477	3.796e-07		-	-	-	-
rs7833415	8	143960167	C	0.913	0.8827	0.9443	1.202e-07		-	-	-	-
rs5283	8	143960597	A	0.9152	0.8848	0.9466	2.731e-07		-	-	-	-
rs12375322	8	143963571	C	0.9155	0.8851	0.9469	3.013e-07		-	-	-	-
rs62525051	8	143963909	C	0.9158	0.8854	0.9473	3.367e-07		-	-	-	-
rs200583004	8	143964365	T	1.073	1.04	1.107	8.674e-06		-	-	-	-
rs7831390	8	143964781	C	0.9158	0.8854	0.9473	3.367e-07		-	-	-	-
rs6471571	8	143964865	G	0.9159	0.8855	0.9474	3.487e-07		-	-	-	-
rs12678054	8	143965700	T	0.9165	0.886	0.9479	4.153e-07		-	-	-	-
rs10104061	8	143967162	T	0.9181	0.8876	0.9496	7.086e-07		-	-	-	-
rs10956995	8	143969531	T	0.9179	0.8874	0.9494	6.447e-07		-	-	-	-
rs28807434	8	143971760	G	0.9179	0.8874	0.9494	6.447e-07		-	-	-	-
rs10808681	8	143974787	G	0.9178	0.8875	0.9492	5.715e-07		-	-	-	-
rs57646597	8	143975125	T	0.9178	0.8874	0.9491	5.563e-07		-	-	-	-
rs10110115	8	143975633	C	0.9178	0.8875	0.9492	5.715e-07		-	-	-	-
rs28455136	8	143979662	A	0.9177	0.8873	0.9491	5.732e-07		-	-	-	-
rs62525059	8	143982961	A	0.9175	0.8872	0.9489	5.326e-07		-	-	-	-
rs28459852	8	143986436	A	0.9185	0.8881	0.9499	7.355e-07		-	-	-	-
rs28558934	8	143986555	C	0.9185	0.8881	0.9499	7.355e-07		-	-	-	-
rs62525983	8	143988986	G	0.9203	0.8898	0.9518	1.303e-06		-	-	-	-
rs28491316	8	143992661	T	0.9225	0.892	0.9541	2.667e-06		-	-	-	-
rs6418	8	143996363	G	0.9203	0.8899	0.9519	1.355e-06		-	-	-	-
rs6399	8	143996365	A	0.921	0.8905	0.9526	1.707e-06		-	-	-	-
rs4539	8	143996539	C	0.9212	0.8907	0.9528	1.794e-06		-	-	-	-
rs4546	8	143996553	A	0.9212	0.8907	0.9528	1.794e-06		-	-	-	-
rs28497862	8	143996877	T	0.9203	0.8899	0.9519	1.349e-06		-	-	-	-
rs4072020	8	143997415	C	0.9211	0.8906	0.9527	1.752e-06		-	-	-	-
rs10099052	8	143997472	C	0.9212	0.8907	0.9528	1.794e-06		-	-	-	-
rs34144193	8	143997509	CAT	0.9212	0.8907	0.9528	1.794e-06		-	-	-	-
rs7461740	8	143997877	G	0.9212	0.8907	0.9528	1.838e-06		-	-	-	-
rs10099658	8	143997935	C	0.9208	0.8903	0.9523	1.544e-06		-	-	-	-
rs10090630	8	143997957	T	0.92	0.8895	0.9516	1.275e-06		-	-	-	-
rs7836572	8	143998063	T	0.9207	0.8902	0.9522	1.516e-06		-	-	-	-
rs12679242	8	143998088	T	0.921	0.8905	0.9526	1.718e-06		-	-	-	-
rs28361356	8	143998159	G	0.921	0.8905	0.9526	1.718e-06		-	-	-	-
rs1799998	8	143999600	G	0.9208	0.8903	0.9523	1.586e-06		-	-	-	-
rs10087214	8	143999726	A	0.9206	0.8902	0.9521	1.432e-06		-	-	-	-
rs28659182	8	143999919	A	0.921	0.8905	0.9526	1.713e-06		-	-	-	-
rs62524560	8	144000727	T	0.921	0.8905	0.9526	1.713e-06		-	-	-	-
rs62524561	8	144000768	A	0.921	0.8905	0.9526	1.713e-06		-	-	-	-
rs7831617	8	144002283	T	0.921	0.8905	0.9526	1.712e-06		-	-	-	-
rs9643358	8	144003138	C	0.9209	0.8904	0.9524	1.633e-06		-	-	-	-
rs7011889	8	144005260	C	0.9224	0.8919	0.9539	2.46e-06		-	-	-	-
rs6988985	8	144007104	C	0.9279	0.8976	0.9592	9.849e-06		-	-	-	-
rs36187312	8	144009349	T	0.921	0.8905	0.9525	1.606e-06		-	-	-	-
rs36176772	8	144009765	T	0.921	0.8905	0.9525	1.606e-06		-	-	-	-
rs770428048	8	144018250	G	0.9205	0.8901	0.9519	1.311e-06		-	-	-	-
rs539582778	8	144018254	G	0.9252	0.8946	0.9567	5.551e-06		-	-	-	-
rs138088171	8	144020271	T	0.9223	0.8919	0.9536	2.126e-06		-	-	-	-
rs28469769	8	144035499	A	0.9228	0.8925	0.9542	2.464e-06		-	-	-	-
rs62524569	8	144036416	C	0.9228	0.8924	0.9541	2.421e-06		-	-	-	-
rs3935387	8	144037815	A	0.9228	0.8925	0.9542	2.464e-06		-	-	-	-
rs9692989	8	144042624	T	0.9231	0.8927	0.9544	2.658e-06		-	-	-	-
rs28477982	8	144049868	A	0.9223	0.892	0.9536	2.11e-06		-	-	-	-
rs28431910	8	144051193	A	0.9223	0.892	0.9537	2.148e-06		-	-	-	-
rs112871255	8	144051836	A	0.9219	0.8916	0.9532	1.849e-06		-	-	-	-
rs10090696	8	144052791	A	0.9217	0.8914	0.9531	1.764e-06		-	-	-	-
rs10108559	8	144054291	T	0.92	0.8897	0.9513	1.024e-06		-	-	-	-
rs57026081	8	144054517	G	0.9195	0.8893	0.9508	8.918e-07		-	-	-	-
rs753154440	8	144057920	C	0.9195	0.8893	0.9508	8.918e-07		-	-	-	-
rs111528525	8	144058304	C	0.9169	0.8845	0.9504	2.21e-06		-	-	-	-
rs9720261	8	144058347	A	0.9201	0.8899	0.9514	1.069e-06		-	-	-	-
rs9720260	8	144058386	C	0.9192	0.889	0.9505	8.07e-07		-	-	-	-
rs28505089	8	144059912	A	0.9193	0.889	0.9506	8.358e-07		-	-	-	-
rs28641077	8	144064275	T	0.9219	0.8916	0.9533	1.898e-06		-	-	-	-
rs61276460	8	144064882	T	0.9196	0.8893	0.9509	9.282e-07		-	-	-	-
rs7019667	9	112760912	A	-	-	-	-		1.224	1.12	1.336	7.082e-06
rs10217688	9	112766679	A	-	-	-	-		1.225	1.122	1.338	6.075e-06
rs150597607	9	130373199	G	0.8446	0.7839	0.9099	8.863e-06		-	-	-	-
rs140573310	9	130377021	C	0.7996	0.7366	0.8679	9.073e-08		-	-	-	-
rs144300543	9	130377142	T	0.8316	0.7704	0.8976	2.208e-06		-	-	-	-
rs113349167	9	130383433	G	0.8379	0.7767	0.9039	4.884e-06		-	-	-	-
rs139261557	9	130384087	T	0.8352	0.774	0.9012	3.445e-06		-	-	-	-
rs1010530	9	130385185	A	0.8401	0.7793	0.9057	5.509e-06		-	-	-	-
rs7874324	9	130386247	A	0.8401	0.7793	0.9057	5.509e-06		-	-	-	-
rs192918672	9	130386393	G	0.8388	0.778	0.9042	4.511e-06		-	-	-	-
rs141570949	9	130386506	T	0.8373	0.7766	0.9028	3.795e-06		-	-	-	-
rs116806284	9	130387209	A	0.8368	0.7761	0.9022	3.533e-06		-	-	-	-
rs73599612	9	130391206	G	0.8385	0.7778	0.9039	4.358e-06		-	-	-	-
rs1014571150	9	130392624	C	0.8368	0.7761	0.9022	3.533e-06		-	-	-	-
rs57357120	9	130392627	A	0.8224	0.7596	0.8904	1.405e-06		-	-	-	-
rs541191092	9	130392630	A	0.8368	0.7761	0.9022	3.533e-06		-	-	-	-
rs55752832	9	130392708	G	0.8385	0.7778	0.9039	4.358e-06		-	-	-	-
rs117480961	9	130392854	T	0.8369	0.7762	0.9024	3.638e-06		-	-	-	-
rs7870985	9	130393799	G	0.8427	0.7818	0.9084	7.904e-06		-	-	-	-
rs144052112	9	130394058	C	0.8369	0.7762	0.9024	3.638e-06		-	-	-	-
rs118119766	9	130396168	G	0.8369	0.7762	0.9024	3.638e-06		-	-	-	-
rs117262458	9	130396238	A	0.8369	0.7762	0.9024	3.638e-06		-	-	-	-
rs117733082	9	130396359	A	0.8369	0.7762	0.9024	3.638e-06		-	-	-	-
rs142082808	9	130397409	C	0.8368	0.7761	0.9022	3.533e-06		-	-	-	-
rs3780657	9	130398075	C	0.8304	0.7699	0.8956	1.451e-06		-	-	-	-
rs116983907	9	130400761	C	0.8369	0.7762	0.9024	3.638e-06		-	-	-	-
rs145446398	9	130400937	G	0.8385	0.7778	0.9039	4.358e-06		-	-	-	-
rs112224158	9	130405224	C	0.8369	0.7762	0.9024	3.638e-06		-	-	-	-
rs557575978	9	130405231	C	0.8369	0.7762	0.9024	3.638e-06		-	-	-	-
rs7852767	9	130410880	G	0.8396	0.7788	0.9051	5.135e-06		-	-	-	-
rs577144830	9	130411523	A	0.8358	0.7752	0.9012	3.08e-06		-	-	-	-
rs143679032	9	130411860	A	0.8369	0.7762	0.9024	3.638e-06		-	-	-	-
rs146825154	9	130412032	T	0.8373	0.7765	0.9028	3.858e-06		-	-	-	-
rs149994400	9	130412221	A	0.8369	0.7762	0.9024	3.638e-06		-	-	-	-
rs114295222	9	130415825	C	0.8375	0.7768	0.903	3.955e-06		-	-	-	-
rs17849175	9	130416216	C	0.8396	0.7788	0.9051	5.135e-06		-	-	-	-
rs78220277	9	130417937	A	0.8369	0.7762	0.9024	3.638e-06		-	-	-	-
rs117311418	9	130418900	T	0.8375	0.7768	0.903	3.955e-06		-	-	-	-
rs138051804	9	130419232	T	0.8375	0.7768	0.903	3.955e-06		-	-	-	-
rs73599666	9	130421202	G	0.8396	0.7788	0.9051	5.135e-06		-	-	-	-
rs60579603	9	130421849	G	0.8385	0.7778	0.9039	4.358e-06		-	-	-	-
rs17849177	9	130422128	A	0.8396	0.7788	0.9051	5.135e-06		-	-	-	-
rs17849179	9	130427414	G	0.8396	0.7788	0.9051	5.135e-06		-	-	-	-
rs17849182	9	130428617	T	0.8369	0.7762	0.9024	3.638e-06		-	-	-	-
rs2241168	9	130430203	A	0.8369	0.7762	0.9024	3.638e-06		-	-	-	-
rs17849183	9	130431814	T	0.8369	0.7762	0.9024	3.638e-06		-	-	-	-
rs76431389	9	130434691	C	0.8369	0.7762	0.9024	3.638e-06		-	-	-	-
rs76431389	9	130434691	CC	0.8375	0.7768	0.903	3.955e-06		-	-	-	-
rs7021441	9	130434754	T	0.8396	0.7788	0.9051	5.135e-06		-	-	-	-
rs76782343	9	130436176	G	0.8369	0.7762	0.9024	3.638e-06		-	-	-	-
rs116935017	9	130438596	G	0.8369	0.7762	0.9024	3.638e-06		-	-	-	-
rs57559410	9	130439352	C	0.8385	0.7778	0.9039	4.358e-06		-	-	-	-
rs60489574	9	130439992	G	0.8385	0.7778	0.9039	4.358e-06		-	-	-	-
rs150224446	9	130441666	T	0.8369	0.7762	0.9024	3.638e-06		-	-	-	-
rs17849184	9	130442323	G	0.8369	0.7762	0.9024	3.638e-06		-	-	-	-
rs79735301	9	130442342	T	0.8369	0.7762	0.9024	3.638e-06		-	-	-	-
rs146129498	9	130442777	T	0.8369	0.7762	0.9024	3.638e-06		-	-	-	-
rs117554200	9	130443957	T	0.8369	0.7762	0.9024	3.638e-06		-	-	-	-
rs768810413	9	130444660	T	0.8369	0.7762	0.9024	3.638e-06		-	-	-	-
rs73601671	9	130445946	C	0.8396	0.7788	0.9051	5.135e-06		-	-	-	-
rs147343120	9	130447080	C	0.8369	0.7762	0.9024	3.638e-06		-	-	-	-
rs3780660	9	130450803	A	0.8369	0.7762	0.9024	3.638e-06		-	-	-	-
rs146892466	9	130451157	G	0.8365	0.7758	0.902	3.42e-06		-	-	-	-
rs118104753	9	130453534	A	0.8369	0.7762	0.9024	3.638e-06		-	-	-	-
rs1043433	9	130454553	C	0.8389	0.7781	0.9044	4.633e-06		-	-	-	-
rs73601691	9	130456666	G	0.8376	0.7769	0.903	3.802e-06		-	-	-	-
rs138396669	9	130459010	A	0.8369	0.7762	0.9024	3.638e-06		-	-	-	-
rs117595338	9	130460022	A	0.793	0.7282	0.8636	9.882e-08		-	-	-	-
rs117897257	9	130460080	T	0.8369	0.7762	0.9024	3.638e-06		-	-	-	-
rs142532794	9	130461305	C	0.8369	0.7762	0.9024	3.638e-06		-	-	-	-
rs76175558	9	130462003	G	0.8369	0.7762	0.9024	3.638e-06		-	-	-	-
rs138694520	9	130464048	A	0.8374	0.7766	0.9029	3.91e-06		-	-	-	-
rs74392877	9	130467000	G	0.8386	0.7794	0.9023	2.475e-06		-	-	-	-
rs1310538	9	132373330	C	1.075	1.042	1.109	5.656e-06		-	-	-	-
rs866799201	10	7683643	AGGAG	0.9298	0.9007	0.9598	7.116e-06		-	-	-	-
rs1240974016	10	7690042	TA	0.9265	0.8973	0.9567	2.981e-06		-	-	-	-
rs12763796	10	7695768	A	0.9204	0.8871	0.9548	9.728e-06		-	-	-	-
rs11255266	10	7696937	T	0.9199	0.8868	0.9542	7.759e-06		-	-	-	-
rs7916499	10	7701339	T	0.9202	0.887	0.9546	9.194e-06		-	-	-	-
rs927915	10	7704917	G	0.9207	0.8875	0.955	9.907e-06		-	-	-	-
rs10905207	10	7707276	A	0.9281	0.8991	0.958	3.959e-06		-	-	-	-
rs10905208	10	7709909	T	0.9283	0.8993	0.9581	4.069e-06		-	-	-	-
rs10905209	10	7709942	C	0.9286	0.8996	0.9584	4.507e-06		-	-	-	-
rs7086043	10	27170960	A	1.117	1.063	1.172	9.645e-06		-	-	-	-
rs7900859	10	45373863	C	0.9248	0.896	0.9545	1.253e-06		-	-	-	-
rs1977324	10	45374098	C	0.9253	0.8965	0.9551	1.532e-06		-	-	-	-
rs5784654	10	45374258	GC	0.9245	0.8958	0.9543	1.168e-06		-	-	-	-
rs4284362	10	45377839	A	0.9287	0.8996	0.9586	4.945e-06		-	-	-	-
rs4948642	10	45378353	C	0.9249	0.8961	0.9546	1.324e-06		-	-	-	-
rs4948643	10	45379759	C	0.9244	0.8956	0.9541	1.124e-06		-	-	-	-
rs4948644	10	45379816	C	0.9246	0.8958	0.9543	1.178e-06		-	-	-	-
rs10793562	10	45380472	G	0.9254	0.8966	0.9551	1.535e-06		-	-	-	-
rs72507005	10	45380879	CTA	0.9251	0.8963	0.9548	1.376e-06		-	-	-	-
rs3900184	10	45381307	A	0.924	0.8953	0.9536	9.367e-07		-	-	-	-
rs1886598	10	45381849	G	0.9252	0.8964	0.9549	1.442e-06		-	-	-	-
rs7903412	10	45382361	T	0.9243	0.8955	0.9541	1.13e-06		-	-	-	-
rs7082011	10	45382913	A	0.9254	0.8966	0.9551	1.547e-06		-	-	-	-
rs10793563	10	45383013	C	0.9244	0.8956	0.9541	1.101e-06		-	-	-	-
rs10900125	10	45383185	G	0.9244	0.8956	0.9541	1.101e-06		-	-	-	-
rs1317447703	10	45383201	C	0.9297	0.901	0.9594	5.39e-06		-	-	-	-
rs4948921	10	45383535	G	0.9243	0.8955	0.9539	1.029e-06		-	-	-	-
rs5000415	10	45383674	T	0.9256	0.8967	0.9554	1.748e-06		-	-	-	-
rs2065466	10	45384047	C	0.9239	0.8951	0.9537	9.795e-07		-	-	-	-
rs4506594	10	45384811	G	0.9248	0.896	0.9545	1.268e-06		-	-	-	-
rs4439464	10	45384876	G	0.9244	0.8956	0.9541	1.107e-06		-	-	-	-
rs4948922	10	45385828	C	0.9245	0.8958	0.9542	1.161e-06		-	-	-	-
rs4948924	10	45386046	C	0.9278	0.8989	0.9575	3.315e-06		-	-	-	-
rs10900126	10	45386322	T	0.9277	0.8988	0.9576	3.376e-06		-	-	-	-
rs10793564	10	45386352	A	0.9274	0.8985	0.9572	3.006e-06		-	-	-	-
rs7894608	10	45388240	C	0.9245	0.8958	0.9542	1.141e-06		-	-	-	-
rs2026427	10	45389704	C	0.9245	0.8957	0.9541	1.096e-06		-	-	-	-
rs2183994	10	45389940	C	0.9236	0.8949	0.9533	8.269e-07		-	-	-	-
rs4948645	10	45391481	G	0.9237	0.8953	0.9529	6.148e-07		-	-	-	-
rs7099692	10	45391963	C	0.9274	0.8988	0.9568	2.283e-06		-	-	-	-
rs4245614	10	45397007	T	0.9257	0.8969	0.9553	1.592e-06		-	-	-	-
rs879073	10	45399882	G	0.9262	0.8974	0.9559	1.881e-06		-	-	-	-
rs11004585	10	56577441	T	1.079	1.046	1.113	1.752e-06		-	-	-	-
rs12414343	10	56584348	T	1.082	1.049	1.116	6.738e-07		-	-	-	-
rs12764380	10	56590358	G	1.081	1.048	1.116	9.542e-07		-	-	-	-
rs781554968	10	56592114	TATAAC	1.079	1.046	1.113	1.596e-06		-	-	-	-
rs16906592	10	56606168	C	0.9265	0.8981	0.9559	1.662e-06		-	-	-	-
rs2168109	10	56607303	G	0.9294	0.9008	0.9588	4.158e-06		-	-	-	-
rs12217877	10	56625869	G	1.08	1.044	1.117	8.199e-06		-	-	-	-
rs10825410	10	56625941	T	1.084	1.047	1.121	3.468e-06		-	-	-	-
rs2061049	10	56626798	C	1.084	1.048	1.122	2.952e-06		-	-	-	-
rs7921550	10	57133604	T	-	-	-	-		1.28	1.159	1.414	1.185e-06
rs34302184	10	57137218	A	-	-	-	-		1.267	1.145	1.402	4.728e-06
rs16907325	10	57141635	T	-	-	-	-		1.275	1.152	1.41	2.534e-06
rs12767503	10	57143622	A	-	-	-	-		1.265	1.144	1.4	5.164e-06
rs36078929	10	104217804	GT	0.9278	0.8994	0.9572	2.419e-06		-	-	-	-
rs4917968	10	104220576	T	0.9228	0.8945	0.952	4.339e-07		-	-	-	-
rs17114534	10	104221529	C	0.9288	0.9003	0.9581	3.178e-06		-	-	-	-
rs4919643	10	104222377	C	0.928	0.8996	0.9573	2.482e-06		-	-	-	-
rs4919644	10	104229588	A	0.9247	0.8963	0.954	8.937e-07		-	-	-	-
rs3740416	10	104230437	G	0.9247	0.8963	0.954	8.739e-07		-	-	-	-
rs45597333	10	104235972	A	0.9254	0.897	0.9548	1.147e-06		-	-	-	-
rs3740409	10	104236645	A	0.9252	0.8967	0.9545	1.037e-06		-	-	-	-
rs11191296	10	104238558	C	0.9263	0.8978	0.9556	1.47e-06		-	-	-	-
rs4919647	10	104250754	C	0.9256	0.8972	0.9549	1.16e-06		-	-	-	-
rs2902544	10	104261359	T	0.9261	0.8977	0.9554	1.388e-06		-	-	-	-
rs753681471	10	104268858	A	0.9304	0.9018	0.9598	5.679e-06		-	-	-	-
rs185072800	10	104268860	A	0.9304	0.9018	0.9598	5.679e-06		-	-	-	-
rs12774693	10	104270005	G	0.9299	0.9014	0.9593	4.831e-06		-	-	-	-
rs10786670	10	104270781	A	0.9312	0.9026	0.9606	7.229e-06		-	-	-	-
rs4919649	10	104272336	C	0.9299	0.9014	0.9593	4.831e-06		-	-	-	-
rs4919650	10	104273863	T	0.9298	0.9013	0.9593	4.721e-06		-	-	-	-
rs4919652	10	104274157	A	0.9298	0.9013	0.9593	4.721e-06		-	-	-	-
rs2145307	10	104280664	A	0.9298	0.9013	0.9593	4.721e-06		-	-	-	-
rs4919656	10	104282861	A	0.9298	0.9013	0.9593	4.721e-06		-	-	-	-
rs10786674	10	104285086	T	0.9302	0.9017	0.9597	5.349e-06		-	-	-	-
rs17114641	10	104287359	G	0.9298	0.9013	0.9592	4.675e-06		-	-	-	-
rs191124109	10	104290204	CTTT	0.9312	0.9026	0.9606	7.179e-06		-	-	-	-
rs10883731	10	104293127	A	0.9313	0.9027	0.9608	7.602e-06		-	-	-	-
rs2031604	10	104297791	T	0.9295	0.9009	0.9589	4.194e-06		-	-	-	-
rs9665626	10	104300638	C	0.9296	0.9011	0.959	4.372e-06		-	-	-	-
rs11191323	10	104301926	A	0.9296	0.9011	0.959	4.372e-06		-	-	-	-
rs12220810	10	104305119	T	0.9312	0.9026	0.9607	7.418e-06		-	-	-	-
rs10883735	10	104308446	T	0.9311	0.9025	0.9606	7.245e-06		-	-	-	-
rs61373214	10	104313527	C	0.9308	0.9022	0.9603	6.597e-06		-	-	-	-
rs35073362	10	104315977	C	0.9303	0.9017	0.9597	5.522e-06		-	-	-	-
rs11191337	10	104317785	G	0.9303	0.9017	0.9597	5.522e-06		-	-	-	-
rs10883737	10	104320898	G	0.9286	0.9001	0.958	3.142e-06		-	-	-	-
rs7094188	10	104334589	A	0.9299	0.9013	0.9593	4.836e-06		-	-	-	-
rs10883740	10	104334822	C	0.9301	0.9015	0.9595	5.136e-06		-	-	-	-
rs7094614	10	104334874	C	0.9299	0.9013	0.9593	4.836e-06		-	-	-	-
rs77630251	10	104338370	G	0.9278	0.8993	0.9571	2.407e-06		-	-	-	-
rs729025	10	104342206	T	0.9278	0.8994	0.9572	2.446e-06		-	-	-	-
rs11191343	10	104345225	A	0.9276	0.8991	0.9569	2.253e-06		-	-	-	-
rs3824756	10	104359350	C	0.9275	0.8991	0.9569	2.23e-06		-	-	-	-
rs3934495	10	104361711	T	0.9293	0.9008	0.9587	4.013e-06		-	-	-	-
rs4919666	10	104384029	A	0.9246	0.8962	0.9539	8.501e-07		-	-	-	-
rs75558045	10	104384211	CT	0.9246	0.8962	0.9539	8.501e-07		-	-	-	-
rs74558061	10	104384337	G	0.925	0.8965	0.9543	9.768e-07		-	-	-	-
rs7086898	10	104386152	G	0.9239	0.8955	0.9532	6.721e-07		-	-	-	-
rs17114803	10	104386934	C	0.9239	0.8955	0.9532	6.78e-07		-	-	-	-
rs10786700	10	104387735	T	0.924	0.8956	0.9533	6.972e-07		-	-	-	-
rs4917979	10	104388710	C	0.924	0.8956	0.9533	6.972e-07		-	-	-	-
rs2298278	10	104390303	G	0.924	0.8956	0.9533	6.972e-07		-	-	-	-
rs17114808	10	104391285	T	0.924	0.8956	0.9533	7.047e-07		-	-	-	-
rs17114810	10	104391545	T	0.924	0.8956	0.9533	6.912e-07		-	-	-	-
rs11818043	10	104391627	G	0.9248	0.8963	0.9541	9.132e-07		-	-	-	-
rs11191356	10	104393489	G	0.9222	0.8939	0.9513	3.338e-07		-	-	-	-
rs12573474	10	104393506	G	0.9268	0.8984	0.9561	1.705e-06		-	-	-	-
rs1278434233	10	104397936	T	0.9259	0.8974	0.9552	1.327e-06		-	-	-	-
rs10883757	10	104400133	T	0.928	0.8995	0.9574	2.752e-06		-	-	-	-
rs5011218	10	104401218	C	0.9283	0.8997	0.9577	3.01e-06		-	-	-	-
rs11191359	10	104401486	T	0.9287	0.9001	0.9581	3.407e-06		-	-	-	-
rs4146429	10	104401632	C	0.9283	0.8998	0.9578	3.037e-06		-	-	-	-
rs4146428	10	104401721	A	0.9283	0.8998	0.9578	3.037e-06		-	-	-	-
rs1202767795	10	104403085	G	0.9284	0.8998	0.9578	3.082e-06		-	-	-	-
rs10786701	10	104412308	T	0.9276	0.8991	0.957	2.412e-06		-	-	-	-
rs1362164971	10	104412561	CTT	0.9244	0.8958	0.9539	9.678e-07		-	-	-	-
rs59744075	10	104418617	C	0.9268	0.8983	0.9562	1.855e-06		-	-	-	-
rs10883760	10	104419465	T	0.9268	0.8983	0.9562	1.834e-06		-	-	-	-
rs10883761	10	104420018	G	0.9266	0.8981	0.956	1.742e-06		-	-	-	-
rs11191364	10	104423549	A	0.9298	0.9011	0.9593	5.1e-06		-	-	-	-
rs4244354	10	104426177	A	0.9259	0.8974	0.9552	1.349e-06		-	-	-	-
rs10883763	10	104427825	T	0.9251	0.8967	0.9545	1.039e-06		-	-	-	-
rs11191365	10	104430251	A	0.9249	0.8965	0.9543	9.75e-07		-	-	-	-
rs1021973626	10	104431662	G	0.9254	0.8969	0.9547	1.131e-06		-	-	-	-
rs796380641	10	104436019	CT	1.081	1.048	1.115	1.091e-06		-	-	-	-
rs8354	10	104436641	T	0.9192	0.8909	0.9485	1.343e-07		-	-	-	-
rs7077678	10	104438565	C	1.083	1.05	1.117	5.327e-07		-	-	-	-
rs3837369	10	104442056	ACT	1.083	1.05	1.117	5.257e-07		-	-	-	-
rs757709273	10	104445545	AG	1.083	1.05	1.117	5.257e-07		-	-	-	-
rs11191368	10	104449444	T	0.9189	0.8906	0.9481	1.165e-07		-	-	-	-
rs768587668	10	104450052	CT	1.081	1.048	1.115	9.131e-07		-	-	-	-
rs4556473	10	104454700	T	1.083	1.05	1.117	4.733e-07		-	-	-	-
rs10883765	10	104456686	C	0.9191	0.8907	0.9483	1.244e-07		-	-	-	-
rs11191369	10	104457456	G	1.083	1.05	1.117	5.155e-07		-	-	-	-
rs11191373	10	104463676	G	1.083	1.05	1.117	4.714e-07		-	-	-	-
rs11191375	10	104464657	C	0.919	0.8907	0.9483	1.238e-07		-	-	-	-
rs10883766	10	104464763	A	0.919	0.8907	0.9483	1.238e-07		-	-	-	-
rs12415043	10	104467609	C	0.9189	0.8906	0.9481	1.174e-07		-	-	-	-
rs10883767	10	104468583	G	0.9187	0.8904	0.9479	1.082e-07		-	-	-	-
rs4919669	10	104471975	A	0.9187	0.8904	0.9479	1.11e-07		-	-	-	-
rs67160988	10	104472573	A	0.9187	0.8904	0.9479	1.082e-07		-	-	-	-
rs2489741	10	104479875	G	1.082	1.049	1.117	5.861e-07		-	-	-	-
rs11191379	10	104482330	T	0.9191	0.8907	0.9483	1.259e-07		-	-	-	-
rs7917772	10	104487443	A	1.08	1.047	1.114	1.215e-06		-	-	-	-
rs999867	10	104504564	T	0.9243	0.8959	0.9536	7.515e-07		-	-	-	-
rs12571643	10	104520277	A	0.9238	0.8955	0.9531	6.594e-07		-	-	-	-
rs4147157	10	104536360	A	0.9232	0.8949	0.9525	5.34e-07		-	-	-	-
rs486955	10	104546284	T	1.073	1.04	1.107	8.798e-06		-	-	-	-
rs17114998	10	104553421	G	-	-	-	-		1.279	1.152	1.42	3.809e-06
rs284844	10	104554529	G	1.073	1.04	1.107	9.182e-06		-	-	-	-
rs2482507	10	104561356	C	1.073	1.04	1.107	8.848e-06		-	-	-	-
rs1197508389	10	104563364	C	1.076	1.043	1.11	4.369e-06		-	-	-	-
rs562752749	10	104565199	CT	0.9134	0.8851	0.9426	1.675e-08		-	-	-	-
rs117393042	10	104567704	T	-	-	-	-		1.282	1.154	1.423	3.273e-06
rs144160547	10	104580279	T	-	-	-	-		1.268	1.149	1.399	2.36e-06
rs78362087	10	104582155	A	-	-	-	-		1.262	1.144	1.393	3.79e-06
rs17115100	10	104591393	T	0.9127	0.8829	0.9434	6.285e-08		-	-	-	-
rs3740397	10	104592675	C	-	-	-	-		0.8191	0.757	0.8864	7.263e-07
rs1004467	10	104594507	G	0.9159	0.8859	0.947	2.387e-07		-	-	-	-
rs3824755	10	104595849	C	0.9062	0.8762	0.9373	1.083e-08		-	-	-	-
rs138009835	10	104598995	A	0.9063	0.8762	0.9374	1.101e-08		-	-	-	-
rs7912206	10	104604563	T	0.9065	0.8764	0.9376	1.173e-08		-	-	-	-
rs11191416	10	104604916	G	0.915	0.885	0.946	1.752e-07		-	-	-	-
rs150786824	10	104612941	A	0.9064	0.8763	0.9375	1.162e-08		-	-	-	-
rs112468006	10	104613020	A	0.9065	0.8764	0.9376	1.194e-08		-	-	-	-
rs3824754	10	104614350	T	0.9065	0.8764	0.9376	1.194e-08		-	-	-	-
rs4409766	10	104616663	C	0.9121	0.8805	0.9449	3.242e-07		-	-	-	-
rs570995629	10	104619327	CT	0.9047	0.8722	0.9385	8.407e-08		-	-	-	-
rs11191425	10	104625970	T	0.9047	0.8729	0.9377	4.117e-08		-	-	-	-
rs11191426	10	104627230	T	0.9047	0.8729	0.9377	4.117e-08		-	-	-	-
rs7098825	10	104628234	C	0.9196	0.8882	0.9521	2.276e-06		-	-	-	-
rs17878846	10	104630412	T	0.9046	0.8728	0.9376	3.993e-08		-	-	-	-
rs12773892	10	104631177	A	-	-	-	-		0.8192	0.7561	0.8876	1.087e-06
rs10786718	10	104631189	A	0.925	0.8947	0.9564	4.781e-06		0.8216	0.7566	0.8921	2.942e-06
rs1321148642	10	104631484	C	0.9248	0.8945	0.9563	4.529e-06		0.8216	0.7566	0.8921	2.942e-06
rs12767543	10	104631663	A	0.9248	0.8945	0.9563	4.529e-06		0.8216	0.7566	0.8921	2.942e-06
rs7903752	10	104633053	ATTT	0.9248	0.8945	0.9562	4.508e-06		0.8218	0.7568	0.8924	3.029e-06
rs7920657	10	104633244	A	0.925	0.8946	0.9564	4.611e-06		0.8223	0.7573	0.8929	3.239e-06
rs7920697	10	104633337	C	0.9247	0.8943	0.9561	4.299e-06		0.8218	0.7568	0.8924	3.029e-06
rs12764049	10	104634956	G	0.9252	0.8948	0.9566	5.1e-06		0.8221	0.7571	0.8928	3.202e-06
rs12764899	10	104635103	A	0.9252	0.8948	0.9566	5.029e-06		0.8221	0.7571	0.8928	3.202e-06
rs12765002	10	104635348	T	0.9252	0.8948	0.9566	5.029e-06		0.8221	0.7571	0.8928	3.202e-06
rs12771681	10	104635620	C	0.9251	0.8947	0.9565	4.888e-06		0.8221	0.7571	0.8928	3.202e-06
rs77335224	10	104636276	T	0.8965	0.8639	0.9304	7.675e-09		-	-	-	-
rs3740393	10	104636655	C	0.8977	0.8659	0.9307	4.624e-09		-	-	-	-
rs11191434	10	104637508	C	0.8989	0.8664	0.9326	1.336e-08		-	-	-	-
rs3740390	10	104638480	T	0.8963	0.8645	0.9292	2.763e-09		-	-	-	-
rs1240023233	10	104639651	G	0.897	0.8651	0.9301	3.946e-09		-	-	-	-
rs1464265912	10	104642140	C	0.8979	0.8661	0.9309	4.786e-09		-	-	-	-
rs72841270	10	104642237	G	0.8963	0.8645	0.9293	2.816e-09		-	-	-	-
rs556819846	10	104646044	T	0.8974	0.8655	0.9305	4.763e-09		-	-	-	-
rs12768205	10	104647849	T	0.9211	0.892	0.9511	5.271e-07		0.8352	0.7715	0.9042	8.639e-06
rs144662567	10	104648482	C	0.8964	0.8646	0.9294	2.927e-09		-	-	-	-
rs7100709	10	104649729	C	0.9209	0.8918	0.951	5.047e-07		0.8354	0.7717	0.9044	8.838e-06
rs7101182	10	104649781	A	0.9134	0.884	0.9439	6.12e-08		-	-	-	-
rs11191447	10	104652323	T	0.898	0.8661	0.9311	5.397e-09		-	-	-	-
rs10883793	10	104652495	A	0.9199	0.8908	0.95	3.524e-07		0.836	0.7722	0.905	9.566e-06
rs34643607	10	104652815	CA	0.9274	0.8983	0.9575	3.644e-06		-	-	-	-
rs12782585	10	104653473	T	0.9197	0.8907	0.9498	3.298e-07		0.836	0.7722	0.905	9.566e-06
rs10883795	10	104654577	C	0.92	0.8909	0.95	3.561e-07		0.836	0.7722	0.905	9.566e-06
rs10883796	10	104655315	A	0.92	0.8909	0.95	3.561e-07		0.836	0.7722	0.905	9.566e-06
rs74233296	10	104655350	C	0.896	0.8642	0.9289	2.495e-09		-	-	-	-
rs4363528	10	104655515	G	0.9191	0.8901	0.9491	2.634e-07		0.8351	0.7715	0.904	8.408e-06
rs7896290	10	104656015	A	0.92	0.8909	0.95	3.561e-07		0.836	0.7722	0.905	9.566e-06
rs35125602	10	104656039	A	0.896	0.8642	0.9289	2.495e-09		-	-	-	-
rs1182305567	10	104657143	G	0.9202	0.8911	0.9503	4.046e-07		0.8312	0.7678	0.8998	4.956e-06
rs113282265	10	104657248	G	0.8959	0.8641	0.9289	2.458e-09		-	-	-	-
rs12219346	10	104657300	C	0.9198	0.8908	0.9499	3.419e-07		0.836	0.7722	0.905	9.566e-06
rs12218148	10	104657469	A	0.8959	0.8641	0.9289	2.458e-09		-	-	-	-
rs7909286	10	104658992	G	0.9208	0.8917	0.9508	4.733e-07		-	-	-	-
rs7909591	10	104659018	T	0.9208	0.8917	0.9508	4.733e-07		-	-	-	-
rs10883797	10	104659682	C	0.9208	0.8917	0.9508	4.733e-07		-	-	-	-
rs11191453	10	104659852	C	0.8959	0.8641	0.9289	2.458e-09		-	-	-	-
rs11191454	10	104660004	G	0.8957	0.8639	0.9287	2.277e-09		-	-	-	-
rs10786722	10	104660068	T	0.9209	0.8918	0.951	5.013e-07		-	-	-	-
rs10883798	10	104660688	G	0.8959	0.8641	0.9289	2.458e-09		-	-	-	-
rs111383152	10	104660869	A	0.9124	0.8814	0.9446	2.133e-07		-	-	-	-
rs17884001	10	104661245	T	0.8965	0.8647	0.9295	2.973e-09		-	-	-	-
rs1046778	10	104661484	C	0.9213	0.8921	0.9514	5.78e-07		0.8316	0.7681	0.9002	5.216e-06
rs4568943	10	104661881	A	0.8959	0.8641	0.9289	2.458e-09		-	-	-	-
rs11191459	10	104662118	A	0.9211	0.8919	0.9511	5.234e-07		0.8362	0.7724	0.9052	9.78e-06
rs17879819	10	104662215	T	0.8959	0.8641	0.9289	2.458e-09		-	-	-	-
rs7897654	10	104662458	C	0.9209	0.8918	0.951	4.968e-07		-	-	-	-
rs7912578	10	104662673	G	0.9209	0.8918	0.951	4.968e-07		-	-	-	-
rs10883799	10	104663310	A	0.9207	0.8916	0.9508	4.685e-07		-	-	-	-
rs12221193	10	104665267	C	0.8968	0.8649	0.9298	3.396e-09		-	-	-	-
rs185575325	10	104665997	G	0.8969	0.8651	0.9299	3.59e-09		-	-	-	-
rs77180047	10	104666757	A	0.8946	0.8629	0.9275	1.499e-09		-	-	-	-
rs7475853	10	104673097	A	0.8946	0.8629	0.9275	1.473e-09		-	-	-	-
rs866411378	10	104675802	A	0.8966	0.865	0.9294	2.638e-09		-	-	-	-
rs12221064	10	104677126	T	0.8949	0.8631	0.9278	1.63e-09		-	-	-	-
rs2297787	10	104680137	A	0.9029	0.8712	0.9358	2.217e-08		-	-	-	-
rs17115213	10	104681143	G	0.8952	0.8635	0.9281	1.819e-09		-	-	-	-
rs77602510	10	104682602	A	0.8954	0.8634	0.9286	2.74e-09		-	-	-	-
rs78821730	10	104684544	A	0.8954	0.8634	0.9286	2.74e-09		-	-	-	-
rs12411886	10	104685299	A	0.8952	0.8632	0.9284	2.537e-09		-	-	-	-
rs10509759	10	104689665	T	0.8951	0.8631	0.9283	2.455e-09		-	-	-	-
rs112699822	10	104692633	A	0.8951	0.8631	0.9283	2.455e-09		-	-	-	-
rs112314091	10	104694654	A	0.8951	0.8631	0.9283	2.455e-09		-	-	-	-
rs757649586	10	104696990	A	0.8951	0.8631	0.9283	2.455e-09		-	-	-	-
rs5011520	10	104697516	A	0.8951	0.8631	0.9283	2.455e-09		-	-	-	-
rs969161004	10	104700268	C	-	-	-	-		1.213	1.113	1.321	9.719e-06
rs11191472	10	104707016	T	0.8931	0.8612	0.9262	1.155e-09		-	-	-	-
rs10883806	10	104713076	T	0.8929	0.861	0.926	1.064e-09		-	-	-	-
rs11191474	10	104713113	C	0.8926	0.8607	0.9257	9.455e-10		-	-	-	-
rs11191475	10	104713162	T	0.8929	0.861	0.926	1.064e-09		-	-	-	-
rs12413409	10	104719096	A	0.8926	0.8607	0.9256	9.212e-10		-	-	-	-
rs10883808	10	104721126	T	0.8929	0.861	0.926	1.064e-09		-	-	-	-
rs78260931	10	104721962	C	0.8929	0.861	0.926	1.064e-09		-	-	-	-
rs11191479	10	104723620	C	0.8936	0.8617	0.9267	1.338e-09		-	-	-	-
rs11191484	10	104729249	A	0.8935	0.8616	0.9266	1.321e-09		-	-	-	-
rs75533799	10	104733275	G	0.9135	0.8834	0.9447	1.251e-07		-	-	-	-
rs11191488	10	104735236	AC	0.8935	0.8616	0.9266	1.321e-09		-	-	-	-
rs145010450	10	104737697	TG	0.8935	0.8616	0.9266	1.321e-09		-	-	-	-
rs10883815	10	104739179	C	0.8935	0.8616	0.9266	1.321e-09		-	-	-	-
rs550634599	10	104739677	AT	0.8935	0.8617	0.9265	1.129e-09		-	-	-	-
rs112390216	10	104741031	T	0.8934	0.8615	0.9265	1.251e-09		-	-	-	-
rs3902934	10	104746649	G	0.9292	0.9	0.9594	6.691e-06		0.8214	0.7589	0.8891	1.11e-06
rs77860422	10	104748009	A	0.8946	0.8627	0.9277	1.9e-09		-	-	-	-
rs1890184	10	104748459	C	0.9289	0.8997	0.959	5.997e-06		0.8208	0.7582	0.8884	1.031e-06
rs572510752	10	104749244	TA	0.8963	0.8643	0.9296	3.834e-09		-	-	-	-
rs541745677	10	104749705	CTT	0.8918	0.86	0.9249	7.038e-10		-	-	-	-
rs10883816	10	104749725	G	0.9293	0.9001	0.9595	6.935e-06		0.8212	0.7587	0.8889	1.075e-06
rs10509757	10	104752960	A	0.9289	0.8997	0.959	5.997e-06		0.821	0.7585	0.8887	1.071e-06
rs10883817	10	104755431	A	0.9299	0.9007	0.9601	8.293e-06		0.8214	0.7588	0.8891	1.12e-06
rs7911789	10	104756374	C	0.9296	0.9004	0.9598	7.543e-06		0.8212	0.7587	0.8888	1.065e-06
rs11191499	10	104764271	C	0.8937	0.8617	0.9268	1.426e-09		-	-	-	-
rs67908413	10	104764989	C	0.929	0.8998	0.9592	6.292e-06		0.8217	0.7592	0.8894	1.156e-06
rs11191502	10	104765494	G	0.8927	0.8608	0.9258	9.863e-10		-	-	-	-
rs113554404	10	104766120	T	0.8928	0.8608	0.9258	1.005e-09		-	-	-	-
rs11191505	10	104766891	T	0.8928	0.8608	0.9258	1.005e-09		-	-	-	-
rs74444347	10	104769275	C	0.8928	0.8608	0.9258	1.005e-09		-	-	-	-
rs12221335	10	104769392	A	0.8928	0.8608	0.9258	1.005e-09		-	-	-	-
rs11191511	10	104769709	C	0.8929	0.861	0.926	1.081e-09		-	-	-	-
rs11191514	10	104773364	T	0.8928	0.8608	0.9258	1.005e-09		-	-	-	-
rs77787671	10	104776205	T	0.8919	0.86	0.9249	7.063e-10		-	-	-	-
rs11191515	10	104776527	A	0.8919	0.8601	0.925	7.23e-10		-	-	-	-
rs747219957	10	104778443	C	0.8917	0.8599	0.9248	6.67e-10		-	-	-	-
rs113970872	10	104778812	T	0.8917	0.8599	0.9248	6.67e-10		-	-	-	-
rs11191517	10	104780038	A	0.8917	0.8599	0.9248	6.67e-10		-	-	-	-
rs11191519	10	104784918	T	0.8932	0.8613	0.9262	1.143e-09		-	-	-	-
rs11191521	10	104789475	G	0.8931	0.8612	0.9262	1.141e-09		-	-	-	-
rs11191522	10	104789580	A	0.8928	0.8609	0.9259	1.036e-09		-	-	-	-
rs755312871	10	104792250	C	0.8932	0.8613	0.9263	1.175e-09		-	-	-	-
rs75970938	10	104793648	C	0.8934	0.8615	0.9265	1.276e-09		-	-	-	-
rs79668541	10	104793904	T	0.8934	0.8615	0.9265	1.276e-09		-	-	-	-
rs76752100	10	104794086	T	0.8941	0.8622	0.9272	1.638e-09		-	-	-	-
rs10786733	10	104794947	A	0.9294	0.9002	0.9596	7.131e-06		0.8235	0.7608	0.8913	1.506e-06
rs140473396	10	104795885	GAC	0.8896	0.8578	0.9227	3.207e-10		-	-	-	-
rs11191531	10	104806898	C	0.894	0.862	0.9271	1.593e-09		-	-	-	-
rs12219027	10	104811203	C	0.8941	0.8622	0.9273	1.692e-09		-	-	-	-
rs10883823	10	104812331	C	0.9295	0.9003	0.9597	7.482e-06		0.8249	0.7621	0.8928	1.867e-06
rs10883824	10	104812897	G	0.9297	0.9004	0.9599	7.784e-06		0.8267	0.7637	0.8947	2.423e-06
rs772071322	10	104814347	G	0.8937	0.8617	0.9269	1.5e-09		-	-	-	-
rs11191534	10	104815827	G	0.8943	0.8624	0.9274	1.669e-09		-	-	-	-
rs745753578	10	104815871	A	0.8965	0.8647	0.9295	3.015e-09		-	-	-	-
rs11191542	10	104824324	A	0.93	0.9008	0.9602	8.543e-06		0.826	0.7632	0.894	2.175e-06
rs11191543	10	104824387	A	0.8935	0.8616	0.9266	1.266e-09		-	-	-	-
rs3781285	10	104825665	G	0.8937	0.8618	0.9268	1.358e-09		-	-	-	-
rs773933200	10	104828026	G	0.8933	0.8614	0.9264	1.189e-09		-	-	-	-
rs1926032	10	104829469	T	0.8984	0.8664	0.9317	7.592e-09		-	-	-	-
rs10883826	10	104830819	G	-	-	-	-		0.8292	0.7662	0.8974	3.422e-06
rs943037	10	104835919	T	0.8937	0.8618	0.9268	1.372e-09		-	-	-	-
rs943036	10	104836047	C	-	-	-	-		0.8279	0.765	0.8961	2.866e-06
rs943035	10	104839152	C	-	-	-	-		0.8269	0.764	0.895	2.495e-06
rs12219901	10	104840967	G	0.8937	0.8618	0.9268	1.372e-09		-	-	-	-
rs7921574	10	104840970	C	-	-	-	-		0.8268	0.7639	0.8948	2.442e-06
rs10458729	10	104841479	T	0.8941	0.8621	0.9272	1.577e-09		-	-	-	-
rs7092200	10	104844872	C	-	-	-	-		0.8275	0.7646	0.8956	2.703e-06
rs11191548	10	104846178	C	0.8941	0.8622	0.9272	1.588e-09		-	-	-	-
rs8139	10	104848123	A	-	-	-	-		0.8252	0.7625	0.8932	1.951e-06
rs10430665	10	104848430	T	0.8933	0.8614	0.9264	1.185e-09		-	-	-	-
rs10786736	10	104849116	C	0.8932	0.8613	0.9262	1.139e-09		-	-	-	-
rs3740387	10	104849468	A	0.923	0.8938	0.9532	1.064e-06		0.8319	0.7682	0.9008	5.865e-06
rs11191551	10	104850835	G	0.8936	0.8618	0.9267	1.322e-09		-	-	-	-
rs17094683	10	104851301	T	0.8932	0.8614	0.9263	1.14e-09		-	-	-	-
rs12217501	10	104851889	C	0.8927	0.8608	0.9257	9.507e-10		-	-	-	-
rs12220743	10	104851912	T	0.8927	0.8608	0.9257	9.507e-10		-	-	-	-
rs12412038	10	104856162	A	0.8933	0.8614	0.9264	1.188e-09		-	-	-	-
rs3215816	10	104856764	C	0.8933	0.8614	0.9264	1.188e-09		-	-	-	-
rs11191555	10	104857523	C	0.8933	0.8614	0.9264	1.184e-09		-	-	-	-
rs370574766	10	104861271	A	0.9026	0.8707	0.9357	2.396e-08		-	-	-	-
rs11191557	10	104864614	G	0.8931	0.8612	0.9262	1.095e-09		-	-	-	-
rs11191558	10	104864678	A	0.8931	0.8612	0.9262	1.095e-09		-	-	-	-
rs11191559	10	104867686	T	0.8925	0.8607	0.9256	8.815e-10		-	-	-	-
rs11191560	10	104869038	C	0.8923	0.8604	0.9253	7.88e-10		-	-	-	-
rs12413046	10	104871204	G	0.8931	0.8612	0.9262	1.095e-09		-	-	-	-
rs10883832	10	104871279	G	0.8931	0.8612	0.9262	1.095e-09		-	-	-	-
rs9633712	10	104873761	C	0.8948	0.8628	0.928	2.213e-09		-	-	-	-
rs79082900	10	104877302	C	0.8933	0.8614	0.9264	1.188e-09		-	-	-	-
rs11191564	10	104878543	T	0.8933	0.8614	0.9264	1.188e-09		-	-	-	-
rs529049131	10	104879855	CA	0.8921	0.8602	0.9251	7.364e-10		-	-	-	-
rs1060240	10	104883337	G	0.8931	0.8612	0.9262	1.095e-09		-	-	-	-
rs10883835	10	104884208	C	0.8931	0.8612	0.9262	1.095e-09		-	-	-	-
rs11191568	10	104886374	A	0.8933	0.8614	0.9264	1.188e-09		-	-	-	-
rs112924565	10	104888866	A	0.9193	0.8903	0.9493	2.753e-07		0.8345	0.7707	0.9035	8.049e-06
rs200372827	10	104890340	T	1.079	1.044	1.114	4.591e-06		-	-	-	-
rs732998	10	104897901	C	0.893	0.8611	0.9261	1.109e-09		-	-	-	-
rs11598702	10	104897985	C	-	-	-	-		1.218	1.117	1.327	7.314e-06
rs11191574	10	104898126	T	0.8925	0.8606	0.9256	8.891e-10		-	-	-	-
rs11191575	10	104898337	T	0.8925	0.8606	0.9256	8.891e-10		-	-	-	-
rs79993475	10	104901031	G	0.8923	0.8604	0.9254	8.187e-10		-	-	-	-
rs12220375	10	104901491	C	0.8923	0.8604	0.9254	8.187e-10		-	-	-	-
rs138172222	10	104902430	GA	0.8923	0.8604	0.9254	8.187e-10		-	-	-	-
rs11191580	10	104906211	C	0.894	0.862	0.9271	1.559e-09		-	-	-	-
rs79680647	10	104910959	A	0.8877	0.8555	0.9211	2.637e-10		-	-	-	-
rs11191582	10	104913653	A	0.8831	0.8507	0.9168	7.771e-11		-	-	-	-
rs74233809	10	104913940	C	0.8869	0.8546	0.9204	2.306e-10		-	-	-	-
rs12416331	10	104928914	A	0.8881	0.8559	0.9215	2.932e-10		-	-	-	-
rs11191587	10	104929716	C	0.8946	0.8626	0.9277	1.933e-09		-	-	-	-
rs12219304	10	104931584	C	0.8955	0.8632	0.9289	3.676e-09		-	-	-	-
rs11191593	10	104939215	C	0.8953	0.8633	0.9285	2.601e-09		-	-	-	-
rs79237883	10	104940946	C	0.8952	0.8632	0.9284	2.549e-09		-	-	-	-
rs34747231	10	104942244	G	0.8952	0.8632	0.9284	2.549e-09		-	-	-	-
rs77420391	10	104945823	A	0.8887	0.8562	0.9224	5.336e-10		-	-	-	-
rs761360417	10	104954777	T	0.901	0.8693	0.934	1.266e-08		-	-	-	-
rs112913898	10	104958900	A	0.9051	0.8731	0.9384	6.066e-08		-	-	-	-
rs11191607	10	104959188	T	0.9109	0.8791	0.9439	2.776e-07		-	-	-	-
rs113278154	10	104960464	T	0.9105	0.8789	0.9432	1.877e-07		-	-	-	-
rs2137320	11	1884342	G	0.9221	0.8927	0.9525	9.609e-07		-	-	-	-
rs972290195	11	1886676	C	0.8924	0.8532	0.9333	6.448e-07		-	-	-	-
rs113484129	11	1886775	T	0.893	0.8538	0.9341	7.966e-07		-	-	-	-
rs569550	11	1887068	T	0.9089	0.8771	0.9418	1.392e-07		-	-	-	-
rs61868775	11	1887157	T	0.893	0.8538	0.9341	7.999e-07		-	-	-	-
rs612652	11	1887216	T	0.8962	0.8629	0.9308	1.414e-08		-	-	-	-
rs74047621	11	1887531	T	0.8934	0.8541	0.9345	8.856e-07		-	-	-	-
rs7938342	11	1887806	T	0.8997	0.866	0.9346	5.513e-08		-	-	-	-
rs4980379	11	1888614	C	0.9223	0.8928	0.9527	1.048e-06		-	-	-	-
rs10734623	11	1889249	C	0.9202	0.8898	0.9516	1.206e-06		-	-	-	-
rs61868776	11	1890321	T	0.8856	0.8471	0.9257	7.982e-08		-	-	-	-
rs592373	11	1890990	G	0.9	0.8662	0.9351	6.831e-08		-	-	-	-
rs686722	11	1891722	C	0.9257	0.8959	0.9563	3.453e-06		-	-	-	-
rs4980389	11	1892585	G	0.9057	0.8738	0.9387	5.944e-08		-	-	-	-
rs562434	11	1892930	G	0.9243	0.8946	0.9549	2.13e-06		-	-	-	-
rs4980388	11	1893104	A	0.8992	0.8653	0.9344	5.873e-08		-	-	-	-
rs113563848	11	1893506	T	0.9006	0.8668	0.9358	8.264e-08		-	-	-	-
rs113244818	11	1893513	T	0.8951	0.8566	0.9353	7.608e-07		-	-	-	-
rs112394118	11	1893516	T	0.8951	0.8566	0.9353	7.608e-07		-	-	-	-
rs4980387	11	1893851	T	0.9014	0.8676	0.9365	1e-07		-	-	-	-
rs12418543	11	1894163	G	0.8993	0.8654	0.9346	6.389e-08		-	-	-	-
rs112640876	11	1895043	G	0.9007	0.8669	0.9358	8.311e-08		-	-	-	-
rs149188822	11	1895093	C	0.9015	0.8678	0.9366	1.033e-07		-	-	-	-
rs4980386	11	1895708	C	0.9067	0.8749	0.9397	7.594e-08		-	-	-	-
rs588321	11	1896957	G	0.9064	0.8746	0.9393	6.791e-08		-	-	-	-
rs1973765	11	1898664	T	0.9067	0.8757	0.9388	3.294e-08		-	-	-	-
rs620315	11	1902475	G	0.9273	0.8987	0.9567	2.155e-06		-	-	-	-
rs621679	11	1902768	G	0.9261	0.8976	0.9555	1.46e-06		-	-	-	-
rs661348	11	1905292	T	0.9303	0.9013	0.9602	7.661e-06		-	-	-	-
rs3781962	11	1907609	C	0.9282	0.8992	0.9581	4.041e-06		-	-	-	-
rs576603	11	1914139	C	0.9142	0.8834	0.9461	2.943e-07		-	-	-	-
rs2525886	11	2024451	T	1.077	1.044	1.111	3.376e-06		-	-	-	-
rs3858516	11	2030298	G	1.083	1.05	1.117	5.003e-07		-	-	-	-
rs1032778	11	100512650	A	1.075	1.042	1.109	4.671e-06		-	-	-	-
rs10791423	11	100514991	G	1.073	1.041	1.107	7.396e-06		-	-	-	-
rs1587647	11	100516783	T	1.074	1.041	1.108	6.027e-06		-	-	-	-
rs11224353	11	100517805	G	1.074	1.042	1.108	5.643e-06		-	-	-	-
rs10894997	11	100518168	T	1.074	1.041	1.108	5.928e-06		-	-	-	-
rs55657437	11	100518719	T	1.074	1.042	1.108	5.75e-06		-	-	-	-
rs12221896	11	100519629	C	1.075	1.042	1.109	4.543e-06		-	-	-	-
rs11224360	11	100522803	T	1.076	1.043	1.11	3.636e-06		-	-	-	-
rs4272757	11	100523843	C	1.077	1.044	1.11	3.053e-06		-	-	-	-
rs7480411	11	100524433	G	1.075	1.042	1.109	4.905e-06		-	-	-	-
rs7484139	11	100524615	T	1.076	1.043	1.11	3.259e-06		-	-	-	-
rs11224361	11	100525741	A	1.076	1.043	1.11	3.418e-06		-	-	-	-
rs4309128	11	100526383	G	1.078	1.045	1.112	1.982e-06		-	-	-	-
rs4347357	11	100526408	T	1.076	1.044	1.11	3.244e-06		-	-	-	-
rs4340009	11	100526509	G	1.073	1.041	1.107	7.463e-06		-	-	-	-
rs4526748	11	100528094	A	1.078	1.045	1.112	1.864e-06		-	-	-	-
rs55869272	11	100529137	C	1.078	1.046	1.112	1.783e-06		-	-	-	-
rs11500929	11	100529398	A	1.074	1.041	1.108	6.709e-06		-	-	-	-
rs11224366	11	100529923	A	1.077	1.044	1.111	2.745e-06		-	-	-	-
rs7105124	11	100531897	T	1.074	1.042	1.108	6.089e-06		-	-	-	-
rs10895001	11	100533021	G	1.08	1.047	1.114	9.742e-07		-	-	-	-
rs10750593	11	100533447	C	1.08	1.047	1.114	1.035e-06		-	-	-	-
rs7942556	11	100534632	T	1.079	1.046	1.113	1.507e-06		-	-	-	-
rs1532710	11	100536632	T	1.079	1.046	1.112	1.661e-06		-	-	-	-
rs2134301	11	100537407	A	1.078	1.046	1.112	1.751e-06		-	-	-	-
rs10895003	11	100538905	A	1.079	1.046	1.112	1.666e-06		-	-	-	-
rs34765159	11	100539144	C	1.079	1.046	1.112	1.666e-06		-	-	-	-
rs11224372	11	100540232	G	1.079	1.046	1.113	1.586e-06		-	-	-	-
rs17095329	11	100540360	G	1.079	1.046	1.113	1.586e-06		-	-	-	-
rs10895004	11	100541694	T	1.079	1.046	1.113	1.553e-06		-	-	-	-
rs10895005	11	100543927	T	1.081	1.048	1.115	9.078e-07		-	-	-	-
rs10431107	11	100544292	C	1.079	1.046	1.113	1.457e-06		-	-	-	-
rs7933402	11	100544896	C	1.077	1.044	1.111	3.048e-06		-	-	-	-
rs6590805	11	100546036	T	1.083	1.05	1.118	4.319e-07		-	-	-	-
rs4753980	11	100547362	T	1.081	1.048	1.115	9.473e-07		-	-	-	-
rs4754692	11	100549537	G	1.081	1.048	1.115	9.092e-07		-	-	-	-
rs2055449	11	100550330	T	1.081	1.048	1.115	8.583e-07		-	-	-	-
rs2055450	11	100550417	A	1.081	1.048	1.115	8.658e-07		-	-	-	-
rs4312035	11	100555114	A	1.08	1.047	1.114	1.209e-06		-	-	-	-
rs7938601	11	100555858	T	1.081	1.048	1.115	8.459e-07		-	-	-	-
rs7928871	11	100556644	T	1.082	1.049	1.116	6.741e-07		-	-	-	-
rs653320	11	100570960	T	1.083	1.05	1.117	5.168e-07		-	-	-	-
rs670401	11	100572410	G	1.082	1.049	1.116	5.956e-07		-	-	-	-
rs1216743	11	100573120	A	1.086	1.053	1.12	1.829e-07		-	-	-	-
rs12269905	11	100573366	G	1.088	1.055	1.122	9.881e-08		-	-	-	-
rs12288075	11	100573379	T	1.088	1.055	1.122	9.992e-08		-	-	-	-
rs1260178053	11	100573402	C	1.084	1.051	1.118	3.679e-07		-	-	-	-
rs750534145	11	100573683	G	1.088	1.055	1.122	1.074e-07		-	-	-	-
rs61910467	11	100573688	G	1.088	1.055	1.122	1.074e-07		-	-	-	-
rs7938194	11	100574423	G	1.091	1.057	1.125	4.474e-08		-	-	-	-
rs58897271	11	100575705	G	1.092	1.058	1.126	3.428e-08		-	-	-	-
rs10431108	11	100576409	A	1.087	1.054	1.121	1.385e-07		-	-	-	-
rs757937971	11	100576708	C	1.088	1.05	1.128	4.162e-06		-	-	-	-
rs4754695	11	100576952	A	1.088	1.055	1.122	9.752e-08		-	-	-	-
rs6590810	11	100578675	G	1.087	1.054	1.121	1.436e-07		-	-	-	-
rs6590811	11	100578884	T	1.087	1.054	1.121	1.446e-07		-	-	-	-
rs1847150	11	100579833	C	1.087	1.054	1.121	1.491e-07		-	-	-	-
rs1847149	11	100579854	T	1.087	1.054	1.121	1.515e-07		-	-	-	-
rs1234988	11	100581320	A	1.086	1.053	1.121	1.682e-07		-	-	-	-
rs72387152	11	100581324	C	1.086	1.053	1.12	1.776e-07		-	-	-	-
rs6590812	11	100582228	A	1.086	1.053	1.12	2.015e-07		-	-	-	-
rs2298609	11	100582699	G	1.086	1.053	1.12	1.94e-07		-	-	-	-
rs1502284	11	100584150	G	1.084	1.051	1.119	3.222e-07		-	-	-	-
rs908155068	11	100585120	T	1.084	1.051	1.118	4.355e-07		-	-	-	-
rs6590813	11	100585425	A	1.083	1.05	1.117	5.163e-07		-	-	-	-
rs11224403	11	100585536	G	1.082	1.049	1.116	6.089e-07		-	-	-	-
rs2455569	11	100585807	C	1.084	1.051	1.118	3.893e-07		-	-	-	-
rs10895009	11	100585889	C	1.083	1.05	1.117	4.477e-07		-	-	-	-
rs7106603	11	100587092	C	1.085	1.052	1.119	2.644e-07		-	-	-	-
rs7926526	11	100588324	C	1.086	1.053	1.12	1.843e-07		-	-	-	-
rs6590814	11	100590270	C	1.086	1.053	1.12	2.035e-07		-	-	-	-
rs1313778121	11	100591414	C	1.087	1.054	1.121	1.411e-07		-	-	-	-
rs4753984	11	100592948	A	1.086	1.053	1.12	1.95e-07		-	-	-	-
rs7105451	11	100593443	A	1.086	1.053	1.121	1.688e-07		-	-	-	-
rs633185	11	100593538	C	1.085	1.052	1.12	2.278e-07		-	-	-	-
rs10128687	11	100594663	G	1.086	1.053	1.12	1.895e-07		-	-	-	-
rs7130275	11	100595013	C	1.086	1.053	1.12	2.045e-07		-	-	-	-
rs7103397	11	100595418	C	1.086	1.053	1.12	2.027e-07		-	-	-	-
rs1222284027	11	100595422	A	1.082	1.049	1.117	5.69e-07		-	-	-	-
rs890040284	11	100595567	C	1.086	1.053	1.12	2.001e-07		-	-	-	-
rs7114867	11	100595960	A	1.086	1.053	1.12	1.771e-07		-	-	-	-
rs7112041	11	100596336	C	1.086	1.053	1.12	1.912e-07		-	-	-	-
rs11224413	11	100596652	C	1.086	1.053	1.12	1.912e-07		-	-	-	-
rs7952055	11	100597974	A	1.086	1.053	1.12	1.864e-07		-	-	-	-
rs7928576	11	100598981	T	1.085	1.052	1.119	2.476e-07		-	-	-	-
rs6590816	11	100601633	A	1.085	1.052	1.12	2.884e-07		-	-	-	-
rs12291493	11	100602132	G	1.085	1.052	1.12	2.329e-07		-	-	-	-
rs12286062	11	100602175	T	1.086	1.053	1.12	2.07e-07		-	-	-	-
rs10895011	11	100602481	G	1.085	1.052	1.12	2.329e-07		-	-	-	-
rs11224417	11	100602792	C	1.086	1.053	1.12	1.982e-07		-	-	-	-
rs6590817	11	100602975	A	1.086	1.053	1.12	2e-07		-	-	-	-
rs604723	11	100610546	C	1.087	1.054	1.121	1.507e-07		-	-	-	-
rs1165996028	11	100611020	G	1.086	1.052	1.12	2.089e-07		-	-	-	-
rs7930157	11	100611171	G	1.086	1.053	1.12	1.78e-07		-	-	-	-
rs10686612	11	100613088	CTG	1.086	1.053	1.12	1.973e-07		-	-	-	-
rs4480510	11	100615288	TGTGC	1.087	1.054	1.121	1.396e-07		-	-	-	-
rs4754697	11	100616571	A	1.087	1.054	1.121	1.446e-07		-	-	-	-
rs607562	11	100624538	G	1.087	1.054	1.121	1.215e-07		-	-	-	-
rs4495864	11	100628231	C	1.088	1.055	1.122	8.666e-08		-	-	-	-
rs9919648	11	100631500	G	1.086	1.053	1.12	1.84e-07		-	-	-	-
rs4754698	11	100631908	G	1.086	1.053	1.121	1.542e-07		-	-	-	-
rs7125452	11	100633321	A	1.086	1.053	1.12	1.718e-07		-	-	-	-
rs11224435	11	100633664	G	1.085	1.052	1.12	2.594e-07		-	-	-	-
rs492237	11	100636578	C	1.086	1.053	1.12	1.608e-07		-	-	-	-
rs667575	11	100638255	A	1.084	1.051	1.118	3.299e-07		-	-	-	-
rs486023	11	100643137	G	1.085	1.052	1.119	2.409e-07		-	-	-	-
rs6590820	11	100644491	G	1.082	1.049	1.117	6.449e-07		-	-	-	-
rs6590821	11	100645464	C	1.084	1.051	1.118	3.48e-07		-	-	-	-
rs3858410	11	100649197	T	1.078	1.045	1.112	1.866e-06		-	-	-	-
rs1867063	11	100650251	A	1.075	1.042	1.109	5.456e-06		-	-	-	-
rs58051655	11	100650259	G	1.075	1.042	1.109	5.174e-06		-	-	-	-
rs588615	11	100650559	C	1.076	1.042	1.11	4.864e-06		-	-	-	-
rs612090	11	100650920	T	1.076	1.043	1.11	4.532e-06		-	-	-	-
rs12419937	11	100652324	T	1.079	1.046	1.113	1.499e-06		-	-	-	-
rs595030	11	100652410	T	1.075	1.042	1.109	5.196e-06		-	-	-	-
rs660736	11	100654911	A	1.074	1.041	1.108	8.442e-06		-	-	-	-
rs626558	11	100655017	G	1.075	1.042	1.109	5.815e-06		-	-	-	-
rs662449	11	100661134	A	1.076	1.043	1.11	4.177e-06		-	-	-	-
rs35472062	11	100662557	C	1.074	1.041	1.108	8.168e-06		-	-	-	-
rs3858412	11	100663301	G	1.074	1.041	1.108	8.478e-06		-	-	-	-
rs12793858	11	100664080	G	1.073	1.04	1.107	8.876e-06		-	-	-	-
rs11823529	11	100664217	C	1.073	1.04	1.107	8.876e-06		-	-	-	-
rs2155140	11	100669822	C	1.074	1.041	1.108	7.327e-06		-	-	-	-
rs614615	11	100669925	T	1.074	1.041	1.108	7.431e-06		-	-	-	-
rs17651772	11	100672237	A	1.074	1.041	1.108	6.866e-06		-	-	-	-
rs11224461	11	100679357	C	1.077	1.044	1.111	3.015e-06		-	-	-	-
rs12801715	11	100682388	G	1.077	1.044	1.111	2.714e-06		-	-	-	-
rs12419467	11	100683876	G	1.074	1.041	1.108	8.383e-06		-	-	-	-
rs10791427	11	100685384	G	1.074	1.041	1.108	7.702e-06		-	-	-	-
rs12417529	11	100685694	C	1.074	1.041	1.108	8.279e-06		-	-	-	-
rs4754701	11	100688605	G	1.074	1.041	1.108	6.827e-06		-	-	-	-
rs35473622	11	100692566	A	1.077	1.044	1.111	3.166e-06		-	-	-	-
rs11224474	11	100695918	G	1.074	1.041	1.108	8.012e-06		-	-	-	-
rs3741920	12	6938872	T	-	-	-	-		1.205	1.116	1.301	1.816e-06
rs74737984	12	16524973	T	-	-	-	-		1.253	1.136	1.381	6.173e-06
rs73064107	12	16525628	T	-	-	-	-		1.257	1.141	1.386	4.093e-06
rs116857816	12	89963991	A	0.8952	0.8587	0.9332	1.777e-07		-	-	-	-
rs60734010	12	89968564	T	0.8917	0.8545	0.9306	1.428e-07		-	-	-	-
rs10689649	12	89969919	AACTC	0.8997	0.8715	0.9287	6.842e-11		-	-	-	-
rs77966649	12	89970187	C	0.8957	0.8592	0.9337	2.046e-07		-	-	-	-
rs1689040	12	89978233	T	0.8999	0.8717	0.9289	7.9e-11		-	-	-	-
rs185097551	12	89978613	C	0.9016	0.8654	0.9393	7.277e-07		-	-	-	-
rs1401982	12	89989599	G	0.9005	0.8723	0.9296	1.038e-10		-	-	-	-
rs11105337	12	89993507	T	0.9005	0.8721	0.9298	1.419e-10		-	-	-	-
rs3741895	12	90004323	C	0.8452	0.79	0.9043	1.075e-06		-	-	-	-
rs2681472	12	90008959	G	0.8998	0.8714	0.929	9.985e-11		-	-	-	-
rs2681492	12	90013089	C	0.8999	0.8715	0.9292	1.153e-10		-	-	-	-
rs2070759	12	90017736	G	0.9133	0.8854	0.9421	1.055e-08		-	-	-	-
rs2681485	12	90025622	G	0.9001	0.8719	0.9292	8.927e-11		-	-	-	-
rs11105352	12	90026462	A	0.8993	0.8709	0.9287	9.064e-11		-	-	-	-
rs11105353	12	90026463	A	0.8993	0.8709	0.9287	9.064e-11		-	-	-	-
rs11105354	12	90026523	G	0.8993	0.8709	0.9287	9.064e-11		-	-	-	-
rs10858914	12	90031395	C	0.9121	0.8842	0.9408	6.23e-09		-	-	-	-
rs939329	12	90039884	G	0.915	0.887	0.9438	1.971e-08		-	-	-	-
rs117688951	12	90045144	G	0.9002	0.8614	0.9407	2.852e-06		-	-	-	-
rs11431123	12	90046518	GT	0.9005	0.872	0.9298	1.458e-10		-	-	-	-
rs12579302	12	90050503	G	0.9004	0.872	0.9297	1.421e-10		-	-	-	-
rs111478946	12	90058842	A	0.8996	0.8712	0.9289	9.945e-11		-	-	-	-
rs17249754	12	90060586	A	0.8999	0.8715	0.9292	1.131e-10		-	-	-	-
rs6538195	12	90062376	A	0.8997	0.8713	0.929	1.016e-10		-	-	-	-
rs11432601	12	90064148	AT	1.092	1.059	1.127	2.501e-08		-	-	-	-
rs35044827	12	90065548	G	0.9183	0.8901	0.9473	8.376e-08		-	-	-	-
rs11105364	12	90069276	G	0.8996	0.8712	0.9289	9.759e-11		-	-	-	-
rs11105365	12	90070823	G	0.8994	0.8713	0.9283	5.321e-11		-	-	-	-
rs73437358	12	90072076	A	0.8995	0.8711	0.9288	9.421e-11		-	-	-	-
rs58511820	12	90073301	T	0.8992	0.8628	0.9371	4.466e-07		-	-	-	-
rs11105368	12	90074441	C	0.9002	0.8718	0.9295	1.294e-10		-	-	-	-
rs4842675	12	90075243	T	0.8997	0.8713	0.929	1.027e-10		-	-	-	-
rs7136259	12	90081188	T	0.9025	0.8741	0.9317	2.954e-10		-	-	-	-
rs201384010	12	90084104	CT	0.903	0.8742	0.9328	7.119e-10		-	-	-	-
rs11105375	12	90088580	A	0.9028	0.8743	0.9323	4.366e-10		-	-	-	-
rs11105376	12	90088768	A	0.9036	0.875	0.9331	6.209e-10		-	-	-	-
rs10858917	12	90088790	G	0.9033	0.8748	0.9328	5.331e-10		-	-	-	-
rs11105377	12	90088829	C	0.9035	0.8752	0.9327	4.244e-10		-	-	-	-
rs10550903	12	90090286	CAA	0.903	0.8745	0.9325	4.742e-10		-	-	-	-
rs11105378	12	90090741	T	0.9027	0.8742	0.9322	4.256e-10		-	-	-	-
rs12230074	12	90090867	G	0.9027	0.8742	0.9322	4.212e-10		-	-	-	-
rs1401981	12	90091446	A	0.9029	0.8743	0.9325	5.574e-10		-	-	-	-
rs4842676	12	90091782	G	0.9049	0.8762	0.9347	1.374e-09		-	-	-	-
rs11105379	12	90095173	C	0.9201	0.8881	0.9533	4.091e-06		-	-	-	-
rs10858918	12	90096345	T	0.9214	0.8898	0.9541	4.108e-06		-	-	-	-
rs10745511	12	90097667	G	0.9205	0.8885	0.9537	4.509e-06		-	-	-	-
rs2113894	12	90099397	T	0.9205	0.8885	0.9537	4.509e-06		-	-	-	-
rs1402398374	12	90100796	TA	0.9221	0.8905	0.9548	5.032e-06		-	-	-	-
rs1358350	12	90101892	T	0.9213	0.8897	0.9539	3.975e-06		-	-	-	-
rs73437382	12	90102945	G	0.9166	0.8849	0.9494	1.218e-06		-	-	-	-
rs2280715	12	90103702	G	0.9201	0.8881	0.9533	4.081e-06		-	-	-	-
rs10745512	12	90106082	C	0.9203	0.8883	0.9535	4.237e-06		-	-	-	-
rs11105381	12	90106835	A	0.9181	0.8862	0.9512	2.245e-06		-	-	-	-
rs11105382	12	90107272	C	0.9201	0.8881	0.9533	4.081e-06		-	-	-	-
rs11105383	12	90107306	C	0.9201	0.8881	0.9533	4.081e-06		-	-	-	-
rs1590008	12	90107725	C	0.9203	0.8889	0.9528	2.744e-06		-	-	-	-
rs2408046	12	90109337	T	0.9203	0.8883	0.9535	4.237e-06		-	-	-	-
rs1980235	12	90110782	G	0.9215	0.89	0.9542	4.329e-06		-	-	-	-
rs7299436	12	90113070	G	0.92	0.888	0.9532	4.001e-06		-	-	-	-
rs61625002	12	90118314	A	0.9262	0.8959	0.9575	6.303e-06		-	-	-	-
rs59756333	12	90118315	T	0.9262	0.8959	0.9575	6.303e-06		-	-	-	-
rs34765298	12	90118322	G	0.9262	0.8959	0.9575	6.303e-06		-	-	-	-
rs11105387	12	90118355	T	0.9267	0.8963	0.9581	7.754e-06		-	-	-	-
rs11105388	12	90118357	T	0.9238	0.893	0.9557	4.776e-06		-	-	-	-
rs201383317	12	90118359	T	0.9232	0.8924	0.9552	4.122e-06		-	-	-	-
rs5799920	12	90118776	CT	0.9257	0.8952	0.9573	6.367e-06		-	-	-	-
rs2162042	12	90119297	G	0.9258	0.8955	0.957	5.289e-06		-	-	-	-
rs376089703	12	90122889	C	0.9262	0.896	0.9575	5.966e-06		-	-	-	-
rs75295329	12	111344621	T	0.8825	0.8396	0.9275	8.543e-07		-	-	-	-
rs12227162	12	111367244	T	0.8533	0.8134	0.8952	8.569e-11		-	-	-	-
rs145558108	12	111377776	CT	0.9095	0.8741	0.9463	2.77e-06		-	-	-	-
rs2188380	12	111386127	C	0.8599	0.8204	0.9014	3.399e-10		-	-	-	-
rs193211023	12	111388301	T	0.9072	0.8719	0.944	1.574e-06		-	-	-	-
rs149607519	12	111389437	G	0.8605	0.8209	0.902	4.039e-10		-	-	-	-
rs148177611	12	111390454	T	0.8673	0.8279	0.9086	1.975e-09		-	-	-	-
rs12229654	12	111414461	G	0.853	0.8138	0.8942	3.65e-11		-	-	-	-
rs78572043	12	111518493	G	0.8533	0.814	0.8946	4.39e-11		-	-	-	-
rs3809297	12	111609727	T	0.871	0.8325	0.9113	2.144e-09		-	-	-	-
rs11065828	12	111629389	A	0.8977	0.8611	0.9359	3.794e-07		-	-	-	-
rs79105258	12	111718231	A	0.8581	0.8225	0.8953	1.488e-12		-	-	-	-
rs117741012	12	111827203	A	0.918	0.8895	0.9475	1.114e-07		-	-	-	-
rs74805912	12	111827883	A	0.9178	0.8893	0.9472	1.015e-07		-	-	-	-
rs11065890	12	111831686	A	0.9182	0.8897	0.9477	1.198e-07		-	-	-	-
rs7967514	12	111835545	A	0.9205	0.8919	0.95	2.593e-07		-	-	-	-
rs149212747	12	111836771	AC	0.8441	0.808	0.8819	3.298e-14		-	-	-	-
rs11065892	12	111837732	AAAGG	1.081	1.048	1.116	1.186e-06		-	-	-	-
rs78894077	12	111856673	T	1.167	1.099	1.24	4.985e-07		-	-	-	-
rs2078863	12	111857487	T	1.081	1.048	1.116	1.168e-06		-	-	-	-
rs146460415	12	111861436	A	1.081	1.047	1.115	1.331e-06		-	-	-	-
rs3782887	12	111866538	A	1.076	1.043	1.11	4.979e-06		-	-	-	-
rs11065904	12	111886967	T	1.081	1.047	1.115	1.381e-06		-	-	-	-
rs11065905	12	111887974	G	1.077	1.044	1.112	3.498e-06		-	-	-	-
rs2239197	12	111892685	T	1.08	1.047	1.114	1.638e-06		-	-	-	-
rs4766577	12	111894287	G	1.08	1.047	1.115	1.55e-06		-	-	-	-
rs2283356	12	111897662	C	1.08	1.047	1.115	1.466e-06		-	-	-	-
rs71445545	12	111902051	G	1.079	1.046	1.114	2.035e-06		-	-	-	-
rs530808822	12	111911086	TA	1.078	1.043	1.114	6.907e-06		-	-	-	-
rs10849952	12	111911285	T	1.08	1.047	1.115	1.516e-06		-	-	-	-
rs12230853	12	111912584	T	1.08	1.047	1.114	1.629e-06		-	-	-	-
rs59188958	12	111919638	G	1.08	1.047	1.115	1.475e-06		-	-	-	-
rs2285518	12	111923417	A	1.08	1.046	1.114	1.719e-06		-	-	-	-
rs1180042641	12	111925257	TTTTA	1.08	1.047	1.114	1.629e-06		-	-	-	-
rs4353328	12	111928494	C	1.08	1.046	1.114	1.665e-06		-	-	-	-
rs4264205	12	111928933	G	1.08	1.046	1.114	1.723e-06		-	-	-	-
rs4456327	12	111928972	A	1.08	1.046	1.114	1.665e-06		-	-	-	-
rs4354748	12	111929130	C	1.081	1.047	1.115	1.367e-06		-	-	-	-
rs7958055	12	111932268	C	1.08	1.047	1.115	1.592e-06		-	-	-	-
rs77465633	12	111933545	A	1.152	1.085	1.223	3.479e-06		-	-	-	-
rs2238153	12	111939547	A	0.9185	0.8898	0.9481	1.451e-07		-	-	-	-
rs11065933	12	111942493	C	0.9084	0.8785	0.9393	1.834e-08		-	-	-	-
rs10849953	12	111943536	C	1.08	1.047	1.115	1.572e-06		-	-	-	-
rs142096264	12	111945331	C	1.08	1.047	1.115	1.586e-06		-	-	-	-
rs144420886	12	111945594	G	1.13	1.075	1.188	1.678e-06		-	-	-	-
rs1325103502	12	111950255	CTT	1.081	1.047	1.115	1.302e-06		-	-	-	-
rs3815021	12	111962692	G	1.079	1.046	1.114	2.12e-06		-	-	-	-
rs11065939	12	111963570	C	1.077	1.044	1.111	3.881e-06		-	-	-	-
rs3858705	12	111967002	A	1.08	1.046	1.114	1.684e-06		-	-	-	-
rs11065941	12	111972924	T	1.079	1.046	1.114	2.047e-06		-	-	-	-
rs79996696	12	111979426	T	1.136	1.08	1.195	6.742e-07		-	-	-	-
rs11065946	12	111983754	G	1.08	1.046	1.114	1.817e-06		-	-	-	-
rs6490187	12	111985267	C	1.081	1.048	1.116	1.115e-06		-	-	-	-
rs7964109	12	111985622	A	1.081	1.047	1.115	1.256e-06		-	-	-	-
rs58937998	12	111991593	C	1.081	1.047	1.115	1.268e-06		-	-	-	-
rs7969300	12	111993712	C	1.081	1.047	1.115	1.323e-06		-	-	-	-
rs11065950	12	111994852	C	0.9219	0.8933	0.9514	4.204e-07		-	-	-	-
rs11065953	12	112001394	A	1.081	1.047	1.115	1.285e-06		-	-	-	-
rs1371107062	12	112002289	GA	1.085	1.05	1.12	6.405e-07		-	-	-	-
rs10849958	12	112003771	C	1.081	1.047	1.115	1.285e-06		-	-	-	-
rs10774626	12	112005028	G	1.081	1.047	1.115	1.285e-06		-	-	-	-
rs57081594	12	112009830	A	1.08	1.046	1.114	1.712e-06		-	-	-	-
rs532298109	12	112010205	CA	1.078	1.043	1.114	7.235e-06		-	-	-	-
rs61941261	12	112013941	T	1.077	1.044	1.112	4.33e-06		-	-	-	-
rs61941262	12	112013944	C	1.077	1.044	1.112	4.33e-06		-	-	-	-
rs118002600	12	112014051	C	1.08	1.047	1.115	1.395e-06		-	-	-	-
rs7301158	12	112015259	C	1.081	1.047	1.115	1.294e-06		-	-	-	-
rs11065959	12	112022352	G	1.081	1.048	1.116	1.158e-06		-	-	-	-
rs11065960	12	112023011	A	1.081	1.048	1.116	1.158e-06		-	-	-	-
rs11065963	12	112023683	G	1.082	1.048	1.116	9.342e-07		-	-	-	-
rs11065965	12	112024171	G	1.081	1.048	1.116	1.158e-06		-	-	-	-
rs111962129	12	112029560	T	1.08	1.046	1.114	1.693e-06		-	-	-	-
rs780791965	12	112038238	CT	1.087	1.053	1.122	2.229e-07		-	-	-	-
rs7302114	12	112048359	G	1.082	1.048	1.116	1.091e-06		-	-	-	-
rs2051793	12	112053772	C	1.081	1.048	1.116	1.182e-06		-	-	-	-
rs149673355	12	112058266	AGATCAAGT	1.078	1.044	1.112	3.296e-06		-	-	-	-
rs11065977	12	112058360	T	1.078	1.045	1.113	2.693e-06		-	-	-	-
rs11613441	12	112060842	C	1.078	1.043	1.115	9.43e-06		-	-	-	-
rs12305105	12	112060866	C	1.077	1.044	1.112	3.934e-06		-	-	-	-
rs76579145	12	112066917	C	1.076	1.043	1.111	5.031e-06		-	-	-	-
rs10849964	12	112068438	A	1.078	1.044	1.112	3.406e-06		-	-	-	-
rs11065992	12	112085496	C	0.9102	0.8808	0.9406	1.945e-08		-	-	-	-
rs3782886	12	112110489	C	0.8302	0.7934	0.8686	7.554e-16		-	-	-	-
rs11066001	12	112119171	C	0.8243	0.7871	0.8632	2.202e-16		-	-	-	-
rs11066008	12	112140669	G	0.8897	0.8572	0.9234	7.516e-10		-	-	-	-
rs11066015	12	112168009	A	0.8264	0.7892	0.8654	5.192e-16		-	-	-	-
rs4646776	12	112230019	C	0.827	0.7898	0.866	6.161e-16		-	-	-	-
rs671	12	112241766	A	0.8302	0.7928	0.8693	2.467e-15		-	-	-	-
rs11066029	12	112246201	A	1.075	1.041	1.109	9.381e-06		-	-	-	-
rs112605264	12	112249140	A	1.075	1.041	1.11	8.08e-06		-	-	-	-
rs4766681	12	112250435	T	1.077	1.043	1.112	5.357e-06		-	-	-	-
rs10849971	12	112251197	A	1.08	1.046	1.115	2.389e-06		-	-	-	-
rs11066031	12	112252330	C	1.078	1.044	1.113	3.944e-06		-	-	-	-
rs7307405	12	112252649	A	1.078	1.044	1.112	3.54e-06		-	-	-	-
rs12814014	12	112253585	T	0.929	0.9001	0.9588	4.709e-06		-	-	-	-
rs2339840	12	112254941	C	1.079	1.045	1.113	3.193e-06		-	-	-	-
rs11066032	12	112255912	C	1.078	1.044	1.113	3.892e-06		-	-	-	-
rs7305242	12	112256762	T	1.076	1.043	1.111	6.153e-06		-	-	-	-
rs11531118	12	112257751	C	1.076	1.043	1.111	6.153e-06		-	-	-	-
rs11066038	12	112258304	G	1.076	1.042	1.111	6.409e-06		-	-	-	-
rs10849972	12	112258556	G	1.076	1.042	1.111	6.523e-06		-	-	-	-
rs10849973	12	112258708	A	1.076	1.042	1.111	6.523e-06		-	-	-	-
rs12578860	12	112258933	C	1.076	1.042	1.111	6.523e-06		-	-	-	-
rs11536074	12	112259622	A	1.076	1.042	1.111	6.422e-06		-	-	-	-
rs11066039	12	112260013	T	1.076	1.042	1.111	6.523e-06		-	-	-	-
rs12230846	12	112260388	G	1.076	1.042	1.111	6.523e-06		-	-	-	-
rs74202419	12	112260720	T	1.076	1.042	1.111	6.523e-06		-	-	-	-
rs12228374	12	112261560	T	1.076	1.042	1.111	6.523e-06		-	-	-	-
rs11525583	12	112261638	G	1.077	1.043	1.112	5.551e-06		-	-	-	-
rs4766683	12	112262108	A	1.076	1.042	1.111	6.66e-06		-	-	-	-
rs12229977	12	112263900	G	1.076	1.042	1.111	6.66e-06		-	-	-	-
rs736534	12	112264800	G	1.076	1.043	1.111	6.142e-06		-	-	-	-
rs60895889	12	112272716	C	1.076	1.042	1.111	6.647e-06		-	-	-	-
rs57751944	12	112272740	G	1.076	1.042	1.111	6.647e-06		-	-	-	-
rs12427169	12	112273844	G	1.078	1.044	1.113	4.349e-06		-	-	-	-
rs10849977	12	112275452	G	1.076	1.042	1.111	6.647e-06		-	-	-	-
rs10849978	12	112276120	T	1.076	1.042	1.111	6.376e-06		-	-	-	-
rs60579696	12	112277592	A	1.076	1.042	1.111	6.555e-06		-	-	-	-
rs151283114	12	112279785	AGC	1.076	1.042	1.111	6.899e-06		-	-	-	-
rs4767067	12	112280231	C	1.076	1.042	1.111	6.555e-06		-	-	-	-
rs75241782	12	112280300	C	1.076	1.042	1.111	6.555e-06		-	-	-	-
rs773001377	12	112280745	TGTGG	1.076	1.042	1.111	6.555e-06		-	-	-	-
rs4767069	12	112281502	A	1.077	1.043	1.112	5.754e-06		-	-	-	-
rs12230410	12	112283040	T	1.076	1.042	1.111	6.555e-06		-	-	-	-
rs12228844	12	112283050	C	1.076	1.042	1.111	6.555e-06		-	-	-	-
rs11066047	12	112285428	A	1.076	1.042	1.111	6.754e-06		-	-	-	-
rs11066049	12	112288464	G	1.077	1.043	1.112	5.875e-06		-	-	-	-
rs12231006	12	112288602	C	1.076	1.042	1.111	6.737e-06		-	-	-	-
rs79193517	12	112293624	C	1.076	1.042	1.111	6.737e-06		-	-	-	-
rs4767084	12	112295695	G	1.076	1.042	1.111	7.737e-06		-	-	-	-
rs1300679016	12	112312199	CA	1.077	1.044	1.112	4.85e-06		-	-	-	-
rs10849980	12	112312739	C	1.076	1.042	1.111	6.686e-06		-	-	-	-
rs11066056	12	112314335	G	1.075	1.042	1.11	8.057e-06		-	-	-	-
rs4767112	12	112315697	C	1.075	1.041	1.11	9.096e-06		-	-	-	-
rs561586213	12	112316212	ATTATTTAT	1.075	1.041	1.11	9.096e-06		-	-	-	-
rs16941717	12	112325766	C	0.9253	0.8967	0.9548	1.287e-06		-	-	-	-
rs78069066	12	112337924	A	0.8346	0.798	0.873	3.195e-15		-	-	-	-
rs2339904	12	112378350	C	1.078	1.045	1.113	3.24e-06		-	-	-	-
rs544814803	12	112425313	C	1.088	1.055	1.123	1.29e-07		-	-	-	-
rs11066132	12	112468206	T	0.8288	0.7915	0.8678	1.238e-15		-	-	-	-
rs112659167	12	112472432	A	1.083	1.049	1.118	8.05e-07		-	-	-	-
rs575305396	12	112497614	G	1.084	1.05	1.119	6.052e-07		-	-	-	-
rs116873087	12	112511913	C	0.8299	0.7926	0.8689	1.859e-15		-	-	-	-
rs11066150	12	112518803	A	0.9036	0.8742	0.9341	2.071e-09		-	-	-	-
rs554898742	12	112533239	T	1.075	1.041	1.11	9.123e-06		-	-	-	-
rs147992802	12	112552274	T	0.8659	0.8332	0.8998	2.061e-13		-	-	-	-
rs12231737	12	112574616	T	0.8346	0.7979	0.8729	3.02e-15		-	-	-	-
rs882919	12	112586362	G	1.075	1.041	1.11	8.705e-06		-	-	-	-
rs11066185	12	112592612	C	1.076	1.042	1.11	8.065e-06		-	-	-	-
rs150782332	12	112592935	C	1.075	1.041	1.11	9.074e-06		-	-	-	-
rs11066186	12	112594667	G	1.075	1.041	1.11	8.91e-06		-	-	-	-
rs2242496	12	112605611	T	1.075	1.042	1.11	8.075e-06		-	-	-	-
rs10850005	12	112606021	G	1.076	1.042	1.111	6.406e-06		-	-	-	-
rs535468250	12	112618971	C	1.077	1.043	1.112	5.423e-06		-	-	-	-
rs12424857	12	112624128	T	1.081	1.047	1.115	1.327e-06		-	-	-	-
rs144504271	12	112627350	A	0.8351	0.7982	0.8736	4.782e-15		-	-	-	-
rs2074356	12	112645401	A	0.8392	0.8003	0.88	4.647e-13		-	-	-	-
rs11066211	12	112678697	A	0.9247	0.8961	0.9542	1.033e-06		-	-	-	-
rs77768175	12	112736118	G	0.8271	0.79	0.866	5.534e-16		0.7629	0.6777	0.8588	7.511e-06
rs11066280	12	112817783	A	0.8391	0.8027	0.8772	9.085e-15		-	-	-	-
rs11537471	12	112834586	G	0.8864	0.8537	0.9204	3.233e-10		-	-	-	-
rs11066289	12	112851282	T	0.8962	0.8637	0.9298	5.534e-09		-	-	-	-
rs7977554	12	112882859	A	1.151	1.081	1.224	9.807e-06		-	-	-	-
rs11066318	12	112902324	T	0.8848	0.8518	0.9191	2.782e-10		-	-	-	-
rs143894582	12	112906873	CA	0.8539	0.8178	0.8915	6.85e-13		-	-	-	-
rs12229892	12	112923393	A	0.9257	0.8969	0.9555	1.776e-06		-	-	-	-
rs11066325	12	112930475	C	-	-	-	-		0.7693	0.6848	0.8642	9.922e-06
rs11066359	12	113045654	T	0.9043	0.8722	0.9375	4.568e-08		-	-	-	-
rs77753011	12	113117897	T	0.8445	0.8065	0.8842	5.499e-13		-	-	-	-
rs2072134	12	113409176	A	0.8887	0.8446	0.9351	5.555e-06		-	-	-	-
rs759762	12	115542905	T	0.9284	0.8999	0.9579	3.101e-06		-	-	-	-
rs7485618	12	115543322	G	0.9252	0.8969	0.9544	9.324e-07		-	-	-	-
rs11067413	12	115546778	T	0.924	0.8956	0.9532	6.508e-07		-	-	-	-
rs550357964	12	115549147	G	0.9229	0.8946	0.9521	4.443e-07		-	-	-	-
rs12422915	12	115550331	C	0.9238	0.8955	0.953	5.887e-07		-	-	-	-
rs11067415	12	115550990	A	0.922	0.8938	0.9512	3.197e-07		-	-	-	-
rs35444	12	115552437	G	0.9124	0.8798	0.9462	8.036e-07		-	-	-	-
rs192267	12	115552508	T	0.916	0.8857	0.9473	3.11e-07		-	-	-	-
rs35443	12	115552878	C	0.9124	0.8798	0.9462	7.945e-07		-	-	-	-
rs57931766	12	115552961	C	0.9247	0.8962	0.9541	9.286e-07		-	-	-	-
rs1181338412	12	115553015	C	0.9134	0.8808	0.9473	1.111e-06		-	-	-	-
rs35442	12	115553034	A	0.9134	0.8808	0.9473	1.111e-06		-	-	-	-
rs35441	12	115553115	T	0.9125	0.8799	0.9463	8.168e-07		-	-	-	-
rs35439	12	115553358	A	0.9134	0.8808	0.9473	1.111e-06		-	-	-	-
rs727010	12	115554079	A	0.9298	0.9013	0.9592	4.731e-06		-	-	-	-
rs11451130	12	115554085	AT	0.9216	0.8893	0.9551	7.36e-06		-	-	-	-
rs35436	12	115554523	T	0.9126	0.8799	0.9464	8.346e-07		-	-	-	-
rs35434	12	115554676	A	0.9134	0.8808	0.9473	1.111e-06		-	-	-	-
rs7955498	12	115554935	G	0.9283	0.8999	0.9577	2.814e-06		-	-	-	-
rs35432	12	115555530	T	0.9114	0.8789	0.9452	5.878e-07		-	-	-	-
rs35431	12	115555749	T	0.9125	0.8799	0.9463	8.299e-07		-	-	-	-
rs35429	12	115555867	G	0.9122	0.8797	0.946	7.387e-07		-	-	-	-
rs34495436	12	115555995	TAAC	0.9129	0.8802	0.9467	9.147e-07		-	-	-	-
rs35427	12	115556307	G	0.9118	0.8793	0.9456	6.558e-07		-	-	-	-
rs74733989	14	72542914	A	0.8103	0.743	0.8836	1.941e-06		-	-	-	-
rs117003374	14	72572754	G	0.8352	0.7793	0.895	3.345e-07		-	-	-	-
rs77246329	14	72627625	A	-	-	-	-		1.451	1.241	1.695	2.927e-06
rs17108326	14	72628507	G	-	-	-	-		1.419	1.217	1.655	7.723e-06
rs17768889	14	72630012	G	-	-	-	-		1.455	1.245	1.7	2.39e-06
rs113010344	14	72635189	T	-	-	-	-		1.404	1.208	1.632	9.319e-06
rs56345162	14	88757572	C	0.8304	0.765	0.9013	8.858e-06		-	-	-	-
rs4932370	15	91404705	A	1.127	1.072	1.185	2.518e-06		-	-	-	-
rs4932372	15	91407275	C	1.142	1.082	1.205	1.376e-06		-	-	-	-
rs8032315	15	91418297	A	1.15	1.089	1.214	5.041e-07		-	-	-	-
rs8027450	15	91418394	T	1.153	1.092	1.218	3.045e-07		-	-	-	-
rs2071410	15	91420940	G	1.152	1.09	1.216	4.688e-07		-	-	-	-
rs1573643	15	91420973	C	1.136	1.079	1.196	1.084e-06		-	-	-	-
rs1573644	15	91421283	C	1.137	1.08	1.197	8.903e-07		-	-	-	-
rs6227	15	91425232	T	1.144	1.081	1.21	3.052e-06		-	-	-	-
rs12906125	15	91427612	A	1.134	1.075	1.196	4.45e-06		-	-	-	-
rs769502238	15	91428521	C	1.131	1.073	1.193	5.379e-06		-	-	-	-
rs41329948	16	70124348	T	0.8922	0.8495	0.9371	5.232e-06		-	-	-	-
rs3896540	16	70149968	C	0.8958	0.8534	0.9402	8.4e-06		-	-	-	-
rs7203566	16	70169407	T	0.8908	0.8472	0.9367	6.554e-06		-	-	-	-
rs9926963	16	70194643	A	0.8928	0.8497	0.9382	7.208e-06		-	-	-	-
rs5817689	16	70197494	TC	0.8911	0.848	0.9365	5.39e-06		-	-	-	-
rs11657732	17	488260	A	0.9282	0.8997	0.9576	2.796e-06		-	-	-	-
rs9910439	17	488795	C	0.9285	0.9	0.9579	3.058e-06		-	-	-	-
rs404530	17	490456	G	0.9285	0.9	0.9579	3.088e-06		-	-	-	-
rs3867591	17	490856	G	0.9284	0.8999	0.9577	2.947e-06		-	-	-	-
rs389193	17	592933	T	0.9317	0.903	0.9612	8.732e-06		-	-	-	-
rs3070411	17	6162125	TAA	-	-	-	-		1.292	1.16	1.44	3.282e-06
rs58909711	17	7801776	T	1.084	1.048	1.122	2.786e-06		-	-	-	-
rs4792042	17	7880879	A	1.079	1.044	1.115	6.177e-06		-	-	-	-
rs954846345	17	78267829	G	1.658	1.434	1.918	8.629e-12		-	-	-	-
rs111321460	17	78290614	C	1.716	1.484	1.983	2.95e-13		-	-	-	-
rs532400927	17	78334874	T	1.725	1.493	1.993	1.493e-13		-	-	-	-
rs112735431	17	78358945	A	1.727	1.503	1.984	1.196e-14		-	-	-	-
rs112107108	17	78438765	A	1.634	1.416	1.887	1.958e-11		-	-	-	-
rs148200633	17	78500770	T	1.577	1.374	1.809	8.743e-11		-	-	-	-
rs139293840	17	78530359	A	1.524	1.316	1.765	1.774e-08		-	-	-	-
rs139005542	17	78567776	A	1.534	1.324	1.777	1.194e-08		-	-	-	-
rs957271283	17	78588829	G	1.52	1.313	1.76	2.17e-08		-	-	-	-
rs147509862	17	78609764	G	1.529	1.322	1.768	1.036e-08		-	-	-	-
rs142206837	17	78649072	G	1.493	1.294	1.722	3.732e-08		-	-	-	-
rs118178883	17	78764679	A	1.417	1.233	1.629	9.05e-07		-	-	-	-
rs729743	17	78769814	A	1.5	1.3	1.731	2.923e-08		-	-	-	-
rs117755936	18	21681078	T	-	-	-	-		0.8015	0.7275	0.883	7.575e-06
rs77738015	18	21681079	T	-	-	-	-		0.8015	0.7275	0.883	7.575e-06
rs34260508	18	21681083	C	-	-	-	-		0.8015	0.7275	0.883	7.575e-06
rs12955989	18	21686154	G	-	-	-	-		0.795	0.723	0.8742	2.17e-06
rs12454273	18	21686838	A	-	-	-	-		0.7995	0.7271	0.8791	3.838e-06
rs12458925	18	21688578	A	-	-	-	-		0.7995	0.7271	0.8791	3.838e-06
rs4476256	18	21690868	A	-	-	-	-		0.8036	0.731	0.8834	5.982e-06
rs4595868	18	21693892	T	-	-	-	-		0.8043	0.7318	0.884	6.252e-06
rs2099959	18	21694295	A	-	-	-	-		0.8006	0.7283	0.8802	4.183e-06
rs7236362	18	21700194	T	-	-	-	-		0.8065	0.7334	0.8869	9.111e-06
rs35374824	18	21701345	T	-	-	-	-		0.8063	0.7333	0.8866	8.776e-06
rs3816822	18	21708999	A	-	-	-	-		0.8063	0.7333	0.8866	8.76e-06
rs74259221	18	71465288	A	1.086	1.047	1.126	9.012e-06		-	-	-	-
rs17773441	18	71469866	T	1.086	1.047	1.126	9.924e-06		-	-	-	-
rs167479	19	11526765	T	0.9066	0.879	0.935	4.681e-10		-	-	-	-
rs6136305	20	1865198	T	0.9278	0.8975	0.9592	9.929e-06		-	-	-	-
rs6108784	20	10964366	C	-	-	-	-		1.207	1.118	1.303	1.334e-06
rs6077991	20	10966334	T	1.081	1.044	1.119	9.669e-06		-	-	-	-
rs913220	20	10966476	G	-	-	-	-		1.195	1.108	1.289	4.299e-06
rs6108786	20	10967162	A	1.081	1.045	1.119	9.128e-06		-	-	-	-
rs6077992	20	10967661	C	-	-	-	-		1.198	1.11	1.293	3.264e-06
rs72525425	20	10969095	CTT	-	-	-	-		1.198	1.11	1.293	3.203e-06
rs192621575	20	10970723	GA	-	-	-	-		1.188	1.101	1.282	9.475e-06
rs7267407	20	10972082	G	-	-	-	-		1.203	1.114	1.298	2.041e-06
rs6077996	20	10972839	G	-	-	-	-		1.205	1.117	1.301	1.495e-06
rs6004041	22	24419426	A	1.085	1.049	1.122	1.803e-06		-	-	-	-
rs28368441	22	24607904	T	1.076	1.043	1.111	4.697e-06		-	-	-	-
rs5996673	22	24608328	T	1.077	1.043	1.111	4.049e-06		-	-	-	-
rs10586257	22	24608382	A	1.076	1.043	1.111	4.697e-06		-	-	-	-
rs149457128	22	24608798	AAAAT	1.076	1.043	1.111	4.695e-06		-	-	-	-
rs6004095	22	24609605	G	1.077	1.043	1.111	4.351e-06		-	-	-	-
rs6004096	22	24609638	T	1.075	1.042	1.11	5.821e-06		-	-	-	-
rs6004097	22	24609676	G	1.075	1.042	1.11	5.821e-06		-	-	-	-
rs61361040	22	24609698	GC	1.075	1.042	1.11	5.821e-06		-	-	-	-
rs5760261	22	24610107	G	1.076	1.043	1.11	4.798e-06		-	-	-	-
rs5760262	22	24610158	G	1.076	1.043	1.11	4.798e-06		-	-	-	-
rs80272080	22	24610609	GC	1.076	1.043	1.11	5.042e-06		-	-	-	-
rs7284722	22	24610727	C	1.076	1.043	1.11	5.042e-06		-	-	-	-
rs7284856	22	24610780	A	1.076	1.043	1.11	5.042e-06		-	-	-	-
rs5760263	22	24611330	G	1.076	1.043	1.11	4.771e-06		-	-	-	-
rs5760264	22	24611344	G	1.076	1.043	1.11	4.771e-06		-	-	-	-
rs6004103	22	24617101	T	1.09	1.054	1.126	3.253e-07		-	-	-	-
rs5996675	22	24618331	G	1.09	1.055	1.127	3.003e-07		-	-	-	-
rs5760268	22	24625659	T	1.079	1.044	1.116	8.948e-06		-	-	-	-
rs2275985	22	24630093	A	1.079	1.043	1.116	9.82e-06		-	-	-	-
rs4822473	22	24631791	G	1.081	1.046	1.118	5.105e-06		-	-	-	-
rs5760270	22	24632357	T	1.081	1.045	1.118	5.695e-06		-	-	-	-
rs4443101	22	24632403	T	1.081	1.045	1.118	5.548e-06		-	-	-	-
rs8140966	22	24633894	A	1.086	1.05	1.123	1.467e-06		-	-	-	-
rs5751820	22	24635839	C	1.084	1.048	1.121	2.585e-06		-	-	-	-
rs28433519	22	24638115	G	1.079	1.043	1.116	9.205e-06		-	-	-	-
rs11090315	22	24642881	G	1.081	1.045	1.118	5.341e-06		-	-	-	-
rs5760275	22	24643449	G	1.081	1.046	1.118	4.883e-06		-	-	-	-
rs2276449	22	24644636	A	1.081	1.045	1.118	5.594e-06		-	-	-	-

## Sheet: Calcium
SNP	CHR	BP	A1	High Intake					Low Intake
				OR	L95	U95	P		OR	L95	U95	P
rs2500304	1	3192526	C	-	-	-	-		0.9224	0.8904	0.9556	7.523e-06
rs10797387	1	3203010	C	-	-	-	-		0.9247	0.8934	0.9571	8.448e-06
rs67328886	1	3203402	G	-	-	-	-		0.9249	0.8936	0.9573	8.955e-06
rs11249240	1	25341750	A	-	-	-	-		0.9255	0.8973	0.9545	8.915e-07
rs311458	1	25343495	A	-	-	-	-		0.9257	0.8976	0.9547	9.167e-07
rs6700520	1	25343544	C	-	-	-	-		0.9255	0.8974	0.9545	8.748e-07
rs10903124	1	25344070	C	-	-	-	-		0.9253	0.8972	0.9543	8.218e-07
rs10903125	1	25344122	G	-	-	-	-		0.9256	0.8975	0.9546	8.99e-07
rs10903126	1	25344155	G	-	-	-	-		0.9253	0.8972	0.9543	8.245e-07
rs10903127	1	25344196	A	-	-	-	-		0.9272	0.899	0.9562	1.569e-06
rs11249241	1	25344265	T	-	-	-	-		0.9254	0.8973	0.9544	8.481e-07
rs11249242	1	25345010	A	-	-	-	-		0.9251	0.897	0.954	7.383e-07
rs11249244	1	25347711	G	-	-	-	-		0.9329	0.9047	0.9619	9.063e-06
rs71014329	1	25348950	G	-	-	-	-		0.9234	0.8953	0.9524	4.403e-07
rs4320727	1	25351581	G	-	-	-	-		0.9314	0.9032	0.9605	5.938e-06
rs145403191	1	47705869	T	-	-	-	-		0.8961	0.8548	0.9394	5.17e-06
rs182183687	1	95523799	A	2.128	1.536	2.948	5.629e-06		-	-	-	-
rs3790604	1	113046879	A	-	-	-	-		1.084	1.049	1.12	1.27e-06
rs115760221	1	191913328	T	-	-	-	-		1.288	1.151	1.441	9.716e-06
rs937698978	1	191920619	T	-	-	-	-		1.29	1.154	1.442	7.525e-06
rs17412890	1	192032126	G	-	-	-	-		1.198	1.107	1.296	7.034e-06
rs4668575	2	8632710	G	-	-	-	-		1.108	1.059	1.159	9.974e-06
rs1275984	2	26911509	C	-	-	-	-		0.8985	0.866	0.9323	1.297e-08
rs1275985	2	26911745	T	-	-	-	-		0.8979	0.8654	0.9317	1.067e-08
rs1275986	2	26912079	A	-	-	-	-		0.8982	0.8657	0.932	1.194e-08
rs118150342	2	26912731	T	-	-	-	-		0.9055	0.8673	0.9453	6.171e-06
rs736699	2	26913930	G	-	-	-	-		0.8997	0.8672	0.9335	1.929e-08
rs1275988	2	26914364	T	-	-	-	-		0.8988	0.8662	0.9326	1.479e-08
rs935168	2	26914787	A	-	-	-	-		0.9197	0.8883	0.9522	2.319e-06
rs12476527	2	26915624	T	-	-	-	-		0.8989	0.8667	0.9322	9.865e-09
rs35021474	2	26916844	G	-	-	-	-		0.898	0.8658	0.9314	7.451e-09
rs34004783	2	26916846	G	-	-	-	-		0.9198	0.8888	0.952	1.846e-06
rs1275980	2	26916969	T	-	-	-	-		0.8976	0.8655	0.931	6.492e-09
rs1275982	2	26919089	T	-	-	-	-		0.8973	0.8651	0.9306	5.633e-09
rs11694327	2	26919429	T	-	-	-	-		0.9209	0.8898	0.953	2.482e-06
rs1731249	2	26920025	A	-	-	-	-		0.8974	0.8653	0.9308	5.979e-09
rs1314982	2	26922062	A	-	-	-	-		0.922	0.8913	0.9538	2.661e-06
rs1275977	2	26922855	A	-	-	-	-		0.918	0.887	0.9501	1.085e-06
rs1275978	2	26923095	T	-	-	-	-		0.8975	0.8654	0.9308	6.107e-09
rs1275979	2	26923568	C	-	-	-	-		0.8984	0.8662	0.9317	8.224e-09
rs58307731	2	26923598	CCATCAT	-	-	-	-		0.9182	0.8863	0.9512	2.154e-06
rs1731248	2	26924823	C	-	-	-	-		0.9205	0.8895	0.9526	2.22e-06
rs1731247	2	26928097	G	-	-	-	-		0.9199	0.8889	0.952	1.784e-06
rs11126666	2	26928811	G	-	-	-	-		0.9194	0.8884	0.9514	1.528e-06
rs13394970	2	26929282	G	-	-	-	-		0.8955	0.8635	0.9287	2.917e-09
rs1731243	2	26930411	T	-	-	-	-		0.8967	0.8645	0.9301	5.117e-09
rs2586886	2	26932031	T	-	-	-	-		0.9002	0.8678	0.9338	1.832e-08
rs1275923	2	26932796	T	-	-	-	-		0.9015	0.8693	0.9349	2.411e-08
rs1275922	2	26932887	G	-	-	-	-		0.9235	0.8924	0.9557	5.233e-06
rs62139557	2	31188378	T	0.7869	0.7095	0.8728	5.721e-06		-	-	-	-
rs62139558	2	31188390	T	0.7869	0.7095	0.8728	5.721e-06		-	-	-	-
rs1179275252	2	45381989	T	-	-	-	-		1.07	1.038	1.102	9.99e-06
rs13033535	2	54688234	G	-	-	-	-		1.158	1.087	1.233	4.919e-06
rs13033704	2	54688236	A	-	-	-	-		1.157	1.087	1.232	5.155e-06
rs13034739	2	54688680	T	-	-	-	-		1.16	1.09	1.236	3.56e-06
rs13035416	2	54688864	C	-	-	-	-		1.159	1.088	1.234	4.223e-06
rs140795482	2	54713862	T	-	-	-	-		1.181	1.107	1.259	4.706e-07
rs12990732	2	54725033	A	-	-	-	-		1.181	1.109	1.259	2.739e-07
rs139100345	2	54734484	A	-	-	-	-		1.273	1.18	1.374	5.115e-10
rs78496188	2	54785493	G	-	-	-	-		1.151	1.092	1.212	1.231e-07
rs12987967	2	54785705	C	-	-	-	-		1.128	1.073	1.185	1.835e-06
rs13423873	2	54786677	G	-	-	-	-		1.123	1.072	1.177	1.129e-06
rs553652880	2	54787322	GGT	-	-	-	-		1.157	1.094	1.223	2.796e-07
rs6545430	2	54788276	C	-	-	-	-		1.132	1.077	1.189	8.634e-07
rs12713262	2	54789232	C	-	-	-	-		1.132	1.078	1.189	7.925e-07
rs12713263	2	54789543	C	-	-	-	-		1.131	1.076	1.188	1.012e-06
rs34978408	2	54791687	A	-	-	-	-		1.128	1.074	1.186	1.745e-06
rs34094680	2	54794413	A	-	-	-	-		1.129	1.074	1.186	1.635e-06
rs33937060	2	54794639	G	-	-	-	-		1.13	1.076	1.187	1.204e-06
rs9677089	2	54794927	C	-	-	-	-		1.138	1.086	1.193	7.627e-08
rs7602992	2	54795929	G	-	-	-	-		1.132	1.078	1.189	6.982e-07
rs57281248	2	54796113	G	-	-	-	-		1.129	1.074	1.186	1.519e-06
rs34077590	2	54796461	G	-	-	-	-		1.129	1.074	1.186	1.519e-06
rs6734536	2	54797709	T	-	-	-	-		1.129	1.075	1.186	1.434e-06
rs6734445	2	54797798	T	-	-	-	-		1.13	1.076	1.187	1.065e-06
rs10166844	2	54798272	C	-	-	-	-		1.142	1.089	1.198	4.934e-08
rs376087404	2	54798731	T	-	-	-	-		1.128	1.073	1.186	2.182e-06
rs370166274	2	54798733	T	-	-	-	-		1.127	1.072	1.185	3.16e-06
rs10202030	2	54798735	T	-	-	-	-		1.141	1.087	1.198	1.028e-07
rs9309256	2	54798737	T	-	-	-	-		1.145	1.091	1.202	4.396e-08
rs149382466	2	54798824	A	-	-	-	-		1.148	1.09	1.209	1.913e-07
rs10205182	2	54799559	T	-	-	-	-		1.129	1.075	1.185	1.198e-06
rs10205331	2	54799560	T	-	-	-	-		1.129	1.075	1.186	1.129e-06
rs10205410	2	54799599	T	-	-	-	-		1.136	1.082	1.193	3.039e-07
rs10170646	2	54799606	C	-	-	-	-		1.098	1.055	1.142	3.569e-06
rs13391803	2	54800128	G	-	-	-	-		1.132	1.078	1.189	6.798e-07
rs10688458	2	54801065	CAG	-	-	-	-		1.144	1.091	1.2	3.022e-08
rs13407214	2	54801074	T	-	-	-	-		1.144	1.091	1.2	3.022e-08
rs4455200	2	54801591	A	-	-	-	-		1.144	1.091	1.2	3.227e-08
rs7599241	2	54801856	A	-	-	-	-		1.144	1.091	1.2	3.227e-08
rs4346422	2	54802206	C	-	-	-	-		1.144	1.091	1.2	3.227e-08
rs13386146	2	54802514	C	-	-	-	-		1.144	1.091	1.2	3.221e-08
rs13399656	2	54802696	G	-	-	-	-		1.144	1.091	1.2	3.227e-08
rs7340302	2	54803671	C	-	-	-	-		1.144	1.091	1.2	3.227e-08
rs10184128	2	54803816	C	-	-	-	-		1.144	1.091	1.2	3.227e-08
rs66622084	2	54805069	A	-	-	-	-		1.139	1.087	1.194	5.646e-08
rs12713264	2	54805218	A	-	-	-	-		1.14	1.088	1.195	4.632e-08
rs12713265	2	54805409	T	-	-	-	-		1.14	1.088	1.195	4.632e-08
rs12713266	2	54805443	T	-	-	-	-		1.14	1.088	1.195	4.632e-08
rs11902987	2	54805587	T	-	-	-	-		1.14	1.088	1.195	4.632e-08
rs12713267	2	54805607	C	-	-	-	-		1.14	1.088	1.195	4.632e-08
rs13403284	2	54805749	G	-	-	-	-		1.14	1.088	1.195	4.632e-08
rs11892443	2	54805776	G	-	-	-	-		1.14	1.088	1.195	4.632e-08
rs13391522	2	54805854	C	-	-	-	-		1.14	1.088	1.195	4.632e-08
rs34547188	2	54805886	GGTGT	-	-	-	-		1.123	1.071	1.177	1.503e-06
rs10208219	2	54806047	A	-	-	-	-		1.14	1.088	1.195	4.632e-08
rs10208225	2	54806049	A	-	-	-	-		1.14	1.088	1.195	4.632e-08
rs755756857	2	54806584	A	-	-	-	-		1.14	1.088	1.195	4.632e-08
rs10187338	2	54806611	G	-	-	-	-		1.14	1.088	1.195	4.632e-08
rs10187447	2	54806711	T	-	-	-	-		1.14	1.088	1.195	4.632e-08
rs59667887	2	54806712	A	-	-	-	-		1.132	1.078	1.189	6.594e-07
rs3796019	2	54807279	A	-	-	-	-		1.14	1.088	1.195	4.632e-08
rs3796018	2	54807281	T	-	-	-	-		1.14	1.088	1.195	4.632e-08
rs3796017	2	54807452	A	-	-	-	-		1.14	1.088	1.195	4.632e-08
rs1137645	2	54807592	G	-	-	-	-		1.14	1.088	1.195	4.632e-08
rs3287	2	54807657	C	-	-	-	-		1.14	1.088	1.195	4.632e-08
rs4616509	2	54807982	C	-	-	-	-		1.14	1.088	1.195	4.632e-08
rs10169954	2	54808117	G	-	-	-	-		1.14	1.088	1.195	4.632e-08
rs10169975	2	54808159	T	-	-	-	-		1.14	1.088	1.195	4.632e-08
rs10170066	2	54808191	T	-	-	-	-		1.141	1.088	1.196	4.226e-08
rs10182538	2	54808251	A	-	-	-	-		1.14	1.088	1.195	4.632e-08
rs10170355	2	54808322	A	-	-	-	-		1.14	1.088	1.195	4.632e-08
rs10193692	2	54808340	T	-	-	-	-		1.14	1.088	1.195	4.632e-08
rs10182836	2	54808504	G	-	-	-	-		1.14	1.088	1.195	4.632e-08
rs1199769855	2	54808714	C	-	-	-	-		1.118	1.066	1.172	3.953e-06
rs12713268	2	54808845	G	-	-	-	-		1.141	1.089	1.196	4.079e-08
rs12713269	2	54809154	G	-	-	-	-		1.14	1.088	1.195	4.632e-08
rs7556752	2	54810044	C	-	-	-	-		1.14	1.088	1.195	4.632e-08
rs7586066	2	54810492	G	-	-	-	-		1.13	1.076	1.187	1.101e-06
rs7586311	2	54810762	G	-	-	-	-		1.141	1.088	1.196	4.208e-08
rs4641979	2	54811917	A	-	-	-	-		1.14	1.088	1.195	4.623e-08
rs28581481	2	54812372	G	-	-	-	-		1.141	1.088	1.196	4.258e-08
rs748777542	2	54812567	T	-	-	-	-		1.141	1.088	1.196	4.258e-08
rs10183867	2	54812722	G	-	-	-	-		1.141	1.089	1.196	3.907e-08
rs10210502	2	54813546	G	-	-	-	-		1.133	1.079	1.19	5.706e-07
rs13432302	2	54813938	C	-	-	-	-		1.141	1.089	1.196	3.984e-08
rs6706263	2	54815240	T	-	-	-	-		1.141	1.088	1.196	4.258e-08
rs10206143	2	54817453	T	-	-	-	-		1.141	1.088	1.196	4.258e-08
rs7584223	2	54818895	C	-	-	-	-		1.131	1.077	1.188	8.336e-07
rs4374410	2	54819088	T	-	-	-	-		1.143	1.09	1.199	3.561e-08
rs71408776	2	54821382	G	-	-	-	-		1.14	1.087	1.194	5.392e-08
rs11898032	2	54821515	A	-	-	-	-		1.14	1.087	1.194	5.392e-08
rs11898033	2	54821518	A	-	-	-	-		1.14	1.087	1.194	5.392e-08
rs11277978	2	54823130	C	-	-	-	-		1.131	1.077	1.188	8.154e-07
rs6739140	2	54823502	G	-	-	-	-		1.14	1.087	1.195	5.308e-08
rs6749802	2	54824146	G	-	-	-	-		1.14	1.087	1.195	5.308e-08
rs6721612	2	54824349	T	-	-	-	-		1.149	1.092	1.21	1.239e-07
rs4577321	2	54824396	G	-	-	-	-		1.131	1.077	1.188	8.111e-07
rs4519566	2	54824815	A	-	-	-	-		1.131	1.077	1.188	8.111e-07
rs6730876	2	54827001	T	-	-	-	-		1.149	1.092	1.21	1.216e-07
rs13021606	2	54829270	T	-	-	-	-		1.18	1.111	1.254	8.587e-08
rs7591204	2	54829458	C	-	-	-	-		1.182	1.118	1.25	4.629e-09
rs7591231	2	54829596	G	-	-	-	-		1.145	1.086	1.207	4.533e-07
rs7564719	2	54829731	C	-	-	-	-		1.137	1.085	1.191	8.153e-08
rs7424459	2	54830438	A	-	-	-	-		1.13	1.076	1.187	1.029e-06
rs4347868	2	54830616	A	-	-	-	-		1.133	1.082	1.188	1.517e-07
rs4358162	2	54830671	T	-	-	-	-		1.15	1.092	1.21	1.141e-07
rs10188545	2	54831875	G	-	-	-	-		1.135	1.083	1.189	1.175e-07
rs12713270	2	54832751	A	-	-	-	-		1.15	1.092	1.21	1.199e-07
rs12713271	2	54833080	G	-	-	-	-		1.149	1.091	1.21	1.258e-07
rs6740893	2	54834380	A	-	-	-	-		1.153	1.098	1.21	1.094e-08
rs67244067	2	54835845	A	-	-	-	-		1.151	1.093	1.211	9.266e-08
rs6724136	2	54837377	G	-	-	-	-		1.118	1.067	1.172	2.665e-06
rs11896957	2	54838589	C	-	-	-	-		1.15	1.092	1.21	1.138e-07
rs10193877	2	54838613	C	-	-	-	-		1.116	1.066	1.167	1.896e-06
rs10183043	2	54838859	G	-	-	-	-		1.131	1.077	1.188	7.561e-07
rs6741053	2	54842064	T	-	-	-	-		1.172	1.109	1.239	1.954e-08
rs12713272	2	54842302	T	-	-	-	-		1.175	1.112	1.242	1.059e-08
rs11902659	2	54842317	G	-	-	-	-		1.174	1.111	1.241	1.269e-08
rs7569127	2	54844926	G	-	-	-	-		1.151	1.093	1.212	9.122e-08
rs7608414	2	54844995	A	-	-	-	-		1.158	1.102	1.216	5.622e-09
rs12713273	2	54845117	G	-	-	-	-		1.131	1.077	1.187	8.649e-07
rs10176359	2	54845698	A	-	-	-	-		1.151	1.094	1.212	7.721e-08
rs10176445	2	54845776	C	-	-	-	-		1.157	1.102	1.216	6.23e-09
rs12713274	2	54848728	G	-	-	-	-		1.139	1.087	1.194	5.347e-08
rs13408295	2	54854905	T	-	-	-	-		1.168	1.105	1.235	4.163e-08
rs900897832	2	54854922	T	-	-	-	-		1.156	1.095	1.222	2.143e-07
rs17046036	2	54855454	A	-	-	-	-		1.146	1.088	1.207	2.2e-07
rs2229503	2	54858664	T	-	-	-	-		1.17	1.106	1.236	3.342e-08
rs35619551	2	54858886	T	-	-	-	-		1.17	1.106	1.236	3.342e-08
rs6545435	2	54859403	T	-	-	-	-		1.168	1.105	1.235	3.982e-08
rs58419243	2	54862352	G	-	-	-	-		1.147	1.089	1.207	2.027e-07
rs34311770	2	54863175	C	-	-	-	-		1.168	1.105	1.235	4.039e-08
rs17046061	2	54864030	T	-	-	-	-		1.169	1.106	1.236	3.711e-08
rs11892236	2	54865560	G	-	-	-	-		1.147	1.089	1.207	2.027e-07
rs17046067	2	54867496	T	-	-	-	-		1.169	1.106	1.236	3.711e-08
rs13004944	2	54869281	G	-	-	-	-		1.169	1.106	1.236	3.711e-08
rs3739109	2	54877146	G	-	-	-	-		1.127	1.073	1.184	1.759e-06
rs17046077	2	54881476	G	-	-	-	-		1.145	1.085	1.208	8.515e-07
rs2271329	2	54882381	A	-	-	-	-		1.143	1.084	1.207	1.053e-06
rs2048370	2	54886605	C	-	-	-	-		1.128	1.073	1.186	2.463e-06
rs17046097	2	54888075	A	-	-	-	-		1.141	1.088	1.196	5.56e-08
rs10528	2	54889149	C	-	-	-	-		1.174	1.108	1.243	4.693e-08
rs17046108	2	54891017	A	-	-	-	-		1.127	1.072	1.185	2.978e-06
rs72806653	2	54892663	A	-	-	-	-		1.142	1.082	1.205	1.453e-06
rs1382557255	2	54895925	A	-	-	-	-		1.154	1.094	1.217	1.27e-07
rs117262811	2	54898273	C	-	-	-	-		1.275	1.183	1.374	2.301e-10
rs3850350	2	54898633	C	-	-	-	-		1.152	1.092	1.216	2.385e-07
rs34662083	2	54899434	C	-	-	-	-		1.152	1.092	1.216	2.385e-07
rs17046149	2	54910872	C	-	-	-	-		1.147	1.09	1.207	1.151e-07
rs33946849	2	54911062	C	-	-	-	-		1.146	1.089	1.206	1.359e-07
rs354232	2	54916910	A	-	-	-	-		1.18	1.114	1.25	2.003e-08
rs1225211276	2	54917374	A	-	-	-	-		1.181	1.115	1.252	1.614e-08
rs5000690	2	54917382	A	-	-	-	-		1.182	1.114	1.254	3.182e-08
rs5831317	2	54917383	A	-	-	-	-		1.168	1.104	1.235	5.757e-08
rs1030602	2	54917867	A	-	-	-	-		1.108	1.061	1.158	4.425e-06
rs10188185	2	54919159	A	-	-	-	-		1.18	1.114	1.25	2.015e-08
rs34456795	2	54920526	T	-	-	-	-		1.18	1.113	1.25	2.113e-08
rs168505	2	54920968	T	-	-	-	-		1.119	1.072	1.168	2.771e-07
rs354225	2	54923766	A	-	-	-	-		1.163	1.105	1.224	7.849e-09
rs9917248	2	54924463	T	-	-	-	-		1.179	1.113	1.249	2.436e-08
rs241661	2	54924467	T	-	-	-	-		1.151	1.092	1.214	1.877e-07
rs138938305	2	54924901	T	-	-	-	-		1.305	1.197	1.422	1.509e-09
rs13413913	2	54926191	A	-	-	-	-		1.154	1.095	1.215	7.559e-08
rs12713275	2	54927595	C	-	-	-	-		1.11	1.063	1.159	2.551e-06
rs12713276	2	54927720	T	-	-	-	-		1.181	1.116	1.25	7.991e-09
rs56100737	2	54928370	A	-	-	-	-		1.107	1.061	1.156	3.35e-06
rs6744586	2	54930467	T	-	-	-	-		1.177	1.114	1.245	8.172e-09
rs10175967	2	54931457	C	-	-	-	-		1.175	1.111	1.242	1.336e-08
rs67909358	2	54936599	T	-	-	-	-		1.176	1.111	1.245	2.006e-08
rs11883962	2	54937095	A	-	-	-	-		1.178	1.113	1.246	1.581e-08
rs11890229	2	54941366	A	-	-	-	-		1.179	1.114	1.247	1.133e-08
rs7569380	2	54943222	C	-	-	-	-		1.183	1.118	1.252	6.668e-09
rs9309258	2	54943642	T	-	-	-	-		1.183	1.118	1.252	6.668e-09
rs34108053	2	54947385	T	-	-	-	-		1.179	1.112	1.249	2.618e-08
rs11892703	2	54948356	G	-	-	-	-		1.185	1.12	1.254	3.499e-09
rs769244712	2	54948872	C	-	-	-	-		1.175	1.113	1.241	5.096e-09
rs17046257	2	54949785	A	-	-	-	-		1.171	1.108	1.238	2.514e-08
rs35378964	2	54958760	A	-	-	-	-		1.166	1.102	1.234	1.015e-07
rs67246257	2	54967067	A	-	-	-	-		1.209	1.138	1.284	6.866e-10
rs67617923	2	54968517	A	-	-	-	-		1.214	1.143	1.289	2.591e-10
rs67514855	2	54968590	T	-	-	-	-		1.213	1.143	1.289	2.884e-10
rs72806698	2	54969379	T	-	-	-	-		1.214	1.143	1.289	2.941e-10
rs553228466	2	54989365	GGTTTATCTGATGTTTATCTGA	-	-	-	-		1.241	1.13	1.362	6.011e-06
rs72806702	2	54990529	T	-	-	-	-		1.111	1.064	1.16	1.841e-06
rs1216549587	2	54993757	A	-	-	-	-		1.121	1.071	1.174	1.189e-06
rs13011362	2	54998753	G	-	-	-	-		1.118	1.07	1.168	6.932e-07
rs67607054	2	55002488	G	-	-	-	-		1.109	1.061	1.159	4.175e-06
rs66465217	2	55006424	T	-	-	-	-		1.111	1.062	1.161	3.585e-06
rs12994099	2	55008482	C	-	-	-	-		1.109	1.061	1.159	4.519e-06
rs35620351	2	55008907	G	-	-	-	-		1.107	1.059	1.157	7.151e-06
rs35880160	2	55009201	G	-	-	-	-		1.108	1.06	1.158	5.844e-06
rs13033894	2	55010115	C	-	-	-	-		1.11	1.062	1.16	3.891e-06
rs56113416	2	55010989	G	-	-	-	-		1.113	1.062	1.166	6.509e-06
rs79259903	2	55013200	C	-	-	-	-		0.9295	0.9	0.96	8.967e-06
rs79359689	2	55013227	T	-	-	-	-		0.9295	0.8999	0.9599	8.791e-06
rs58350716	2	55013996	T	-	-	-	-		0.9296	0.9001	0.9601	9.168e-06
rs13000120	2	55015024	G	-	-	-	-		1.11	1.062	1.16	3.676e-06
rs13005723	2	55015281	T	-	-	-	-		1.111	1.064	1.161	2.523e-06
rs72808606	2	55015604	A	-	-	-	-		1.116	1.066	1.168	2.984e-06
rs67248043	2	55016143	C	-	-	-	-		1.108	1.06	1.158	4.983e-06
rs11125547	2	55018895	T	-	-	-	-		0.9301	0.9009	0.9602	8.377e-06
rs11893827	2	55019283	T	-	-	-	-		0.9252	0.896	0.9553	1.976e-06
rs73936467	2	55019615	C	-	-	-	-		0.9255	0.8964	0.9556	2.163e-06
rs67742514	2	55020784	G	-	-	-	-		1.11	1.062	1.16	3.219e-06
rs17046343	2	55023569	C	-	-	-	-		1.108	1.06	1.158	4.79e-06
rs17046344	2	55023600	A	-	-	-	-		1.198	1.127	1.274	7.337e-09
rs71408795	2	55045000	A	-	-	-	-		1.152	1.085	1.222	2.943e-06
rs6755779	2	55063552	A	-	-	-	-		0.9322	0.9046	0.9607	4.898e-06
rs78565493	2	164037044	A	-	-	-	-		1.112	1.061	1.164	7.149e-06
rs268263	2	164954174	T	-	-	-	-		0.926	0.8981	0.9547	8.351e-07
rs1446468	2	164963486	T	-	-	-	-		0.9295	0.902	0.9578	1.793e-06
rs1545358	2	164965571	T	-	-	-	-		0.932	0.9043	0.9604	4.398e-06
rs7605718	2	164968053	C	-	-	-	-		0.9323	0.9047	0.9608	4.917e-06
rs144278818	2	164968973	TAG	-	-	-	-		0.9322	0.9046	0.9607	4.77e-06
rs2121315	2	164973051	G	-	-	-	-		0.9322	0.9045	0.9606	4.722e-06
rs1348784	2	164975614	A	-	-	-	-		0.9322	0.9046	0.9607	4.776e-06
rs1348785	2	164975623	G	-	-	-	-		0.9322	0.9046	0.9607	4.776e-06
rs6727986	2	164980159	A	-	-	-	-		0.9326	0.905	0.9611	5.512e-06
rs4618077	2	164986276	G	-	-	-	-		0.9332	0.9055	0.9617	6.66e-06
rs1446471	2	164986888	T	-	-	-	-		0.933	0.9053	0.9615	6.266e-06
rs1446472	2	164986974	A	-	-	-	-		0.9328	0.9052	0.9613	5.923e-06
rs1446473	2	164990304	C	-	-	-	-		0.9324	0.9048	0.9609	5.075e-06
rs1446474	2	164990305	A	-	-	-	-		0.9321	0.9045	0.9606	4.66e-06
rs6747273	2	164992514	G	-	-	-	-		0.9328	0.9051	0.9613	5.789e-06
rs6705307	2	164995774	A	-	-	-	-		1.071	1.039	1.103	7.838e-06
rs770315376	2	164998607	CT	-	-	-	-		0.932	0.9043	0.9605	4.673e-06
rs1374264	2	164999883	A	-	-	-	-		1.081	1.049	1.114	4.034e-07
rs66780116	2	165000789	T	-	-	-	-		0.9319	0.9034	0.9614	9.308e-06
rs16849273	2	165001188	G	-	-	-	-		0.9308	0.9023	0.9603	6.717e-06
rs16849277	2	165001238	A	-	-	-	-		0.9322	0.9036	0.9617	9.939e-06
rs16849280	2	165001349	G	-	-	-	-		0.9322	0.9036	0.9617	9.939e-06
rs200616520	2	165001644	A	0.7856	0.709	0.8705	4.062e-06		0.9321	0.9036	0.9616	9.383e-06
rs9677986	2	165001815	C	-	-	-	-		0.9222	0.8948	0.9504	1.344e-07
rs7601389	2	165002610	G	-	-	-	-		0.9221	0.8947	0.9503	1.3e-07
rs16849288	2	165002800	C	-	-	-	-		0.9322	0.9036	0.9617	9.939e-06
rs12613696	2	165003418	T	-	-	-	-		0.9322	0.9036	0.9617	9.939e-06
rs12614440	2	165004107	T	-	-	-	-		0.9322	0.9036	0.9617	9.939e-06
rs1470492	2	165004184	T	-	-	-	-		0.917	0.8895	0.9453	2.419e-08
rs10930116	2	165004375	A	-	-	-	-		0.9322	0.9036	0.9617	9.939e-06
rs533706075	2	165004396	TAA	-	-	-	-		0.9322	0.9036	0.9617	9.939e-06
rs1446477	2	165004476	T	-	-	-	-		0.9322	0.9036	0.9617	9.939e-06
rs5010612	2	165004597	G	-	-	-	-		0.9322	0.9036	0.9617	9.939e-06
rs142388341	2	165004601	CA	-	-	-	-		0.9322	0.9036	0.9617	9.939e-06
rs16849297	2	165005044	T	-	-	-	-		0.9322	0.9036	0.9617	9.939e-06
rs35986855	2	165005268	C	-	-	-	-		0.9322	0.9036	0.9617	9.939e-06
rs13018327	2	165005489	T	-	-	-	-		0.9322	0.9036	0.9617	9.939e-06
rs10194493	2	165005726	C	-	-	-	-		0.9173	0.8898	0.9456	2.721e-08
rs16849300	2	165006040	C	-	-	-	-		0.9322	0.9036	0.9617	9.939e-06
rs11892933	2	165006694	G	-	-	-	-		0.9322	0.9036	0.9617	9.939e-06
rs10930117	2	165006748	G	-	-	-	-		0.9322	0.9036	0.9617	9.939e-06
rs73029563	2	165008166	C	-	-	-	-		0.9149	0.8876	0.943	8.253e-09
rs7556898	2	165008513	T	-	-	-	-		0.9198	0.8921	0.9482	7.62e-08
rs9789645	2	165009617	A	-	-	-	-		0.9305	0.902	0.9598	5.514e-06
rs9789646	2	165009688	A	0.7928	0.7155	0.8784	9.084e-06		0.9295	0.9011	0.9589	4.036e-06
rs10184428	2	165011827	C	-	-	-	-		0.9191	0.8917	0.9473	4.673e-08
rs6707357	2	165014293	T	-	-	-	-		0.9176	0.89	0.946	3.279e-08
rs1446465	2	165035811	C	-	-	-	-		0.9207	0.8928	0.9494	1.333e-07
rs1121308	2	165042064	C	-	-	-	-		0.9319	0.9033	0.9614	9.276e-06
rs1121309	2	165042442	A	-	-	-	-		0.9321	0.9035	0.9616	9.654e-06
rs1371192	2	165042646	C	-	-	-	-		0.932	0.9034	0.9615	9.541e-06
rs1371191	2	165042775	T	-	-	-	-		0.932	0.9034	0.9615	9.541e-06
rs1371190	2	165042786	G	-	-	-	-		0.932	0.9034	0.9615	9.541e-06
rs1371187	2	165045101	G	-	-	-	-		0.9218	0.894	0.9506	2.023e-07
rs6753229	2	165046486	C	-	-	-	-		0.922	0.8941	0.9507	2.141e-07
rs10204405	2	165047746	A	-	-	-	-		0.9226	0.8946	0.9515	3.023e-07
rs13021222	2	165047905	C	-	-	-	-		0.931	0.9022	0.9607	7.97e-06
rs6711015	2	165049684	T	-	-	-	-		0.9249	0.8969	0.9537	6.179e-07
rs438885	2	165052291	A	-	-	-	-		0.9268	0.898	0.9565	2.361e-06
rs448798	2	165052533	A	-	-	-	-		0.9254	0.8966	0.9551	1.503e-06
rs375218	2	165055911	T	-	-	-	-		0.9269	0.8981	0.9567	2.468e-06
rs1251335	2	165056739	T	-	-	-	-		0.9269	0.8981	0.9566	2.45e-06
rs1458582148	2	165057147	CA	-	-	-	-		0.9247	0.8949	0.9553	2.578e-06
rs1439208	2	165058097	G	-	-	-	-		0.9267	0.8979	0.9564	2.268e-06
rs7587391	2	165058449	C	-	-	-	-		0.9267	0.8979	0.9564	2.268e-06
rs1898840	2	165062922	G	-	-	-	-		0.9261	0.8973	0.9558	1.901e-06
rs543817660	2	165079138	G	-	-	-	-		0.9259	0.8972	0.9556	1.783e-06
rs201751833	2	165079139	G	-	-	-	-		0.924	0.8949	0.954	1.219e-06
rs770377940	2	165086306	C	-	-	-	-		0.9238	0.8953	0.9531	6.807e-07
rs78381140	2	165566400	G	-	-	-	-		1.415	1.228	1.631	1.693e-06
rs117591151	2	165603014	T	-	-	-	-		1.391	1.207	1.604	5.318e-06
rs458351	3	6873267	T	1.327	1.193	1.475	1.698e-07		-	-	-	-
rs455988	3	6874108	A	1.325	1.192	1.473	1.887e-07		-	-	-	-
rs437555	3	6874819	A	1.317	1.186	1.464	2.972e-07		-	-	-	-
rs463493	3	6875010	C	1.305	1.175	1.449	5.97e-07		-	-	-	-
rs1167375838	3	6877951	TA	1.317	1.187	1.462	2.309e-07		-	-	-	-
rs184653	3	6879727	C	1.329	1.197	1.475	8.839e-08		-	-	-	-
rs35950649	3	6885253	A	1.337	1.204	1.486	6.285e-08		-	-	-	-
rs35120605	3	6895276	G	1.279	1.151	1.421	4.724e-06		-	-	-	-
rs934504164	3	6896218	CCCTCT	1.304	1.173	1.45	8.849e-07		-	-	-	-
rs3732978	3	9027262	T	2.316	1.606	3.34	7.004e-06		-	-	-	-
rs6763354	3	9035070	A	2.503	1.7	3.684	3.306e-06		-	-	-	-
rs479302	3	27363033	G	-	-	-	-		1.095	1.057	1.134	4.972e-07
rs12635969	3	27532292	C	-	-	-	-		1.081	1.045	1.118	7.048e-06
rs664223	3	27545138	C	-	-	-	-		1.082	1.049	1.116	8.049e-07
rs388224	3	27545356	A	-	-	-	-		1.086	1.052	1.12	3.15e-07
rs601328	3	27547322	C	-	-	-	-		1.083	1.05	1.117	5.335e-07
rs820430	3	27548900	A	-	-	-	-		1.081	1.048	1.116	9.429e-07
rs820429	3	27549188	G	-	-	-	-		1.082	1.049	1.117	6.556e-07
rs2029827	3	27551275	A	-	-	-	-		1.073	1.04	1.107	8.937e-06
rs61079782	3	27558514	AT	-	-	-	-		1.098	1.054	1.145	8.236e-06
rs312487	3	53545622	T	-	-	-	-		1.074	1.042	1.106	3.691e-06
rs35593046	3	53553923	G	-	-	-	-		1.076	1.044	1.108	1.918e-06
rs3821843	3	53558012	A	-	-	-	-		1.087	1.055	1.12	5.435e-08
rs3774425	3	53558123	A	-	-	-	-		1.084	1.048	1.121	3.026e-06
rs9311502	3	53560321	C	-	-	-	-		1.086	1.05	1.124	1.548e-06
rs79991967	3	53561296	G	-	-	-	-		1.086	1.05	1.124	1.548e-06
rs6445583	3	53562894	A	-	-	-	-		1.08	1.048	1.112	5.413e-07
rs1547951	3	53568269	C	-	-	-	-		1.08	1.044	1.117	7.391e-06
rs1547950	3	53568283	C	-	-	-	-		1.085	1.049	1.121	1.685e-06
rs11403044	3	53571577	GA	-	-	-	-		1.083	1.047	1.121	3.888e-06
rs1008339	3	53572890	C	-	-	-	-		1.081	1.049	1.114	3.687e-07
rs758603	3	53576679	C	-	-	-	-		1.077	1.045	1.11	1.191e-06
rs12715461	3	53578883	G	-	-	-	-		1.076	1.045	1.109	1.414e-06
rs17053168	3	53582633	G	-	-	-	-		1.083	1.047	1.121	4.352e-06
rs3774441	3	53586144	T	-	-	-	-		1.08	1.044	1.118	9.647e-06
rs7634679	3	53591109	C	-	-	-	-		1.081	1.049	1.114	3.637e-07
rs2359453	3	53592864	A	-	-	-	-		1.079	1.047	1.112	6.521e-07
rs1275551377	3	53594088	C	-	-	-	-		1.072	1.04	1.105	6.002e-06
rs807191	3	53597491	C	-	-	-	-		1.078	1.046	1.111	8.774e-07
rs11130381	3	53850005	C	-	-	-	-		0.9336	0.9057	0.9623	8.927e-06
rs16825744	3	155827895	T	1.438	1.227	1.686	7.575e-06		-	-	-	-
rs6790413	3	168580960	T	-	-	-	-		0.9318	0.9033	0.9611	7.932e-06
rs4858362	3	168583346	T	-	-	-	-		0.9312	0.9028	0.9605	6.517e-06
rs9851042	3	168583606	A	-	-	-	-		0.9316	0.9032	0.9609	7.457e-06
rs113824737	3	168584398	A	-	-	-	-		0.9314	0.903	0.9607	6.986e-06
rs6808266	3	168587199	A	-	-	-	-		0.9315	0.9031	0.9608	7.236e-06
rs6778836	3	168587709	T	-	-	-	-		0.9311	0.9027	0.9605	6.454e-06
rs138042871	3	183590809	A	2.108	1.541	2.884	3.073e-06		-	-	-	-
rs77368263	4	81152403	T	-	-	-	-		1.093	1.057	1.131	2.781e-07
rs17004843	4	81152728	G	-	-	-	-		1.092	1.055	1.13	3.989e-07
rs17004844	4	81152804	A	-	-	-	-		1.093	1.056	1.131	3.054e-07
rs75563920	4	81153335	C	-	-	-	-		1.093	1.057	1.131	2.853e-07
rs1458031	4	81153922	C	-	-	-	-		1.093	1.056	1.131	3.042e-07
rs74853510	4	81154166	G	-	-	-	-		1.093	1.057	1.131	2.674e-07
rs78197168	4	81154183	T	-	-	-	-		1.093	1.057	1.131	2.674e-07
rs78119170	4	81154232	C	-	-	-	-		1.093	1.057	1.131	2.698e-07
rs74710592	4	81154566	C	-	-	-	-		1.092	1.056	1.13	3.588e-07
rs78582668	4	81154587	G	-	-	-	-		1.092	1.056	1.13	3.588e-07
rs76631872	4	81154605	T	-	-	-	-		1.092	1.056	1.13	3.588e-07
rs112626567	4	81154765	TTATG	-	-	-	-		1.093	1.056	1.13	3.309e-07
rs74658984	4	81154950	G	-	-	-	-		1.093	1.056	1.13	3.225e-07
rs76583745	4	81154958	A	-	-	-	-		1.093	1.056	1.131	3.048e-07
rs34366166	4	81155270	T	-	-	-	-		1.093	1.056	1.13	3.312e-07
rs12502299	4	81155496	T	-	-	-	-		1.093	1.056	1.13	3.308e-07
rs17004845	4	81155721	T	-	-	-	-		1.093	1.056	1.131	2.997e-07
rs79620921	4	81155937	T	-	-	-	-		1.093	1.056	1.131	3.001e-07
rs199771749	4	81156481	A	-	-	-	-		1.093	1.057	1.131	2.67e-07
rs1902859	4	81157703	C	-	-	-	-		1.197	1.161	1.235	4.046e-30
rs1337977999	4	81158082	AAAAC	-	-	-	-		0.8887	0.8619	0.9164	4.577e-14
rs17004846	4	81158221	A	-	-	-	-		0.8881	0.8613	0.9157	3.254e-14
rs13149993	4	81158545	A	-	-	-	-		1.201	1.165	1.239	3.529e-31
rs72656599	4	81159649	A	-	-	-	-		1.202	1.165	1.24	2.292e-31
rs71662899	4	81159909	A	-	-	-	-		0.9101	0.8819	0.9392	4.404e-09
rs74983508	4	81160327	G	-	-	-	-		0.9174	0.8843	0.9516	3.956e-06
rs7668598	4	81160459	G	-	-	-	-		0.8954	0.8653	0.9264	2.182e-10
rs7686601	4	81160632	C	-	-	-	-		0.909	0.8808	0.9381	2.874e-09
rs7664429	4	81160847	G	-	-	-	-		0.8953	0.8652	0.9263	2.101e-10
rs56190605	4	81162062	G	-	-	-	-		0.8948	0.8648	0.9258	1.704e-10
rs112061708	4	81162689	A	-	-	-	-		0.897	0.8633	0.9319	2.494e-08
rs2903657	4	81162884	G	-	-	-	-		0.8858	0.8591	0.9133	8.234e-15
rs72873822	4	81163239	C	-	-	-	-		0.9094	0.8757	0.9443	7.597e-07
rs1458038	4	81164723	T	-	-	-	-		1.205	1.169	1.243	7.017e-33
rs6822404	4	81164952	T	-	-	-	-		0.8971	0.8651	0.9303	4.622e-09
rs11099097	4	81167309	T	-	-	-	-		1.195	1.158	1.232	2.384e-29
rs80111044	4	81168104	G	-	-	-	-		0.881	0.852	0.911	1.281e-13
rs1213601266	4	81168620	C	-	-	-	-		1.203	1.166	1.24	3.259e-32
rs1213601266	4	81168620	CTT	-	-	-	-		1.202	1.166	1.24	4.255e-32
rs11931162	4	81168790	G	-	-	-	-		0.8807	0.8517	0.9108	1.122e-13
rs77004732	4	81169777	T	-	-	-	-		0.9004	0.867	0.9351	5.342e-08
rs11099098	4	81169912	T	-	-	-	-		1.205	1.168	1.242	8.56e-33
rs78717193	4	81170080	T	-	-	-	-		0.9004	0.867	0.9351	5.342e-08
rs72658321	4	81170173	G	-	-	-	-		0.8998	0.8664	0.9345	4.452e-08
rs1017837389	4	81170475	C	-	-	-	-		1.193	1.157	1.23	8.184e-30
rs75116566	4	81171071	C	-	-	-	-		0.8998	0.8664	0.9345	4.452e-08
rs117177137	4	81171187	C	-	-	-	-		0.9004	0.867	0.9351	5.342e-08
rs117455367	4	81171737	A	-	-	-	-		0.9018	0.8684	0.9366	8.638e-08
rs79093355	4	81172733	G	-	-	-	-		0.901	0.8675	0.9357	6.52e-08
rs78800109	4	81172789	A	-	-	-	-		0.9007	0.8672	0.9354	5.999e-08
rs6534834	4	81174237	G	-	-	-	-		0.8996	0.8663	0.9343	4.118e-08
rs13125101	4	81174592	A	-	-	-	-		1.205	1.168	1.242	1.021e-32
rs17004851	4	81174676	A	-	-	-	-		0.9007	0.8672	0.9354	5.999e-08
rs17004852	4	81174826	A	-	-	-	-		0.9003	0.8668	0.935	5.262e-08
rs74458938	4	81176066	T	-	-	-	-		0.9006	0.8671	0.9353	5.881e-08
rs75589797	4	81176245	T	-	-	-	-		0.9091	0.8792	0.9401	2.442e-08
rs17004853	4	81177929	G	-	-	-	-		0.9092	0.8793	0.9402	2.488e-08
rs76408825	4	81178044	T	-	-	-	-		0.9003	0.8669	0.935	5.382e-08
rs532938154	4	81179763	CT	-	-	-	-		0.9009	0.8675	0.9355	5.892e-08
rs1253521404	4	81180603	G	-	-	-	-		0.9015	0.8685	0.9357	4.908e-08
rs10857147	4	81181072	T	-	-	-	-		1.221	1.183	1.26	9.098e-36
rs12509595	4	81182554	C	-	-	-	-		1.223	1.185	1.262	2.245e-36
rs12054632	4	81182893	A	-	-	-	-		0.8973	0.8638	0.932	2.215e-08
rs77693368	4	81182944	G	-	-	-	-		0.9108	0.8808	0.9418	4.559e-08
rs1379706	4	81183900	G	-	-	-	-		0.8961	0.8625	0.931	1.824e-08
rs1379705	4	81184142	G	-	-	-	-		0.8952	0.8616	0.9301	1.417e-08
rs16998073	4	81184341	T	-	-	-	-		1.224	1.186	1.263	1.078e-36
rs7659152	4	81184669	T	-	-	-	-		0.8954	0.8618	0.9303	1.497e-08
rs59133384	4	81184988	A	-	-	-	-		0.8948	0.8612	0.9297	1.241e-08
rs35954793	4	81188513	A	-	-	-	-		1.139	1.082	1.198	5.246e-07
rs3796603	4	81189504	G	-	-	-	-		0.89	0.8627	0.9182	2.437e-13
rs567528190	4	81191519	CT	-	-	-	-		1.19	1.153	1.228	7.429e-28
rs3796605	4	81192363	G	-	-	-	-		0.8888	0.8617	0.9167	7.914e-14
rs1458046	4	81199966	G	-	-	-	-		0.921	0.8896	0.9534	3.161e-06
rs80139542	4	81200050	C	-	-	-	-		0.8979	0.8706	0.926	8.006e-12
rs36034102	4	81202048	T	-	-	-	-		1.161	1.12	1.204	6.748e-16
rs7683390	4	81202382	T	-	-	-	-		0.9053	0.878	0.9334	1.877e-10
rs35265978	4	81204350	T	-	-	-	-		0.9131	0.8856	0.9415	6.223e-09
rs17004869	4	81205033	T	-	-	-	-		1.16	1.108	1.214	1.608e-10
rs35437488	4	81205174	G	-	-	-	-		0.9128	0.8853	0.9411	4.873e-09
rs35972397	4	81206013	A	-	-	-	-		0.9164	0.8888	0.945	2.41e-08
rs3733336	4	81207963	G	-	-	-	-		1.149	1.107	1.192	2.454e-13
rs10010051	4	86741889	T	-	-	-	-		1.078	1.044	1.112	3.733e-06
[truncated: 1,549 more rows]

## Sheet: Phosphorus
SNP	CHR	BP	A1	High Intake					Low Intake
[truncated: 1,533 more rows]

[truncated: 14 more sheets: Iron, Potassium, Vitamin A, Sodium, Vitamin B1, Vitamin B2, Niacin, Vitamin C, Zinc, Vitamin B6, Folate, Fiber, Vitamin E, Cholesterol]
