# Supplementary material for: Genome-Wide Approach of Gene–Nutrient Intake Interaction Study for Essential Hypertension in a Large Korean Cohort (KoGES)
Source: Nutrients. 2024 Nov 29;16(23):4147. doi: 10.3390/nu16234147 (PMC11644644; doi:10.3390/nu16234147)
Supplement: Supplementary file 1 [file nutrients-16-04147-s001.zip › Supplemental_Table_S3.xlsx]

## Sheet: S1
SNP	CHR	BP	A1	Feature	Gene	Nutrient Intake Group	Protein	Fat	Carbohydrate	Calcium	Phosphorus	Iron	Potassium	Vitamin A	Sodium	Vitamin B1	Vitamin B2	Niacin	Vitamin C	Zinc	Vitamin B6	Folate	Fiber	Vitamin E	Cholesterol
rs71014329	1	25348950	G	upstream_gene_variant	MIR4425	High	-9	-9	◎	-9	◎	-9	-9	-9	0.9072	-9	-9	◎	-9	-9	-9	-9	-9	-9	-9
rs71014329	1	25348950	G	upstream_gene_variant	MIR4425	Low	0.92	0.9204	-9	◎	-9	-9	◎	◎	-9	-9	◎	-9	◎	◎	-9	◎	0.92	◎	◎
rs12049416	1	47872078	C	intron_variant	LINC01389	High	-9	-9	-9	-9	◎	◎	-9	-9	-9	◎	-9	-9	0.8361	-9	-9	-9	-9	-9	-9
rs12049416	1	47872078	C	intron_variant	LINC01389	Low	-9	-9	-9	-9	-9	-9	-9	-9	-9	-9	-9	-9	-9	-9	-9	-9	-9	-9	-9
rs67223256	1	47872218	GT	intron_variant	LINC01389	High	-9	-9	-9	-9	◎	◎	-9	-9	-9	◎	-9	-9	0.8346	-9	◎	-9	-9	-9	-9
rs67223256	1	47872218	GT	intron_variant	LINC01389	Low	-9	-9	-9	-9	-9	-9	-9	-9	-9	-9	-9	-9	-9	-9	-9	-9	-9	-9	-9
rs12021515	1	47873083	C	intron_variant	LINC01389	High	-9	-9	-9	-9	◎	◎	-9	-9	-9	◎	-9	◎	0.8304	-9	◎	-9	-9	-9	-9
rs12021515	1	47873083	C	intron_variant	LINC01389	Low	-9	-9	-9	-9	-9	-9	-9	-9	-9	-9	-9	-9	-9	-9	-9	-9	-9	-9	-9
rs3831965	1	47874052	C	non_coding_transcript_exon_variant	LINC01389	High	-9	-9	-9	-9	◎	◎	-9	-9	-9	◎	-9	-9	0.838	-9	-9	-9	-9	-9	-9
rs3831965	1	47874052	C	non_coding_transcript_exon_variant	LINC01389	Low	-9	-9	-9	-9	-9	-9	-9	-9	-9	-9	-9	-9	-9	-9	-9	-9	-9	-9	-9
rs12049163	1	47877212	C	upstream_gene_variant	FOXE3	High	-9	-9	-9	-9	◎	◎	-9	-9	-9	◎	-9	-9	0.8346	-9	-9	-9	-9	-9	-9
rs12049163	1	47877212	C	upstream_gene_variant	FOXE3	Low	-9	-9	-9	-9	-9	-9	-9	-9	-9	-9	-9	-9	-9	-9	-9	-9	-9	-9	-9
rs12026379	1	47880002	A	upstream_gene_variant	FOXE3	High	-9	-9	-9	-9	◎	◎	-9	-9	-9	◎	-9	-9	0.8346	-9	-9	-9	-9	-9	-9
rs12026379	1	47880002	A	upstream_gene_variant	FOXE3	Low	-9	-9	-9	-9	-9	-9	-9	-9	-9	-9	-9	-9	-9	-9	-9	-9	-9	-9	-9
rs137862650	1	47881907	TG	5_prime_UTR_variant	FOXE3	High	-9	-9	-9	-9	◎	◎	-9	-9	-9	◎	-9	◎	0.8374	-9	-9	-9	-9	-9	-9
rs137862650	1	47881907	TG	5_prime_UTR_variant	FOXE3	Low	-9	-9	-9	-9	-9	-9	-9	-9	-9	-9	-9	-9	-9	-9	-9	-9	-9	-9	-9
rs189628587	1	47882605	G	synonymous_variant	FOXE3	High	-9	-9	-9	-9	-9	◎	-9	-9	-9	◎	-9	-9	0.8425	-9	-9	-9	-9	-9	-9
rs189628587	1	47882605	G	synonymous_variant	FOXE3	Low	-9	-9	-9	-9	-9	-9	-9	-9	-9	-9	-9	-9	-9	-9	-9	-9	-9	-9	-9
rs78893536	1	47884415	T	downstream_gene_variant	FOXE3	High	-9	-9	-9	-9	-9	◎	-9	-9	-9	◎	-9	-9	0.8352	-9	◎	-9	-9	-9	-9
rs78893536	1	47884415	T	downstream_gene_variant	FOXE3	Low	-9	-9	-9	-9	-9	-9	-9	-9	-9	-9	-9	-9	-9	-9	-9	-9	-9	-9	-9
rs74831432	1	47884560	C	downstream_gene_variant	FOXE3	High	-9	-9	-9	-9	-9	◎	-9	-9	-9	◎	-9	-9	0.8361	-9	◎	-9	-9	-9	-9
rs74831432	1	47884560	C	downstream_gene_variant	FOXE3	Low	-9	-9	-9	-9	-9	-9	-9	-9	-9	-9	-9	-9	-9	-9	-9	-9	-9	-9	-9
rs75148831	1	47885231	C	downstream_gene_variant	FOXE3	High	-9	-9	-9	-9	-9	◎	-9	-9	-9	◎	-9	-9	0.8352	-9	◎	-9	-9	-9	-9
rs75148831	1	47885231	C	downstream_gene_variant	FOXE3	Low	-9	-9	-9	-9	-9	-9	-9	-9	-9	-9	-9	-9	-9	-9	-9	-9	-9	-9	-9
rs10624907	1	47891664	T	intron_variant	LINC01389	High	-9	-9	-9	-9	-9	◎	-9	-9	-9	◎	-9	-9	0.8366	-9	◎	-9	-9	-9	-9
rs10624907	1	47891664	T	intron_variant	LINC01389	Low	-9	-9	-9	-9	-9	-9	-9	-9	-9	-9	-9	-9	-9	-9	-9	-9	-9	-9	-9
rs75284360	1	47892301	C	intron_variant	LINC01389	High	-9	-9	-9	-9	-9	◎	-9	-9	-9	◎	-9	-9	0.8352	-9	◎	-9	-9	-9	-9
rs75284360	1	47892301	C	intron_variant	LINC01389	Low	-9	-9	-9	-9	-9	-9	-9	-9	-9	-9	-9	-9	-9	-9	-9	-9	-9	-9	-9
rs75506313	1	47892837	T	downstream_gene_variant	FOXD2-AS1	High	-9	-9	-9	-9	-9	◎	-9	-9	-9	◎	-9	-9	0.8352	-9	◎	-9	-9	-9	-9
rs75506313	1	47892837	T	downstream_gene_variant	FOXD2-AS1	Low	-9	-9	-9	-9	-9	-9	-9	-9	-9	-9	-9	-9	-9	-9	-9	-9	-9	-9	-9
rs77483612	1	47893722	A	downstream_gene_variant	FOXD2-AS1	High	-9	-9	-9	-9	-9	◎	-9	-9	-9	◎	-9	-9	0.8352	-9	◎	-9	-9	-9	-9
rs77483612	1	47893722	A	downstream_gene_variant	FOXD2-AS1	Low	-9	-9	-9	-9	-9	-9	-9	-9	-9	-9	-9	-9	-9	-9	-9	-9	-9	-9	-9
rs77715729	1	47894218	A	downstream_gene_variant	FOXD2-AS1	High	-9	-9	-9	-9	-9	◎	-9	-9	-9	◎	-9	-9	0.8352	-9	◎	-9	-9	-9	-9
rs77715729	1	47894218	A	downstream_gene_variant	FOXD2-AS1	Low	-9	-9	-9	-9	-9	-9	-9	-9	-9	-9	-9	-9	-9	-9	-9	-9	-9	-9	-9
rs77819900	1	47895673	T	downstream_gene_variant	FOXD2-AS1	High	-9	-9	-9	-9	◎	◎	-9	-9	-9	◎	-9	◎	0.835	-9	◎	-9	-9	-9	-9
rs77819900	1	47895673	T	downstream_gene_variant	FOXD2-AS1	Low	-9	-9	-9	-9	-9	-9	-9	-9	-9	-9	-9	-9	-9	-9	-9	-9	-9	-9	-9
rs3738317	1	47898461	A	upstream_gene_variant	FOXD2	High	-9	-9	-9	-9	-9	◎	-9	-9	-9	◎	-9	◎	0.8372	-9	◎	-9	-9	-9	-9
rs3738317	1	47898461	A	upstream_gene_variant	FOXD2	Low	-9	-9	-9	-9	-9	-9	-9	-9	-9	-9	-9	-9	-9	-9	-9	-9	-9	-9	-9
rs1275984	2	26911509	C	upstream_gene_variant	KCNK3	High	-9	-9	0.8995	-9	◎	◎	-9	-9	0.8905	-9	◎	◎	-9	◎	◎	-9	-9	-9	-9
rs1275984	2	26911509	C	upstream_gene_variant	KCNK3	Low	0.8907	0.8917	-9	0.8985	-9	-9	0.8951	◎	-9	◎	◎	◎	0.8744	◎	◎	0.8944	0.8902	0.8974	0.8997
rs1275985	2	26911745	T	upstream_gene_variant	KCNK3	High	-9	-9	0.8992	-9	0.8886	◎	-9	-9	0.8896	-9	◎	◎	-9	◎	◎	-9	-9	-9	-9
rs1275985	2	26911745	T	upstream_gene_variant	KCNK3	Low	0.8901	0.891	-9	0.8979	-9	-9	0.8944	◎	-9	◎	◎	◎	0.8752	◎	◎	0.8938	0.8896	0.8969	0.899
rs1275986	2	26912079	A	upstream_gene_variant	KCNK3	High	-9	-9	◎	-9	◎	◎	-9	-9	0.8904	-9	◎	◎	-9	◎	◎	-9	-9	-9	-9
rs1275986	2	26912079	A	upstream_gene_variant	KCNK3	Low	0.8904	0.8914	-9	0.8982	-9	-9	0.8947	◎	-9	◎	◎	◎	0.875	◎	◎	0.894	0.8899	0.8971	0.8994
rs736699	2	26913930	G	upstream_gene_variant	KCNK3	High	-9	-9	◎	-9	◎	◎	-9	-9	0.8918	-9	◎	◎	-9	◎	◎	-9	-9	-9	-9
rs736699	2	26913930	G	upstream_gene_variant	KCNK3	Low	0.8914	0.8924	-9	0.8997	-9	-9	0.896	◎	-9	◎	◎	◎	0.8757	◎	◎	0.8954	0.8909	0.8974	0.9002
rs1275988	2	26914364	T	upstream_gene_variant	KCNK3	High	-9	-9	◎	-9	◎	◎	-9	-9	0.8919	-9	-9	◎	-9	◎	◎	-9	-9	-9	-9
rs1275988	2	26914364	T	upstream_gene_variant	KCNK3	Low	0.8915	0.8923	-9	0.8988	-9	-9	0.8956	◎	-9	◎	◎	◎	0.8769	◎	-9	0.895	0.8909	0.8979	0.9007
rs12476527	2	26915624	T	5_prime_UTR_premature_start_codon_gain_variant	KCNK3	High	-9	-9	0.9003	-9	◎	◎	-9	-9	0.8931	-9	◎	◎	-9	◎	◎	-9	-9	-9	-9
rs12476527	2	26915624	T	5_prime_UTR_premature_start_codon_gain_variant	KCNK3	Low	0.8905	0.8918	-9	0.8989	-9	◎	0.8955	◎	-9	◎	◎	◎	0.8738	◎	◎	0.8951	0.8906	0.8983	0.8993
rs35021474	2	26916844	G	intron_variant	KCNK3	High	-9	-9	0.8994	-9	0.8889	◎	-9	-9	0.8921	-9	◎	◎	-9	◎	◎	-9	-9	-9	-9
rs35021474	2	26916844	G	intron_variant	KCNK3	Low	0.8898	0.8914	-9	0.898	-9	◎	0.8948	◎	-9	◎	◎	◎	0.8743	◎	◎	0.8947	0.8902	0.8978	0.8986
rs1275980	2	26916969	T	intron_variant	KCNK3	High	-9	-9	0.8994	-9	0.8895	◎	-9	-9	0.8922	-9	◎	◎	-9	-9	◎	-9	-9	-9	-9
rs1275980	2	26916969	T	intron_variant	KCNK3	Low	0.8896	0.8912	-9	0.8976	-9	◎	0.8944	◎	-9	◎	◎	◎	0.8725	◎	◎	0.8944	0.8899	0.8977	0.8984
rs1275982	2	26919089	T	intron_variant	KCNK3	High	-9	-9	0.8987	-9	0.8887	◎	-9	-9	0.8909	-9	◎	◎	-9	◎	◎	-9	-9	-9	-9
rs1275982	2	26919089	T	intron_variant	KCNK3	Low	0.8887	0.8903	-9	0.8973	-9	◎	0.8936	◎	-9	◎	◎	◎	0.8721	◎	◎	0.8936	0.8891	0.8968	0.8974
rs1731249	2	26920025	A	intron_variant	KCNK3	High	-9	-9	0.899	-9	0.8891	◎	-9	-9	0.891	-9	◎	◎	-9	◎	◎	-9	-9	-9	-9
rs1731249	2	26920025	A	intron_variant	KCNK3	Low	0.8888	0.8903	-9	0.8974	-9	◎	0.8936	◎	-9	◎	◎	◎	0.8723	◎	◎	0.8936	0.8892	0.897	0.8974
rs1275978	2	26923095	T	intron_variant	KCNK3	High	-9	-9	0.899	-9	0.8891	◎	-9	-9	0.891	-9	◎	◎	-9	-9	◎	-9	-9	-9	-9
rs1275978	2	26923095	T	intron_variant	KCNK3	Low	0.8888	0.8903	-9	0.8975	-9	◎	0.8936	◎	-9	◎	◎	◎	0.8721	◎	◎	0.8936	0.8892	0.897	0.8974
rs1275979	2	26923568	C	intron_variant	KCNK3	High	-9	-9	0.8996	-9	0.8901	◎	-9	-9	0.8923	-9	◎	◎	-9	-9	◎	-9	-9	-9	-9
rs1275979	2	26923568	C	intron_variant	KCNK3	Low	0.8895	0.891	-9	0.8984	-9	◎	0.8944	◎	-9	◎	◎	◎	0.8722	◎	◎	0.8944	0.8899	0.8977	0.8982
rs13394970	2	26929282	G	intron_variant	KCNK3	High	-9	-9	0.8964	-9	0.8875	◎	-9	-9	0.8892	-9	◎	◎	-9	◎	◎	-9	-9	-9	-9
rs13394970	2	26929282	G	intron_variant	KCNK3	Low	0.8867	0.8882	-9	0.8955	-9	◎	0.8914	0.8975	-9	0.8877	◎	◎	0.8703	◎	◎	0.8915	0.8871	0.8948	0.8952
rs1731243	2	26930411	T	intron_variant	KCNK3	High	-9	-9	0.8995	-9	0.8894	◎	-9	-9	0.8923	-9	-9	◎	-9	-9	◎	-9	-9	-9	-9
rs1731243	2	26930411	T	intron_variant	KCNK3	Low	0.8889	0.8907	-9	0.8967	-9	◎	0.893	◎	-9	◎	◎	◎	0.8721	◎	◎	0.8933	0.8892	0.8968	0.8979
rs2586886	2	26932031	T	intron_variant	KCNK3	High	-9	-9	◎	-9	◎	◎	-9	-9	0.8956	-9	◎	◎	-9	-9	-9	-9	-9	-9	-9
rs2586886	2	26932031	T	intron_variant	KCNK3	Low	0.8912	0.8933	-9	0.9002	-9	◎	0.8962	◎	-9	◎	◎	◎	0.8734	◎	◎	0.8959	0.8917	0.9	0.9009
rs1275923	2	26932796	T	intron_variant	KCNK3	High	-9	-9	◎	-9	◎	-9	-9	-9	◎	-9	-9	◎	-9	◎	-9	-9	-9	-9	-9
rs1275923	2	26932796	T	intron_variant	KCNK3	Low	0.894	0.8961	-9	0.9015	-9	◎	0.8959	◎	-9	◎	◎	-9	0.876	-9	◎	0.8966	0.895	0.8964	◎
rs139100345	2	54734484	A	intron_variant	SPTBN1	High	-9	-9	1.259	-9	◎	-9	-9	-9	◎	-9	-9	-9	-9	-9	-9	-9	-9	-9	-9
rs139100345	2	54734484	A	intron_variant	SPTBN1	Low	1.266	1.249	-9	1.273	-9	◎	1.291	1.281	-9	◎	1.272	◎	◎	◎	◎	1.267	1.254	1.287	1.263
rs78496188	2	54785493	G	upstream_gene_variant	SPTBN1	High	-9	-9	◎	-9	◎	-9	-9	-9	-9	-9	-9	-9	-9	-9	-9	-9	-9	-9	-9
rs78496188	2	54785493	G	upstream_gene_variant	SPTBN1	Low	◎	◎	-9	◎	-9	-9	1.161	◎	◎	◎	◎	◎	-9	-9	-9	◎	◎	◎	◎
rs553652880	2	54787322	GGT	intron_variant	SPTBN1	High	-9	-9	◎	-9	-9	-9	-9	-9	-9	-9	-9	-9	-9	-9	-9	-9	-9	-9	-9
rs553652880	2	54787322	GGT	intron_variant	SPTBN1	Low	◎	◎	-9	◎	-9	-9	◎	◎	-9	◎	◎	◎	-9	-9	-9	◎	◎	1.176	◎
rs9677089	2	54794927	C	intron_variant	SPTBN1	High	-9	-9	◎	-9	◎	-9	-9	-9	-9	-9	-9	-9	-9	-9	-9	-9	-9	-9	-9
rs9677089	2	54794927	C	intron_variant	SPTBN1	Low	1.135	◎	-9	◎	-9	◎	1.148	◎	◎	◎	◎	◎	-9	-9	-9	◎	1.138	1.152	◎
rs10166844	2	54798272	C	intron_variant	SPTBN1	High	-9	-9	1.15	-9	◎	-9	-9	-9	-9	-9	-9	-9	-9	-9	-9	-9	-9	-9	-9
rs10166844	2	54798272	C	intron_variant	SPTBN1	Low	1.141	1.139	-9	1.142	-9	◎	1.154	◎	◎	◎	1.149	◎	◎	-9	-9	◎	1.144	1.156	◎
rs10202030	2	54798735	T	intron_variant	SPTBN1	High	-9	-9	◎	-9	◎	-9	-9	-9	-9	-9	-9	-9	-9	-9	-9	-9	-9	-9	-9
rs10202030	2	54798735	T	intron_variant	SPTBN1	Low	◎	◎	-9	◎	-9	-9	1.153	◎	◎	◎	◎	◎	-9	-9	-9	◎	1.14	1.153	◎
rs9309256	2	54798737	T	intron_variant	SPTBN1	High	-9	-9	◎	-9	◎	-9	-9	-9	-9	-9	-9	-9	-9	-9	-9	-9	-9	-9	-9
rs9309256	2	54798737	T	intron_variant	SPTBN1	Low	1.14	1.139	-9	1.145	-9	-9	1.157	◎	◎	◎	1.151	◎	-9	-9	-9	◎	1.144	1.156	◎
rs149382466	2	54798824	A	intron_variant	SPTBN1	High	-9	-9	1.164	-9	◎	-9	-9	-9	-9	-9	-9	-9	-9	-9	-9	-9	-9	-9	-9
rs149382466	2	54798824	A	intron_variant	SPTBN1	Low	1.15	1.149	-9	◎	-9	-9	1.157	◎	◎	◎	◎	◎	-9	-9	-9	◎	1.153	◎	1.158
rs10205410	2	54799599	T	intron_variant	SPTBN1	High	-9	-9	◎	-9	◎	-9	-9	-9	-9	-9	-9	-9	-9	-9	-9	-9	-9	-9	-9
rs10205410	2	54799599	T	intron_variant	SPTBN1	Low	◎	◎	-9	◎	-9	-9	1.147	◎	◎	◎	◎	◎	-9	-9	-9	◎	1.14	◎	◎
rs10688458	2	54801065	CAG	intron_variant	SPTBN1	High	-9	-9	1.152	-9	◎	-9	-9	-9	-9	-9	-9	-9	-9	-9	-9	-9	-9	-9	-9
rs10688458	2	54801065	CAG	intron_variant	SPTBN1	Low	1.146	1.144	-9	1.144	-9	◎	1.157	◎	◎	◎	1.151	◎	◎	-9	-9	1.143	1.149	1.159	1.145
rs13407214	2	54801074	T	intron_variant	SPTBN1	High	-9	-9	1.152	-9	◎	-9	-9	-9	-9	-9	-9	-9	-9	-9	-9	-9	-9	-9	-9
rs13407214	2	54801074	T	intron_variant	SPTBN1	Low	1.146	1.144	-9	1.144	-9	◎	1.157	◎	◎	◎	1.151	◎	◎	-9	-9	1.143	1.149	1.159	1.145
rs4455200	2	54801591	A	intron_variant	SPTBN1	High	-9	-9	1.152	-9	◎	-9	-9	-9	-9	-9	-9	-9	-9	-9	-9	-9	-9	-9	-9
rs4455200	2	54801591	A	intron_variant	SPTBN1	Low	1.146	1.144	-9	1.144	-9	◎	1.157	◎	◎	◎	1.151	◎	-9	-9	-9	1.142	1.148	1.159	1.144
rs7599241	2	54801856	A	intron_variant	SPTBN1	High	-9	-9	1.152	-9	◎	-9	-9	-9	-9	-9	-9	-9	-9	-9	-9	-9	-9	-9	-9
rs7599241	2	54801856	A	intron_variant	SPTBN1	Low	1.146	1.144	-9	1.144	-9	◎	1.157	◎	◎	◎	1.151	◎	-9	-9	-9	1.142	1.148	1.159	1.144
rs4346422	2	54802206	C	intron_variant	SPTBN1	High	-9	-9	1.152	-9	◎	-9	-9	-9	-9	-9	-9	-9	-9	-9	-9	-9	-9	-9	-9
rs4346422	2	54802206	C	intron_variant	SPTBN1	Low	1.146	1.144	-9	1.144	-9	◎	1.157	◎	◎	◎	1.151	◎	-9	-9	-9	1.142	1.148	1.159	1.144
rs13386146	2	54802514	C	intron_variant	SPTBN1	High	-9	-9	1.152	-9	◎	-9	-9	-9	-9	-9	-9	-9	-9	-9	-9	-9	-9	-9	-9
rs13386146	2	54802514	C	intron_variant	SPTBN1	Low	1.146	1.144	-9	1.144	-9	◎	1.157	◎	◎	◎	1.151	◎	-9	-9	-9	1.142	1.148	1.159	1.144
rs13399656	2	54802696	G	intron_variant	SPTBN1	High	-9	-9	1.152	-9	◎	-9	-9	-9	-9	-9	-9	-9	-9	-9	-9	-9	-9	-9	-9
rs13399656	2	54802696	G	intron_variant	SPTBN1	Low	1.146	1.144	-9	1.144	-9	◎	1.157	◎	◎	◎	1.151	◎	-9	-9	-9	1.142	1.148	1.159	1.144
rs7340302	2	54803671	C	intron_variant	SPTBN1	High	-9	-9	1.152	-9	◎	-9	-9	-9	-9	-9	-9	-9	-9	-9	-9	-9	-9	-9	-9
rs7340302	2	54803671	C	intron_variant	SPTBN1	Low	1.146	1.144	-9	1.144	-9	◎	1.157	◎	◎	◎	1.151	◎	-9	-9	-9	1.142	1.148	1.159	1.144
rs10184128	2	54803816	C	intron_variant	SPTBN1	High	-9	-9	1.152	-9	◎	-9	-9	-9	-9	-9	-9	-9	-9	-9	-9	-9	-9	-9	-9
rs10184128	2	54803816	C	intron_variant	SPTBN1	Low	1.146	1.144	-9	1.144	-9	◎	1.157	◎	◎	◎	1.151	◎	-9	-9	-9	1.142	1.148	1.159	1.144
rs66622084	2	54805069	A	intron_variant	SPTBN1	High	-9	-9	1.146	-9	◎	-9	-9	-9	-9	-9	-9	-9	-9	-9	-9	-9	-9	-9	-9
rs66622084	2	54805069	A	intron_variant	SPTBN1	Low	1.14	1.138	-9	◎	-9	-9	1.151	◎	◎	◎	◎	◎	-9	-9	-9	1.14	1.143	1.154	◎
rs12713264	2	54805218	A	intron_variant	SPTBN1	High	-9	-9	1.147	-9	◎	-9	-9	-9	-9	-9	-9	-9	-9	-9	-9	-9	-9	-9	-9
rs12713264	2	54805218	A	intron_variant	SPTBN1	Low	1.141	1.139	-9	1.14	-9	◎	1.152	◎	◎	◎	1.147	◎	-9	-9	-9	1.14	1.144	1.155	1.142
rs12713265	2	54805409	T	intron_variant	SPTBN1	High	-9	-9	1.147	-9	◎	-9	-9	-9	-9	-9	-9	-9	-9	-9	-9	-9	-9	-9	-9
rs12713265	2	54805409	T	intron_variant	SPTBN1	Low	1.141	1.139	-9	1.14	-9	◎	1.152	◎	◎	◎	1.147	◎	-9	-9	-9	1.14	1.144	1.155	1.142
rs12713266	2	54805443	T	intron_variant	SPTBN1	High	-9	-9	1.147	-9	◎	-9	-9	-9	-9	-9	-9	-9	-9	-9	-9	-9	-9	-9	-9
rs12713266	2	54805443	T	intron_variant	SPTBN1	Low	1.141	1.139	-9	1.14	-9	◎	1.152	◎	◎	◎	1.147	◎	-9	-9	-9	1.14	1.144	1.155	1.142
rs11902987	2	54805587	T	intron_variant	SPTBN1	High	-9	-9	1.147	-9	◎	-9	-9	-9	-9	-9	-9	-9	-9	-9	-9	-9	-9	-9	-9
rs11902987	2	54805587	T	intron_variant	SPTBN1	Low	1.141	1.139	-9	1.14	-9	◎	1.152	◎	◎	◎	1.147	◎	-9	-9	-9	1.14	1.144	1.155	1.142
rs12713267	2	54805607	C	intron_variant	SPTBN1	High	-9	-9	1.147	-9	◎	-9	-9	-9	-9	-9	-9	-9	-9	-9	-9	-9	-9	-9	-9
rs12713267	2	54805607	C	intron_variant	SPTBN1	Low	1.141	1.139	-9	1.14	-9	◎	1.152	◎	◎	◎	1.147	◎	-9	-9	-9	1.14	1.144	1.155	1.142
rs13403284	2	54805749	G	intron_variant	SPTBN1	High	-9	-9	1.147	-9	◎	-9	-9	-9	-9	-9	-9	-9	-9	-9	-9	-9	-9	-9	-9
rs13403284	2	54805749	G	intron_variant	SPTBN1	Low	1.141	1.139	-9	1.14	-9	◎	1.152	◎	◎	◎	1.147	◎	-9	-9	-9	1.14	1.144	1.155	1.142
rs11892443	2	54805776	G	intron_variant	SPTBN1	High	-9	-9	1.147	-9	◎	-9	-9	-9	-9	-9	-9	-9	-9	-9	-9	-9	-9	-9	-9
rs11892443	2	54805776	G	intron_variant	SPTBN1	Low	1.141	1.139	-9	1.14	-9	◎	1.152	◎	◎	◎	1.147	◎	-9	-9	-9	1.14	1.144	1.155	1.142
rs13391522	2	54805854	C	intron_variant	SPTBN1	High	-9	-9	1.147	-9	◎	-9	-9	-9	-9	-9	-9	-9	-9	-9	-9	-9	-9	-9	-9
rs13391522	2	54805854	C	intron_variant	SPTBN1	Low	1.141	1.139	-9	1.14	-9	◎	1.152	◎	◎	◎	1.147	◎	-9	-9	-9	1.14	1.144	1.155	1.142
rs10208219	2	54806047	A	intron_variant	SPTBN1	High	-9	-9	1.147	-9	◎	-9	-9	-9	-9	-9	-9	-9	-9	-9	-9	-9	-9	-9	-9
rs10208219	2	54806047	A	intron_variant	SPTBN1	Low	1.141	1.139	-9	1.14	-9	◎	1.152	◎	◎	◎	1.147	◎	-9	-9	-9	1.14	1.144	1.155	1.142
rs10208225	2	54806049	A	intron_variant	SPTBN1	High	-9	-9	1.147	-9	◎	-9	-9	-9	-9	-9	-9	-9	-9	-9	-9	-9	-9	-9	-9
rs10208225	2	54806049	A	intron_variant	SPTBN1	Low	1.141	1.139	-9	1.14	-9	◎	1.152	◎	◎	◎	1.147	◎	-9	-9	-9	1.14	1.144	1.155	1.142
rs755756857	2	54806584	A	intron_variant	SPTBN1	High	-9	-9	1.147	-9	◎	-9	-9	-9	-9	-9	-9	-9	-9	-9	-9	-9	-9	-9	-9
rs755756857	2	54806584	A	intron_variant	SPTBN1	Low	1.141	1.139	-9	1.14	-9	◎	1.152	◎	◎	◎	1.147	◎	-9	-9	-9	1.14	1.144	1.155	1.142
rs10187338	2	54806611	G	intron_variant	SPTBN1	High	-9	-9	1.147	-9	◎	-9	-9	-9	-9	-9	-9	-9	-9	-9	-9	-9	-9	-9	-9
rs10187338	2	54806611	G	intron_variant	SPTBN1	Low	1.141	1.139	-9	1.14	-9	◎	1.152	◎	◎	◎	1.147	◎	-9	-9	-9	1.14	1.144	1.155	1.142
rs10187447	2	54806711	T	intron_variant	SPTBN1	High	-9	-9	1.147	-9	◎	-9	-9	-9	-9	-9	-9	-9	-9	-9	-9	-9	-9	-9	-9
rs10187447	2	54806711	T	intron_variant	SPTBN1	Low	1.141	1.139	-9	1.14	-9	◎	1.152	◎	◎	◎	1.147	◎	-9	-9	-9	1.14	1.144	1.155	1.142
rs3796019	2	54807279	A	intron_variant	SPTBN1	High	-9	-9	1.147	-9	◎	-9	-9	-9	-9	-9	-9	-9	-9	-9	-9	-9	-9	-9	-9
rs3796019	2	54807279	A	intron_variant	SPTBN1	Low	1.141	1.139	-9	1.14	-9	◎	1.152	◎	◎	◎	1.147	◎	-9	-9	-9	1.14	1.144	1.155	1.142
rs3796018	2	54807281	T	intron_variant	SPTBN1	High	-9	-9	1.147	-9	◎	-9	-9	-9	-9	-9	-9	-9	-9	-9	-9	-9	-9	-9	-9
rs3796018	2	54807281	T	intron_variant	SPTBN1	Low	1.141	1.139	-9	1.14	-9	◎	1.152	◎	◎	◎	1.147	◎	-9	-9	-9	1.14	1.144	1.155	1.142
rs3796017	2	54807452	A	intron_variant	SPTBN1	High	-9	-9	1.147	-9	◎	-9	-9	-9	-9	-9	-9	-9	-9	-9	-9	-9	-9	-9	-9
rs3796017	2	54807452	A	intron_variant	SPTBN1	Low	1.141	1.139	-9	1.14	-9	◎	1.152	◎	◎	◎	1.147	◎	-9	-9	-9	1.14	1.144	1.155	1.142
rs1137645	2	54807592	G	intron_variant	SPTBN1	High	-9	-9	1.147	-9	◎	-9	-9	-9	-9	-9	-9	-9	-9	-9	-9	-9	-9	-9	-9
rs1137645	2	54807592	G	intron_variant	SPTBN1	Low	1.141	1.139	-9	1.14	-9	◎	1.152	◎	◎	◎	1.147	◎	-9	-9	-9	1.14	1.144	1.155	1.142
rs3287	2	54807657	C	intron_variant	SPTBN1	High	-9	-9	1.147	-9	◎	-9	-9	-9	-9	-9	-9	-9	-9	-9	-9	-9	-9	-9	-9
rs3287	2	54807657	C	intron_variant	SPTBN1	Low	1.141	1.139	-9	1.14	-9	◎	1.152	◎	◎	◎	1.147	◎	-9	-9	-9	1.14	1.144	1.155	1.142
rs4616509	2	54807982	C	intron_variant	SPTBN1	High	-9	-9	1.147	-9	◎	-9	-9	-9	-9	-9	-9	-9	-9	-9	-9	-9	-9	-9	-9
rs4616509	2	54807982	C	intron_variant	SPTBN1	Low	1.141	1.139	-9	1.14	-9	◎	1.152	◎	◎	◎	1.147	◎	-9	-9	-9	1.14	1.144	1.155	1.142
rs10169954	2	54808117	G	intron_variant	SPTBN1	High	-9	-9	1.147	-9	◎	-9	-9	-9	-9	-9	-9	-9	-9	-9	-9	-9	-9	-9	-9
rs10169954	2	54808117	G	intron_variant	SPTBN1	Low	1.141	1.139	-9	1.14	-9	◎	1.152	◎	◎	◎	1.147	◎	-9	-9	-9	1.14	1.144	1.155	1.142
rs10169975	2	54808159	T	intron_variant	SPTBN1	High	-9	-9	1.147	-9	◎	-9	-9	-9	-9	-9	-9	-9	-9	-9	-9	-9	-9	-9	-9
rs10169975	2	54808159	T	intron_variant	SPTBN1	Low	1.141	1.139	-9	1.14	-9	◎	1.152	◎	◎	◎	1.147	◎	-9	-9	-9	1.14	1.144	1.155	1.142
rs10170066	2	54808191	T	intron_variant	SPTBN1	High	-9	-9	1.148	-9	◎	-9	-9	-9	-9	-9	-9	-9	-9	-9	-9	-9	-9	-9	-9
rs10170066	2	54808191	T	intron_variant	SPTBN1	Low	1.142	1.14	-9	1.141	-9	◎	1.152	◎	◎	◎	1.147	◎	-9	-9	-9	1.141	1.144	1.156	1.142
rs10182538	2	54808251	A	intron_variant	SPTBN1	High	-9	-9	1.147	-9	◎	-9	-9	-9	-9	-9	-9	-9	-9	-9	-9	-9	-9	-9	-9
rs10182538	2	54808251	A	intron_variant	SPTBN1	Low	1.141	1.139	-9	1.14	-9	◎	1.152	◎	◎	◎	1.147	◎	-9	-9	-9	1.14	1.144	1.155	1.142
rs10170355	2	54808322	A	intron_variant	SPTBN1	High	-9	-9	1.147	-9	◎	-9	-9	-9	-9	-9	-9	-9	-9	-9	-9	-9	-9	-9	-9
rs10170355	2	54808322	A	intron_variant	SPTBN1	Low	1.141	1.139	-9	1.14	-9	◎	1.152	◎	◎	◎	1.147	◎	-9	-9	-9	1.14	1.144	1.155	1.142
rs10193692	2	54808340	T	intron_variant	SPTBN1	High	-9	-9	1.147	-9	◎	-9	-9	-9	-9	-9	-9	-9	-9	-9	-9	-9	-9	-9	-9
rs10193692	2	54808340	T	intron_variant	SPTBN1	Low	1.141	1.139	-9	1.14	-9	◎	1.152	◎	◎	◎	1.147	◎	-9	-9	-9	1.14	1.144	1.155	1.142
rs10182836	2	54808504	G	intron_variant	SPTBN1	High	-9	-9	1.147	-9	◎	-9	-9	-9	-9	-9	-9	-9	-9	-9	-9	-9	-9	-9	-9
rs10182836	2	54808504	G	intron_variant	SPTBN1	Low	1.141	1.139	-9	1.14	-9	◎	1.152	◎	◎	◎	1.147	◎	-9	-9	-9	1.14	1.144	1.155	1.142
rs12713268	2	54808845	G	intron_variant	SPTBN1	High	-9	-9	1.146	-9	◎	-9	-9	-9	-9	-9	-9	-9	-9	-9	-9	-9	-9	-9	-9
rs12713268	2	54808845	G	intron_variant	SPTBN1	Low	1.141	1.139	-9	1.141	-9	◎	1.153	◎	◎	◎	1.148	◎	-9	-9	-9	1.14	1.144	1.155	1.142
rs12713269	2	54809154	G	intron_variant	SPTBN1	High	-9	-9	1.147	-9	◎	-9	-9	-9	-9	-9	-9	-9	-9	-9	-9	-9	-9	-9	-9
rs12713269	2	54809154	G	intron_variant	SPTBN1	Low	1.141	1.139	-9	1.14	-9	◎	1.152	◎	◎	◎	1.147	◎	-9	-9	-9	1.14	1.144	1.155	1.142
rs7556752	2	54810044	C	intron_variant	SPTBN1	High	-9	-9	1.147	-9	◎	-9	-9	-9	-9	-9	-9	-9	-9	-9	-9	-9	-9	-9	-9
rs7556752	2	54810044	C	intron_variant	SPTBN1	Low	1.141	1.139	-9	1.14	-9	◎	1.152	◎	◎	◎	1.147	◎	-9	-9	-9	1.14	1.144	1.155	1.142
rs7586311	2	54810762	G	intron_variant	SPTBN1	High	-9	-9	1.148	-9	◎	-9	-9	-9	-9	-9	-9	-9	-9	-9	-9	-9	-9	-9	-9
rs7586311	2	54810762	G	intron_variant	SPTBN1	Low	1.142	1.14	-9	1.141	-9	◎	1.152	◎	◎	◎	1.147	◎	-9	-9	-9	1.141	1.144	1.156	1.142
rs4641979	2	54811917	A	intron_variant	SPTBN1	High	-9	-9	1.147	-9	◎	-9	-9	-9	-9	-9	-9	-9	-9	-9	-9	-9	-9	-9	-9
rs4641979	2	54811917	A	intron_variant	SPTBN1	Low	1.141	1.139	-9	1.14	-9	◎	1.152	◎	◎	◎	1.147	◎	-9	-9	-9	1.14	1.144	1.155	1.142
rs28581481	2	54812372	G	intron_variant	SPTBN1	High	-9	-9	1.148	-9	◎	-9	-9	-9	-9	-9	-9	-9	-9	-9	-9	-9	-9	-9	-9
rs28581481	2	54812372	G	intron_variant	SPTBN1	Low	1.142	1.14	-9	1.141	-9	◎	1.152	◎	◎	◎	1.147	◎	-9	-9	-9	1.141	1.144	1.156	1.142
rs748777542	2	54812567	T	intron_variant	SPTBN1	High	-9	-9	1.148	-9	◎	-9	-9	-9	-9	-9	-9	-9	-9	-9	-9	-9	-9	-9	-9
rs748777542	2	54812567	T	intron_variant	SPTBN1	Low	1.142	1.14	-9	1.141	-9	◎	1.152	◎	◎	◎	1.147	◎	-9	-9	-9	1.141	1.144	1.156	1.142
rs10183867	2	54812722	G	intron_variant	SPTBN1	High	-9	-9	1.147	-9	◎	-9	-9	-9	-9	-9	-9	-9	-9	-9	-9	-9	-9	-9	-9
rs10183867	2	54812722	G	intron_variant	SPTBN1	Low	1.142	1.14	-9	1.141	-9	◎	1.153	◎	◎	◎	1.148	◎	-9	-9	-9	1.141	1.145	1.156	1.142
rs13432302	2	54813938	C	intron_variant	SPTBN1	High	-9	-9	1.147	-9	◎	-9	-9	-9	-9	-9	-9	-9	-9	-9	-9	-9	-9	-9	-9
rs13432302	2	54813938	C	intron_variant	SPTBN1	Low	1.142	1.14	-9	1.141	-9	◎	1.153	◎	◎	◎	1.147	◎	-9	-9	-9	1.141	1.145	1.156	1.142
rs6706263	2	54815240	T	intron_variant	SPTBN1	High	-9	-9	1.148	-9	◎	-9	-9	-9	-9	-9	-9	-9	-9	-9	-9	-9	-9	-9	-9
rs6706263	2	54815240	T	intron_variant	SPTBN1	Low	1.142	1.14	-9	1.141	-9	◎	1.152	◎	◎	◎	1.147	◎	-9	-9	-9	1.141	1.144	1.156	1.142
rs10206143	2	54817453	T	intron_variant	SPTBN1	High	-9	-9	1.148	-9	◎	-9	-9	-9	-9	-9	-9	-9	-9	-9	-9	-9	-9	-9	-9
rs10206143	2	54817453	T	intron_variant	SPTBN1	Low	1.142	1.14	-9	1.141	-9	◎	1.152	◎	◎	◎	1.147	◎	-9	-9	-9	1.141	1.144	1.156	1.142
rs4374410	2	54819088	T	intron_variant	SPTBN1	High	-9	-9	1.152	-9	◎	-9	-9	-9	-9	-9	-9	-9	-9	-9	-9	-9	-9	-9	-9
rs4374410	2	54819088	T	intron_variant	SPTBN1	Low	1.145	1.143	-9	1.143	-9	◎	1.156	◎	◎	◎	1.151	◎	-9	-9	-9	1.142	1.148	1.159	1.144
rs71408776	2	54821382	G	intron_variant	SPTBN1	High	-9	-9	1.146	-9	◎	-9	-9	-9	-9	-9	-9	-9	-9	-9	-9	-9	-9	-9	-9
rs71408776	2	54821382	G	intron_variant	SPTBN1	Low	1.141	1.138	-9	◎	-9	◎	1.151	◎	◎	◎	1.146	◎	-9	-9	-9	1.14	1.143	1.154	◎
rs11898032	2	54821515	A	intron_variant	SPTBN1	High	-9	-9	1.146	-9	◎	-9	-9	-9	-9	-9	-9	-9	-9	-9	-9	-9	-9	-9	-9
rs11898032	2	54821515	A	intron_variant	SPTBN1	Low	1.141	1.138	-9	◎	-9	◎	1.151	◎	◎	◎	1.146	◎	-9	-9	-9	1.14	1.143	1.154	◎
rs11898033	2	54821518	A	intron_variant	SPTBN1	High	-9	-9	1.146	-9	◎	-9	-9	-9	-9	-9	-9	-9	-9	-9	-9	-9	-9	-9	-9
rs11898033	2	54821518	A	intron_variant	SPTBN1	Low	1.141	1.138	-9	◎	-9	◎	1.151	◎	◎	◎	1.146	◎	-9	-9	-9	1.14	1.143	1.154	◎
rs6739140	2	54823502	G	intron_variant	SPTBN1	High	-9	-9	1.146	-9	◎	-9	-9	-9	-9	-9	-9	-9	-9	-9	-9	-9	-9	-9	-9
rs6739140	2	54823502	G	intron_variant	SPTBN1	Low	1.141	1.139	-9	◎	-9	◎	1.151	◎	◎	◎	1.146	◎	-9	-9	-9	1.14	1.143	1.154	◎
rs6749802	2	54824146	G	intron_variant	SPTBN1	High	-9	-9	1.146	-9	◎	-9	-9	-9	-9	-9	-9	-9	-9	-9	-9	-9	-9	-9	-9
rs6749802	2	54824146	G	intron_variant	SPTBN1	Low	1.141	1.139	-9	◎	-9	◎	1.151	◎	◎	◎	1.146	◎	-9	-9	-9	1.14	1.143	1.154	◎
rs6721612	2	54824349	T	intron_variant	SPTBN1	High	-9	-9	◎	-9	◎	-9	-9	-9	-9	-9	-9	-9	-9	-9	-9	-9	-9	-9	-9
rs6721612	2	54824349	T	intron_variant	SPTBN1	Low	◎	◎	-9	◎	-9	-9	1.161	◎	◎	◎	◎	◎	-9	-9	-9	◎	◎	◎	◎
rs6730876	2	54827001	T	intron_variant	SPTBN1	High	-9	-9	◎	-9	◎	-9	-9	-9	-9	-9	-9	-9	-9	-9	-9	-9	-9	-9	-9
rs6730876	2	54827001	T	intron_variant	SPTBN1	Low	◎	◎	-9	◎	-9	-9	1.162	◎	◎	◎	◎	◎	-9	-9	-9	◎	◎	◎	◎
rs13021606	2	54829270	T	intron_variant	SPTBN1	High	-9	-9	◎	-9	◎	-9	-9	-9	-9	-9	-9	-9	-9	-9	-9	-9	-9	-9	-9
rs13021606	2	54829270	T	intron_variant	SPTBN1	Low	◎	◎	-9	◎	-9	◎	1.188	◎	-9	◎	◎	◎	-9	-9	-9	◎	◎	◎	◎
rs7591204	2	54829458	C	intron_variant	SPTBN1	High	-9	-9	1.176	-9	◎	-9	-9	-9	-9	-9	-9	-9	-9	-9	-9	-9	-9	-9	-9
rs7591204	2	54829458	C	intron_variant	SPTBN1	Low	1.166	◎	-9	1.182	-9	◎	1.191	1.185	-9	1.205	1.179	1.222	◎	-9	◎	1.174	1.167	1.197	1.18
rs7591231	2	54829596	G	intron_variant	SPTBN1	High	-9	-9	◎	-9	-9	-9	-9	-9	-9	-9	-9	-9	-9	-9	-9	-9	-9	-9	-9
rs7591231	2	54829596	G	intron_variant	SPTBN1	Low	◎	◎	-9	◎	-9	◎	◎	◎	-9	◎	◎	◎	-9	-9	-9	◎	◎	1.164	◎
rs7564719	2	54829731	C	intron_variant	SPTBN1	High	-9	-9	◎	-9	◎	-9	-9	-9	-9	-9	-9	-9	-9	-9	-9	-9	-9	-9	-9
rs7564719	2	54829731	C	intron_variant	SPTBN1	Low	1.138	1.136	-9	◎	-9	-9	1.149	◎	◎	◎	1.146	◎	-9	-9	-9	◎	1.141	1.152	◎
rs4347868	2	54830616	A	intron_variant	SPTBN1	High	-9	-9	◎	-9	◎	-9	-9	-9	-9	-9	-9	-9	-9	-9	-9	-9	-9	-9	-9
rs4347868	2	54830616	A	intron_variant	SPTBN1	Low	1.134	◎	-9	◎	-9	◎	1.147	◎	◎	◎	◎	◎	-9	-9	-9	◎	1.136	1.15	◎
rs4358162	2	54830671	T	intron_variant	SPTBN1	High	-9	-9	◎	-9	◎	-9	-9	-9	-9	-9	-9	-9	-9	-9	-9	-9	-9	-9	-9
rs4358162	2	54830671	T	intron_variant	SPTBN1	Low	◎	◎	-9	◎	-9	-9	1.162	◎	◎	◎	◎	◎	-9	-9	-9	◎	◎	◎	◎
rs10188545	2	54831875	G	intron_variant	SPTBN1	High	-9	-9	◎	-9	◎	-9	-9	-9	-9	-9	-9	-9	-9	-9	-9	-9	-9	-9	-9
rs10188545	2	54831875	G	intron_variant	SPTBN1	Low	1.135	◎	-9	◎	-9	◎	1.147	◎	◎	◎	1.144	◎	-9	-9	-9	◎	1.138	1.151	◎
rs12713270	2	54832751	A	intron_variant	SPTBN1	High	-9	-9	◎	-9	◎	-9	-9	-9	-9	-9	-9	-9	-9	-9	-9	-9	-9	-9	-9
rs12713270	2	54832751	A	intron_variant	SPTBN1	Low	◎	◎	-9	◎	-9	-9	1.162	◎	◎	◎	◎	◎	-9	-9	-9	◎	◎	◎	◎
rs12713271	2	54833080	G	intron_variant	SPTBN1	High	-9	-9	◎	-9	◎	-9	-9	-9	-9	-9	-9	-9	-9	-9	-9	-9	-9	-9	-9
rs12713271	2	54833080	G	intron_variant	SPTBN1	Low	◎	◎	-9	◎	-9	-9	1.161	◎	◎	◎	◎	◎	-9	-9	-9	◎	◎	◎	◎
rs6740893	2	54834380	A	intron_variant	SPTBN1	High	-9	-9	1.161	-9	◎	-9	-9	-9	-9	-9	-9	-9	-9	-9	-9	-9	-9	-9	-9
rs6740893	2	54834380	A	intron_variant	SPTBN1	Low	1.147	1.143	-9	1.153	-9	◎	1.166	1.167	◎	◎	1.156	◎	◎	-9	◎	1.15	1.148	1.167	1.153
rs67244067	2	54835845	A	intron_variant	SPTBN1	High	-9	-9	1.16	-9	◎	-9	-9	-9	-9	-9	-9	-9	-9	-9	-9	-9	-9	-9	-9
rs67244067	2	54835845	A	intron_variant	SPTBN1	Low	1.15	◎	-9	◎	-9	-9	1.163	◎	◎	◎	◎	◎	-9	-9	-9	◎	1.148	1.158	◎
rs11896957	2	54838589	C	intron_variant	SPTBN1	High	-9	-9	◎	-9	◎	-9	-9	-9	-9	-9	-9	-9	-9	-9	-9	-9	-9	-9	-9
rs11896957	2	54838589	C	intron_variant	SPTBN1	Low	◎	◎	-9	◎	-9	-9	1.162	◎	◎	◎	◎	◎	-9	-9	-9	◎	◎	◎	◎
rs6741053	2	54842064	T	intron_variant	SPTBN1	High	-9	-9	1.176	-9	◎	◎	-9	-9	-9	-9	-9	-9	◎	◎	◎	-9	-9	-9	-9
rs6741053	2	54842064	T	intron_variant	SPTBN1	Low	1.175	1.166	-9	1.172	-9	-9	1.186	1.179	◎	-9	◎	◎	-9	-9	-9	1.169	1.171	1.176	1.17
rs12713272	2	54842302	T	intron_variant	SPTBN1	High	-9	-9	1.179	-9	◎	◎	-9	-9	-9	-9	-9	-9	◎	◎	◎	-9	-9	-9	-9
rs12713272	2	54842302	T	intron_variant	SPTBN1	Low	1.179	1.169	-9	1.175	-9	-9	1.189	1.182	◎	◎	1.176	◎	-9	-9	-9	1.172	1.174	1.18	1.175
rs11902659	2	54842317	G	intron_variant	SPTBN1	High	-9	-9	1.178	-9	◎	◎	-9	-9	-9	-9	-9	-9	◎	◎	◎	-9	-9	-9	-9
rs11902659	2	54842317	G	intron_variant	SPTBN1	Low	1.178	1.168	-9	1.174	-9	-9	1.188	1.181	◎	◎	1.175	◎	-9	-9	-9	1.171	1.173	1.178	1.174
rs7569127	2	54844926	G	intron_variant	SPTBN1	High	-9	-9	1.16	-9	◎	-9	-9	-9	-9	-9	-9	-9	-9	-9	-9	-9	-9	-9	-9
rs7569127	2	54844926	G	intron_variant	SPTBN1	Low	1.15	◎	-9	◎	-9	-9	1.163	◎	◎	◎	◎	◎	-9	-9	-9	◎	1.148	1.158	◎
rs7608414	2	54844995	A	intron_variant	SPTBN1	High	-9	-9	1.167	-9	◎	-9	-9	-9	-9	-9	-9	-9	-9	-9	-9	-9	-9	-9	-9
rs7608414	2	54844995	A	intron_variant	SPTBN1	Low	1.152	1.148	-9	1.158	-9	◎	1.17	1.17	◎	1.174	1.157	◎	◎	-9	◎	1.155	1.153	1.17	1.156
rs10176359	2	54845698	A	intron_variant	SPTBN1	High	-9	-9	1.16	-9	◎	-9	-9	-9	-9	-9	-9	-9	-9	-9	-9	-9	-9	-9	-9
rs10176359	2	54845698	A	intron_variant	SPTBN1	Low	1.151	◎	-9	◎	-9	-9	1.163	◎	◎	◎	◎	◎	-9	-9	-9	◎	1.149	1.159	◎
rs10176445	2	54845776	C	intron_variant	SPTBN1	High	-9	-9	1.167	-9	◎	-9	-9	-9	-9	-9	-9	-9	-9	-9	-9	-9	-9	-9	-9
rs10176445	2	54845776	C	intron_variant	SPTBN1	Low	1.152	1.148	-9	1.157	-9	◎	1.17	1.169	◎	◎	1.157	◎	◎	-9	◎	1.154	1.153	1.169	1.156
rs12713274	2	54848728	G	intron_variant	SPTBN1	High	-9	-9	1.146	-9	◎	-9	-9	-9	-9	-9	-9	-9	-9	-9	-9	-9	-9	-9	-9
rs12713274	2	54848728	G	intron_variant	SPTBN1	Low	1.14	1.138	-9	◎	-9	◎	1.152	◎	◎	◎	1.146	◎	-9	-9	-9	1.14	1.143	1.155	◎
rs13408295	2	54854905	T	intron_variant	SPTBN1	High	-9	-9	1.174	-9	◎	-9	-9	-9	-9	-9	-9	-9	◎	◎	◎	-9	-9	-9	-9
rs13408295	2	54854905	T	intron_variant	SPTBN1	Low	1.171	1.162	-9	1.168	-9	-9	1.182	◎	◎	-9	◎	-9	-9	-9	-9	1.165	1.167	◎	◎
rs900897832	2	54854922	T	intron_variant	SPTBN1	High	-9	-9	◎	-9	◎	-9	-9	-9	-9	-9	-9	-9	-9	-9	-9	-9	-9	-9	-9
rs900897832	2	54854922	T	intron_variant	SPTBN1	Low	1.16	◎	-9	◎	-9	-9	1.168	◎	◎	-9	◎	-9	-9	-9	-9	◎	◎	◎	◎
rs17046036	2	54855454	A	intron_variant	SPTBN1	High	-9	-9	◎	-9	◎	-9	-9	-9	-9	-9	-9	-9	-9	-9	-9	-9	-9	-9	-9
rs17046036	2	54855454	A	intron_variant	SPTBN1	Low	◎	◎	-9	◎	-9	-9	1.158	◎	◎	◎	◎	◎	-9	-9	-9	◎	◎	◎	◎
rs2229503	2	54858664	T	synonymous_variant	SPTBN1	High	-9	-9	1.175	-9	◎	-9	-9	-9	-9	-9	-9	-9	◎	◎	◎	-9	-9	-9	-9
rs2229503	2	54858664	T	synonymous_variant	SPTBN1	Low	1.173	1.163	-9	1.17	-9	-9	1.183	◎	◎	-9	◎	-9	-9	-9	-9	1.165	1.168	1.173	1.17
rs35619551	2	54858886	T	intron_variant	SPTBN1	High	-9	-9	1.175	-9	◎	-9	-9	-9	-9	-9	-9	-9	◎	◎	◎	-9	-9	-9	-9
rs35619551	2	54858886	T	intron_variant	SPTBN1	Low	1.173	1.163	-9	1.17	-9	-9	1.183	◎	◎	-9	◎	-9	-9	-9	-9	1.165	1.168	1.173	1.17
rs6545435	2	54859403	T	intron_variant	SPTBN1	High	-9	-9	1.174	-9	◎	-9	-9	-9	-9	-9	-9	-9	◎	◎	◎	-9	-9	-9	-9
rs6545435	2	54859403	T	intron_variant	SPTBN1	Low	1.172	1.162	-9	1.168	-9	-9	1.182	◎	◎	-9	◎	◎	-9	-9	-9	1.165	1.167	1.172	◎
rs58419243	2	54862352	G	intron_variant	SPTBN1	High	-9	-9	◎	-9	◎	-9	-9	-9	-9	-9	-9	-9	-9	-9	-9	-9	-9	-9	-9
rs58419243	2	54862352	G	intron_variant	SPTBN1	Low	◎	◎	-9	◎	-9	-9	1.159	◎	◎	◎	◎	◎	-9	-9	-9	◎	◎	◎	◎
rs34311770	2	54863175	C	intron_variant	SPTBN1	High	-9	-9	1.173	-9	◎	-9	-9	-9	-9	-9	-9	-9	◎	◎	◎	-9	-9	-9	-9
rs34311770	2	54863175	C	intron_variant	SPTBN1	Low	1.172	1.162	-9	1.168	-9	-9	1.182	◎	◎	-9	◎	-9	-9	-9	-9	1.165	1.167	1.172	◎
rs17046061	2	54864030	T	intron_variant	SPTBN1	High	-9	-9	1.174	-9	◎	-9	-9	-9	-9	-9	-9	-9	◎	◎	◎	-9	-9	-9	-9
rs17046061	2	54864030	T	intron_variant	SPTBN1	Low	1.172	1.163	-9	1.169	-9	-9	1.183	◎	◎	-9	◎	◎	-9	-9	-9	1.165	1.168	1.172	◎
rs11892236	2	54865560	G	intron_variant	SPTBN1	High	-9	-9	◎	-9	◎	-9	-9	-9	-9	-9	-9	-9	-9	-9	-9	-9	-9	-9	-9
rs11892236	2	54865560	G	intron_variant	SPTBN1	Low	◎	◎	-9	◎	-9	-9	1.159	◎	◎	◎	◎	◎	-9	-9	-9	◎	◎	◎	◎
rs17046067	2	54867496	T	intron_variant	SPTBN1	High	-9	-9	1.174	-9	◎	-9	-9	-9	-9	-9	-9	-9	◎	◎	◎	-9	-9	-9	-9
rs17046067	2	54867496	T	intron_variant	SPTBN1	Low	1.172	1.163	-9	1.169	-9	-9	1.183	◎	◎	-9	◎	◎	-9	-9	-9	1.165	1.168	1.172	◎
rs13004944	2	54869281	G	intron_variant	SPTBN1	High	-9	-9	1.174	-9	◎	-9	-9	-9	-9	-9	-9	-9	◎	◎	◎	-9	-9	-9	-9
rs13004944	2	54869281	G	intron_variant	SPTBN1	Low	1.172	1.163	-9	1.169	-9	-9	1.183	◎	◎	-9	◎	◎	-9	-9	-9	1.165	1.168	1.172	◎
rs17046077	2	54881476	G	intron_variant	SPTBN1	High	-9	-9	◎	-9	◎	-9	-9	-9	-9	-9	-9	-9	-9	-9	-9	-9	-9	-9	-9
rs17046077	2	54881476	G	intron_variant	SPTBN1	Low	1.157	◎	-9	◎	-9	-9	1.162	◎	◎	-9	◎	-9	-9	-9	-9	◎	1.155	◎	◎
rs2271329	2	54882381	A	intron_variant	SPTBN1	High	-9	-9	◎	-9	◎	-9	-9	-9	-9	-9	-9	-9	-9	-9	-9	-9	-9	-9	-9
rs2271329	2	54882381	A	intron_variant	SPTBN1	Low	1.156	◎	-9	◎	-9	-9	◎	◎	◎	-9	◎	-9	-9	-9	-9	◎	◎	◎	◎
rs17046097	2	54888075	A	3_prime_UTR_variant	SPTBN1	High	-9	-9	1.15	-9	◎	-9	-9	-9	-9	-9	-9	-9	◎	◎	◎	-9	-9	-9	-9
rs17046097	2	54888075	A	3_prime_UTR_variant	SPTBN1	Low	1.152	1.148	-9	◎	-9	-9	1.159	◎	◎	◎	1.155	◎	-9	-9	-9	1.143	1.15	1.158	1.147
rs10528	2	54889149	C	3_prime_UTR_variant	SPTBN1	High	-9	-9	1.182	-9	◎	-9	-9	-9	-9	-9	-9	-9	-9	◎	-9	-9	-9	-9	-9
rs10528	2	54889149	C	3_prime_UTR_variant	SPTBN1	Low	1.18	1.17	-9	1.174	-9	-9	1.192	1.19	◎	◎	◎	◎	-9	-9	-9	1.173	1.174	1.182	◎
rs1382557255	2	54895925	A	3_prime_UTR_variant	SPTBN1	High	-9	-9	1.165	-9	◎	◎	-9	-9	-9	-9	-9	-9	◎	◎	◎	-9	-9	-9	-9
rs1382557255	2	54895925	A	3_prime_UTR_variant	SPTBN1	Low	1.169	1.162	-9	◎	-9	-9	1.171	◎	◎	◎	◎	◎	-9	-9	-9	1.159	1.167	1.166	◎
rs117262811	2	54898273	C	3_prime_UTR_variant	SPTBN1	High	-9	-9	1.271	-9	1.289	◎	-9	-9	◎	-9	-9	-9	-9	◎	-9	-9	-9	-9	-9
rs117262811	2	54898273	C	3_prime_UTR_variant	SPTBN1	Low	1.27	1.253	-9	1.275	-9	-9	1.289	1.277	-9	◎	1.268	◎	◎	◎	◎	1.27	1.259	1.28	1.266
rs3850350	2	54898633	C	downstream_gene_variant	SPTBN1	High	-9	-9	◎	-9	◎	◎	-9	-9	-9	-9	-9	-9	◎	◎	◎	-9	-9	-9	-9
rs3850350	2	54898633	C	downstream_gene_variant	SPTBN1	Low	1.167	1.16	-9	◎	-9	-9	1.169	◎	◎	◎	◎	◎	-9	-9	-9	◎	1.165	◎	◎
rs34662083	2	54899434	C	downstream_gene_variant	SPTBN1	High	-9	-9	◎	-9	◎	◎	-9	-9	-9	-9	-9	-9	◎	◎	◎	-9	-9	-9	-9
rs34662083	2	54899434	C	downstream_gene_variant	SPTBN1	Low	1.167	1.16	-9	◎	-9	-9	1.169	◎	◎	◎	◎	◎	-9	-9	-9	◎	1.165	◎	◎
rs17046149	2	54910872	C	intergenic_region	SPTBN1-EML6	High	-9	-9	1.158	-9	◎	-9	-9	-9	-9	-9	-9	-9	-9	◎	-9	-9	-9	-9	-9
rs17046149	2	54910872	C	intergenic_region	SPTBN1-EML6	Low	1.153	1.149	-9	◎	-9	-9	1.16	◎	◎	◎	◎	◎	-9	-9	-9	◎	1.154	1.156	◎
rs33946849	2	54911062	C	intergenic_region	SPTBN1-EML6	High	-9	-9	1.157	-9	◎	-9	-9	-9	-9	-9	-9	-9	-9	◎	-9	-9	-9	-9	-9
rs33946849	2	54911062	C	intergenic_region	SPTBN1-EML6	Low	1.152	1.148	-9	◎	-9	-9	1.159	◎	◎	◎	◎	◎	-9	-9	-9	◎	1.153	1.155	◎
rs354232	2	54916910	A	intergenic_region	SPTBN1-EML6	High	-9	-9	1.193	-9	1.214	◎	-9	-9	◎	◎	-9	◎	◎	◎	1.245	-9	-9	-9	-9
rs354232	2	54916910	A	intergenic_region	SPTBN1-EML6	Low	1.194	1.191	-9	1.18	-9	-9	1.195	◎	◎	◎	1.183	-9	-9	-9	-9	1.184	1.195	1.183	1.192
rs1225211276	2	54917374	A	intergenic_region	SPTBN1-EML6	High	-9	-9	1.195	-9	1.215	◎	-9	-9	◎	◎	-9	◎	◎	◎	1.244	-9	-9	-9	-9
rs1225211276	2	54917374	A	intergenic_region	SPTBN1-EML6	Low	1.195	1.191	-9	1.181	-9	-9	1.197	◎	◎	◎	1.184	-9	-9	-9	-9	1.186	1.195	1.185	1.194
rs5000690	2	54917382	A	intergenic_region	SPTBN1-EML6	High	-9	-9	1.191	-9	1.211	◎	-9	-9	-9	-9	-9	-9	◎	◎	◎	-9	-9	-9	-9
rs5000690	2	54917382	A	intergenic_region	SPTBN1-EML6	Low	1.194	1.192	-9	1.182	-9	-9	1.197	◎	◎	◎	◎	◎	-9	-9	-9	1.193	1.197	1.188	1.196
rs5831317	2	54917383	A	intergenic_region	SPTBN1-EML6	High	-9	-9	1.185	-9	1.199	◎	-9	-9	◎	-9	-9	-9	◎	◎	◎	-9	-9	-9	-9
rs5831317	2	54917383	A	intergenic_region	SPTBN1-EML6	Low	1.179	1.177	-9	◎	-9	-9	1.18	◎	◎	-9	◎	-9	-9	-9	-9	1.168	1.179	◎	1.179
rs10188185	2	54919159	A	intergenic_region	SPTBN1-EML6	High	-9	-9	1.194	-9	1.214	◎	-9	-9	◎	◎	-9	◎	◎	◎	1.245	-9	-9	-9	-9
rs10188185	2	54919159	A	intergenic_region	SPTBN1-EML6	Low	1.194	1.19	-9	1.18	-9	-9	1.196	◎	◎	◎	1.183	-9	-9	-9	-9	1.185	1.194	1.184	1.193
rs34456795	2	54920526	T	intergenic_region	SPTBN1-EML6	High	-9	-9	1.193	-9	1.214	◎	-9	-9	◎	◎	-9	◎	◎	◎	1.245	-9	-9	-9	-9
rs34456795	2	54920526	T	intergenic_region	SPTBN1-EML6	Low	1.194	1.19	-9	1.18	-9	-9	1.195	◎	◎	◎	1.182	-9	-9	-9	-9	1.185	1.194	1.183	1.192
rs168505	2	54920968	T	intergenic_region	SPTBN1-EML6	High	-9	-9	1.14	-9	-9	-9	-9	-9	-9	-9	-9	-9	-9	-9	-9	-9	-9	-9	-9
rs168505	2	54920968	T	intergenic_region	SPTBN1-EML6	Low	1.129	1.128	-9	◎	-9	-9	1.132	◎	◎	◎	◎	◎	-9	◎	-9	1.129	1.129	1.134	1.132
rs354225	2	54923766	A	intergenic_region	SPTBN1-EML6	High	-9	-9	1.18	-9	◎	-9	-9	-9	-9	-9	-9	-9	-9	◎	-9	-9	-9	-9	-9
rs354225	2	54923766	A	intergenic_region	SPTBN1-EML6	Low	1.167	1.167	-9	1.163	-9	◎	1.177	1.167	◎	1.182	1.168	◎	◎	◎	◎	1.165	1.171	1.175	1.17
rs9917248	2	54924463	T	intergenic_region	SPTBN1-EML6	High	-9	-9	1.192	-9	1.213	◎	-9	-9	◎	◎	-9	◎	◎	◎	1.245	-9	-9	-9	-9
rs9917248	2	54924463	T	intergenic_region	SPTBN1-EML6	Low	1.192	1.188	-9	1.179	-9	-9	1.194	◎	◎	-9	1.181	-9	-9	-9	-9	1.183	1.192	1.181	1.191
rs241661	2	54924467	T	intergenic_region	SPTBN1-EML6	High	-9	-9	1.167	-9	◎	-9	-9	-9	-9	-9	-9	-9	-9	◎	-9	-9	-9	-9	-9
rs241661	2	54924467	T	intergenic_region	SPTBN1-EML6	Low	1.159	1.158	-9	◎	-9	-9	1.164	◎	◎	◎	◎	◎	-9	-9	-9	◎	1.161	◎	◎
rs138938305	2	54924901	T	intergenic_region	SPTBN1-EML6	High	-9	-9	1.311	-9	◎	◎	-9	-9	◎	-9	-9	-9	-9	◎	-9	-9	-9	-9	-9
rs138938305	2	54924901	T	intergenic_region	SPTBN1-EML6	Low	1.304	1.292	-9	1.305	-9	-9	1.316	1.308	-9	◎	1.285	◎	◎	-9	◎	1.312	1.294	1.295	1.301
rs13413913	2	54926191	A	intergenic_region	SPTBN1-EML6	High	-9	-9	1.166	-9	◎	-9	-9	-9	-9	-9	-9	-9	-9	◎	◎	-9	-9	-9	-9
rs13413913	2	54926191	A	intergenic_region	SPTBN1-EML6	Low	1.161	1.161	-9	◎	-9	-9	1.164	◎	◎	◎	◎	◎	-9	-9	-9	1.155	1.164	1.16	1.16
rs12713276	2	54927720	T	intergenic_region	SPTBN1-EML6	High	-9	-9	1.19	-9	1.213	◎	-9	-9	◎	◎	-9	◎	◎	◎	1.247	-9	-9	-9	-9
rs12713276	2	54927720	T	intergenic_region	SPTBN1-EML6	Low	1.194	1.191	-9	1.181	-9	-9	1.194	◎	◎	◎	1.184	-9	-9	-9	-9	1.185	1.195	1.183	1.192
rs6744586	2	54930467	T	intergenic_region	SPTBN1-EML6	High	-9	-9	1.19	-9	1.208	◎	-9	-9	◎	-9	-9	◎	◎	◎	1.246	-9	-9	-9	-9
rs6744586	2	54930467	T	intergenic_region	SPTBN1-EML6	Low	1.191	1.188	-9	1.177	-9	-9	1.19	◎	◎	◎	1.181	◎	-9	-9	-9	1.18	1.192	1.181	1.192
rs10175967	2	54931457	C	intergenic_region	SPTBN1-EML6	High	-9	-9	1.19	-9	1.206	◎	-9	-9	◎	-9	-9	◎	◎	◎	1.247	-9	-9	-9	-9
rs10175967	2	54931457	C	intergenic_region	SPTBN1-EML6	Low	1.19	1.187	-9	1.175	-9	-9	1.189	◎	◎	◎	1.18	◎	-9	-9	-9	1.178	1.191	1.18	1.19
rs67909358	2	54936599	T	intergenic_region	SPTBN1-EML6	High	-9	-9	1.186	-9	1.209	◎	-9	-9	◎	◎	-9	◎	◎	◎	1.241	-9	-9	-9	-9
rs67909358	2	54936599	T	intergenic_region	SPTBN1-EML6	Low	1.189	1.187	-9	1.176	-9	-9	1.189	◎	◎	◎	1.181	-9	-9	-9	-9	1.181	1.191	1.18	1.187
rs11883962	2	54937095	A	intergenic_region	SPTBN1-EML6	High	-9	-9	1.185	-9	1.212	◎	-9	-9	◎	◎	-9	◎	◎	◎	1.246	-9	-9	-9	-9
rs11883962	2	54937095	A	intergenic_region	SPTBN1-EML6	Low	1.191	1.189	-9	1.178	-9	-9	1.191	◎	◎	◎	1.182	-9	-9	-9	-9	1.182	1.192	1.181	1.188
rs11890229	2	54941366	A	intergenic_region	SPTBN1-EML6	High	-9	-9	1.185	-9	1.202	◎	-9	-9	◎	-9	-9	◎	◎	◎	1.238	-9	-9	-9	-9
rs11890229	2	54941366	A	intergenic_region	SPTBN1-EML6	Low	1.191	1.189	-9	1.179	-9	-9	1.189	◎	◎	◎	1.181	-9	-9	-9	-9	1.182	1.193	1.183	1.187
rs7569380	2	54943222	C	intergenic_region	SPTBN1-EML6	High	-9	-9	1.189	-9	1.205	◎	-9	-9	◎	-9	-9	◎	◎	◎	1.238	-9	-9	-9	-9
rs7569380	2	54943222	C	intergenic_region	SPTBN1-EML6	Low	1.195	1.191	-9	1.183	-9	-9	1.193	◎	◎	◎	1.185	-9	-9	-9	-9	1.184	1.194	1.187	1.193
rs9309258	2	54943642	T	intergenic_region	SPTBN1-EML6	High	-9	-9	1.189	-9	1.205	◎	-9	-9	◎	-9	-9	◎	◎	◎	1.238	-9	-9	-9	-9
rs9309258	2	54943642	T	intergenic_region	SPTBN1-EML6	Low	1.195	1.191	-9	1.183	-9	-9	1.193	◎	◎	◎	1.185	-9	-9	-9	-9	1.184	1.194	1.187	1.193
rs34108053	2	54947385	T	upstream_gene_variant	EML6	High	-9	-9	1.186	-9	◎	◎	-9	-9	-9	-9	-9	-9	-9	◎	◎	-9	-9	-9	-9
rs34108053	2	54947385	T	upstream_gene_variant	EML6	Low	1.184	1.18	-9	1.179	-9	-9	1.187	◎	◎	-9	◎	-9	-9	-9	-9	1.177	1.183	◎	1.18
rs11892703	2	54948356	G	upstream_gene_variant	EML6	High	-9	-9	1.185	-9	◎	◎	-9	-9	◎	-9	-9	-9	-9	◎	◎	-9	-9	-9	-9
rs11892703	2	54948356	G	upstream_gene_variant	EML6	Low	1.187	1.183	-9	1.185	-9	-9	1.195	1.19	◎	◎	1.181	◎	◎	-9	-9	1.182	1.186	1.185	1.183
rs769244712	2	54948872	C	upstream_gene_variant	EML6	High	-9	-9	1.177	-9	1.202	◎	-9	-9	◎	◎	-9	◎	◎	◎	1.231	-9	-9	-9	-9
rs769244712	2	54948872	C	upstream_gene_variant	EML6	Low	1.187	1.182	-9	1.175	-9	-9	1.187	1.176	◎	◎	1.177	-9	-9	-9	-9	1.176	1.186	1.18	1.18
rs17046257	2	54949785	A	upstream_gene_variant	EML6	High	-9	-9	1.18	-9	1.199	◎	-9	-9	◎	◎	-9	◎	◎	◎	◎	-9	-9	-9	-9
rs17046257	2	54949785	A	upstream_gene_variant	EML6	Low	1.186	1.181	-9	1.171	-9	-9	1.181	◎	◎	◎	◎	-9	-9	-9	-9	1.173	1.185	1.173	1.18
rs35378964	2	54958760	A	intron_variant	EML6	High	-9	-9	◎	-9	◎	◎	-9	-9	-9	-9	-9	-9	◎	◎	◎	-9	-9	-9	-9
rs35378964	2	54958760	A	intron_variant	EML6	Low	1.171	1.168	-9	◎	-9	-9	1.174	◎	◎	-9	◎	-9	-9	-9	-9	1.17	1.173	◎	1.174
rs67246257	2	54967067	A	intron_variant	EML6	High	-9	-9	1.217	-9	1.217	◎	-9	-9	◎	-9	-9	-9	-9	◎	◎	-9	-9	-9	-9
rs67246257	2	54967067	A	intron_variant	EML6	Low	1.212	1.207	-9	1.209	-9	-9	1.224	1.221	◎	◎	1.213	◎	◎	◎	-9	1.209	1.209	1.218	1.211
rs67617923	2	54968517	A	intron_variant	EML6	High	-9	-9	1.223	-9	1.221	◎	-9	-9	◎	-9	-9	-9	-9	◎	◎	-9	-9	-9	-9
rs67617923	2	54968517	A	intron_variant	EML6	Low	1.217	1.212	-9	1.214	-9	◎	1.23	1.227	◎	◎	1.22	◎	◎	◎	-9	1.214	1.215	1.224	1.217
rs67514855	2	54968590	T	intron_variant	EML6	High	-9	-9	1.223	-9	1.22	◎	-9	-9	◎	-9	-9	-9	-9	◎	◎	-9	-9	-9	-9
rs67514855	2	54968590	T	intron_variant	EML6	Low	1.217	1.212	-9	1.213	-9	◎	1.229	1.227	◎	◎	1.22	◎	◎	◎	-9	1.213	1.214	1.223	1.217
rs72806698	2	54969379	T	intron_variant	EML6	High	-9	-9	1.223	-9	1.22	◎	-9	-9	◎	-9	-9	-9	-9	◎	◎	-9	-9	-9	-9
rs72806698	2	54969379	T	intron_variant	EML6	Low	1.217	1.213	-9	1.214	-9	◎	1.23	1.227	◎	◎	1.22	◎	◎	◎	-9	1.213	1.215	1.223	1.217
rs1216549587	2	54993757	A	intron_variant	EML6	High	-9	-9	1.142	-9	-9	-9	-9	-9	-9	-9	-9	-9	-9	-9	-9	-9	-9	-9	-9
rs1216549587	2	54993757	A	intron_variant	EML6	Low	◎	◎	-9	◎	-9	-9	◎	◎	-9	◎	◎	◎	-9	◎	-9	◎	◎	◎	◎
rs11893827	2	55019283	T	intron_variant	EML6	High	-9	-9	◎	-9	◎	◎	-9	-9	◎	-9	-9	-9	-9	-9	◎	-9	-9	-9	-9
rs11893827	2	55019283	T	intron_variant	EML6	Low	◎	◎	-9	◎	-9	-9	◎	◎	-9	◎	◎	◎	-9	-9	-9	◎	0.9174	◎	◎
rs73936467	2	55019615	C	intron_variant	EML6	High	-9	-9	◎	-9	◎	◎	-9	-9	◎	-9	-9	-9	-9	-9	◎	-9	-9	-9	-9
rs73936467	2	55019615	C	intron_variant	EML6	Low	◎	◎	-9	◎	-9	-9	◎	◎	-9	◎	◎	◎	-9	-9	-9	◎	0.9176	◎	◎
rs17046344	2	55023600	A	intron_variant	EML6	High	-9	-9	1.206	-9	1.22	◎	-9	-9	◎	-9	-9	-9	-9	◎	◎	-9	-9	-9	-9
rs17046344	2	55023600	A	intron_variant	EML6	Low	1.203	1.2	-9	1.198	-9	-9	1.209	1.213	-9	◎	1.201	-9	-9	-9	-9	1.201	1.2	1.21	1.21
rs268263	2	164954174	T	intergenic_region	FIGN-GRB14	High	-9	-9	◎	-9	◎	-9	-9	-9	0.9088	-9	-9	-9	-9	◎	◎	-9	-9	-9	-9
rs268263	2	164954174	T	intergenic_region	FIGN-GRB14	Low	0.9176	0.92	-9	◎	-9	-9	◎	◎	-9	◎	◎	-9	-9	-9	-9	◎	0.9176	◎	0.9159
rs1446468	2	164963486	T	intergenic_region	FIGN-GRB14	High	-9	-9	◎	-9	◎	-9	-9	-9	0.9115	-9	-9	◎	-9	◎	◎	-9	-9	◎	-9
rs1446468	2	164963486	T	intergenic_region	FIGN-GRB14	Low	0.9214	0.9217	-9	◎	-9	-9	◎	◎	-9	◎	◎	-9	-9	-9	-9	◎	0.9201	-9	◎
rs1545358	2	164965571	T	intergenic_region	FIGN-GRB14	High	-9	-9	◎	-9	◎	-9	-9	-9	◎	-9	-9	◎	-9	◎	◎	-9	-9	-9	-9
rs1545358	2	164965571	T	intergenic_region	FIGN-GRB14	Low	◎	◎	-9	◎	-9	-9	◎	◎	-9	-9	◎	-9	-9	-9	-9	◎	0.9221	◎	◎
rs7605718	2	164968053	C	intergenic_region	FIGN-GRB14	High	-9	-9	◎	-9	◎	-9	-9	-9	◎	-9	-9	◎	-9	◎	◎	-9	-9	-9	-9
rs7605718	2	164968053	C	intergenic_region	FIGN-GRB14	Low	◎	◎	-9	◎	-9	-9	◎	-9	-9	-9	-9	-9	-9	-9	-9	◎	0.9221	◎	◎
rs144278818	2	164968973	TAG	intergenic_region	FIGN-GRB14	High	-9	-9	◎	-9	◎	-9	-9	-9	◎	-9	-9	◎	-9	◎	◎	-9	-9	-9	-9
rs144278818	2	164968973	TAG	intergenic_region	FIGN-GRB14	Low	◎	◎	-9	◎	-9	-9	◎	-9	-9	-9	-9	-9	-9	-9	-9	◎	0.9221	◎	◎
rs2121315	2	164973051	G	intergenic_region	FIGN-GRB14	High	-9	-9	◎	-9	◎	-9	-9	-9	◎	-9	-9	◎	-9	◎	◎	-9	-9	-9	-9
rs2121315	2	164973051	G	intergenic_region	FIGN-GRB14	Low	◎	◎	-9	◎	-9	-9	◎	-9	-9	-9	-9	-9	-9	-9	-9	◎	0.9219	◎	◎
rs1348784	2	164975614	A	intergenic_region	FIGN-GRB14	High	-9	-9	◎	-9	◎	-9	-9	-9	◎	-9	-9	◎	-9	◎	◎	-9	-9	-9	-9
rs1348784	2	164975614	A	intergenic_region	FIGN-GRB14	Low	◎	◎	-9	◎	-9	-9	◎	-9	-9	-9	-9	-9	-9	-9	-9	◎	0.9219	◎	◎
rs1348785	2	164975623	G	intergenic_region	FIGN-GRB14	High	-9	-9	◎	-9	◎	-9	-9	-9	◎	-9	-9	◎	-9	◎	◎	-9	-9	-9	-9
rs1348785	2	164975623	G	intergenic_region	FIGN-GRB14	Low	◎	◎	-9	◎	-9	-9	◎	-9	-9	-9	-9	-9	-9	-9	-9	◎	0.9219	◎	◎
rs6727986	2	164980159	A	intergenic_region	FIGN-GRB14	High	-9	-9	◎	-9	◎	-9	-9	-9	◎	-9	-9	◎	-9	◎	◎	-9	-9	-9	-9
rs6727986	2	164980159	A	intergenic_region	FIGN-GRB14	Low	◎	◎	-9	◎	-9	-9	◎	-9	-9	-9	-9	-9	-9	-9	-9	◎	0.9224	◎	◎
rs1446473	2	164990304	C	intergenic_region	FIGN-GRB14	High	-9	-9	◎	-9	◎	-9	-9	-9	◎	-9	-9	◎	-9	◎	◎	-9	-9	-9	-9
rs1446473	2	164990304	C	intergenic_region	FIGN-GRB14	Low	◎	◎	-9	◎	-9	-9	◎	-9	-9	-9	-9	-9	-9	-9	-9	◎	0.9223	◎	◎
rs1446474	2	164990305	A	intergenic_region	FIGN-GRB14	High	-9	-9	◎	-9	◎	-9	-9	-9	◎	-9	-9	◎	-9	◎	◎	-9	-9	-9	-9
rs1446474	2	164990305	A	intergenic_region	FIGN-GRB14	Low	◎	◎	-9	◎	-9	-9	◎	◎	-9	-9	-9	-9	-9	-9	-9	◎	0.9221	◎	◎
rs6747273	2	164992514	G	intergenic_region	FIGN-GRB14	High	-9	-9	◎	-9	◎	-9	-9	-9	◎	-9	-9	◎	-9	◎	◎	-9	-9	-9	-9
rs6747273	2	164992514	G	intergenic_region	FIGN-GRB14	Low	◎	◎	-9	◎	-9	-9	◎	-9	-9	-9	-9	-9	-9	-9	-9	◎	0.923	-9	◎
rs770315376	2	164998607	CT	intergenic_region	FIGN-GRB14	High	-9	-9	◎	-9	◎	-9	-9	-9	◎	-9	-9	◎	-9	◎	◎	-9	-9	-9	-9
rs770315376	2	164998607	CT	intergenic_region	FIGN-GRB14	Low	◎	◎	-9	◎	-9	-9	◎	◎	-9	-9	-9	-9	-9	-9	-9	◎	0.9227	◎	◎
rs1374264	2	164999883	A	intergenic_region	FIGN-GRB14	High	-9	-9	◎	-9	◎	-9	-9	-9	1.102	-9	-9	◎	-9	◎	◎	-9	-9	-9	-9
rs1374264	2	164999883	A	intergenic_region	FIGN-GRB14	Low	1.089	1.088	-9	◎	-9	-9	◎	◎	-9	◎	◎	-9	-9	-9	-9	◎	1.09	◎	◎
rs66780116	2	165000789	T	intergenic_region	FIGN-GRB14	High	-9	-9	◎	-9	◎	-9	-9	-9	0.9087	-9	-9	◎	-9	◎	◎	-9	-9	-9	-9
rs66780116	2	165000789	T	intergenic_region	FIGN-GRB14	Low	0.9178	◎	-9	◎	-9	-9	◎	◎	-9	-9	-9	-9	-9	-9	-9	◎	0.9191	◎	◎
rs67770546	2	165001138	A	intergenic_region	FIGN-GRB14	High	-9	-9	◎	-9	◎	-9	-9	-9	0.9101	-9	-9	◎	-9	◎	-9	-9	-9	-9	-9
rs67770546	2	165001138	A	intergenic_region	FIGN-GRB14	Low	0.9189	◎	-9	-9	-9	-9	◎	-9	-9	-9	-9	-9	-9	-9	-9	◎	0.9201	◎	◎
rs16849273	2	165001188	G	intergenic_region	FIGN-GRB14	High	-9	-9	◎	-9	◎	-9	-9	-9	0.9094	-9	-9	◎	-9	◎	-9	-9	-9	-9	-9
rs16849273	2	165001188	G	intergenic_region	FIGN-GRB14	Low	0.9178	◎	-9	◎	-9	-9	◎	◎	-9	-9	-9	-9	-9	-9	-9	◎	0.9187	◎	◎
rs16849277	2	165001238	A	intergenic_region	FIGN-GRB14	High	-9	-9	◎	-9	◎	-9	-9	-9	0.909	-9	-9	◎	-9	◎	◎	-9	-9	-9	-9
rs16849277	2	165001238	A	intergenic_region	FIGN-GRB14	Low	0.918	◎	-9	◎	-9	-9	◎	-9	-9	-9	-9	-9	-9	-9	-9	◎	0.9193	◎	◎
rs16849280	2	165001349	G	intergenic_region	FIGN-GRB14	High	-9	-9	◎	-9	◎	-9	-9	-9	0.909	-9	-9	◎	-9	◎	◎	-9	-9	-9	-9
rs16849280	2	165001349	G	intergenic_region	FIGN-GRB14	Low	0.918	◎	-9	◎	-9	-9	◎	-9	-9	-9	-9	-9	-9	-9	-9	◎	0.9193	◎	◎
rs200616520	2	165001644	A	intergenic_region	FIGN-GRB14	High	-9	-9	◎	◎	◎	-9	-9	-9	◎	-9	-9	◎	◎	◎	-9	-9	-9	-9	-9
rs200616520	2	165001644	A	intergenic_region	FIGN-GRB14	Low	0.9175	◎	-9	◎	-9	-9	◎	◎	-9	-9	-9	-9	-9	-9	-9	◎	0.9183	◎	◎
rs9677986	2	165001815	C	intergenic_region	FIGN-GRB14	High	-9	-9	0.9166	-9	◎	◎	-9	-9	0.9063	-9	-9	◎	-9	◎	◎	-9	-9	-9	-9
rs9677986	2	165001815	C	intergenic_region	FIGN-GRB14	Low	0.9144	0.9175	-9	◎	-9	-9	0.9176	◎	-9	◎	◎	-9	◎	-9	-9	◎	0.9146	◎	0.9158
rs7601389	2	165002610	G	intergenic_region	FIGN-GRB14	High	-9	-9	0.9166	-9	◎	◎	-9	-9	0.9062	-9	-9	◎	-9	◎	◎	-9	-9	-9	-9
rs7601389	2	165002610	G	intergenic_region	FIGN-GRB14	Low	0.9143	0.9174	-9	◎	-9	-9	0.9176	◎	-9	◎	◎	-9	◎	-9	-9	◎	0.9145	◎	0.9158
rs16849288	2	165002800	C	intergenic_region	FIGN-GRB14	High	-9	-9	◎	-9	◎	-9	-9	-9	0.909	-9	-9	◎	-9	◎	◎	-9	-9	-9	-9
rs16849288	2	165002800	C	intergenic_region	FIGN-GRB14	Low	0.918	◎	-9	◎	-9	-9	◎	-9	-9	-9	-9	-9	-9	-9	-9	◎	0.9193	◎	◎
rs12613696	2	165003418	T	intergenic_region	FIGN-GRB14	High	-9	-9	◎	-9	◎	-9	-9	-9	0.909	-9	-9	◎	-9	◎	◎	-9	-9	-9	-9
rs12613696	2	165003418	T	intergenic_region	FIGN-GRB14	Low	0.918	◎	-9	◎	-9	-9	◎	-9	-9	-9	-9	-9	-9	-9	-9	◎	0.9193	◎	◎
rs12614440	2	165004107	T	intergenic_region	FIGN-GRB14	High	-9	-9	◎	-9	◎	-9	-9	-9	0.909	-9	-9	◎	-9	◎	◎	-9	-9	-9	-9
rs12614440	2	165004107	T	intergenic_region	FIGN-GRB14	Low	0.918	◎	-9	◎	-9	-9	◎	-9	-9	-9	-9	-9	-9	-9	-9	◎	0.9193	◎	◎
rs1470492	2	165004184	T	intergenic_region	FIGN-GRB14	High	-9	-9	0.9084	-9	0.9001	◎	-9	-9	0.9015	◎	-9	◎	◎	◎	◎	◎	-9	-9	-9
rs1470492	2	165004184	T	intergenic_region	FIGN-GRB14	Low	0.9076	0.91	-9	0.917	-9	◎	0.9128	◎	-9	◎	0.9159	-9	◎	-9	-9	0.9187	0.908	0.9152	0.9063
rs10930116	2	165004375	A	intergenic_region	FIGN-GRB14	High	-9	-9	◎	-9	◎	-9	-9	-9	0.909	-9	-9	◎	-9	◎	◎	-9	-9	-9	-9
rs10930116	2	165004375	A	intergenic_region	FIGN-GRB14	Low	0.918	◎	-9	◎	-9	-9	◎	-9	-9	-9	-9	-9	-9	-9	-9	◎	0.9193	◎	◎
rs533706075	2	165004396	TAA	intergenic_region	FIGN-GRB14	High	-9	-9	◎	-9	◎	-9	-9	-9	0.909	-9	-9	◎	-9	◎	◎	-9	-9	-9	-9
rs533706075	2	165004396	TAA	intergenic_region	FIGN-GRB14	Low	0.918	◎	-9	◎	-9	-9	◎	-9	-9	-9	-9	-9	-9	-9	-9	◎	0.9193	◎	◎
rs1446477	2	165004476	T	intergenic_region	FIGN-GRB14	High	-9	-9	◎	-9	◎	-9	-9	-9	0.909	-9	-9	◎	-9	◎	◎	-9	-9	-9	-9
rs1446477	2	165004476	T	intergenic_region	FIGN-GRB14	Low	0.918	◎	-9	◎	-9	-9	◎	-9	-9	-9	-9	-9	-9	-9	-9	◎	0.9193	◎	◎
rs5010612	2	165004597	G	intergenic_region	FIGN-GRB14	High	-9	-9	◎	-9	◎	-9	-9	-9	0.909	-9	-9	◎	-9	◎	◎	-9	-9	-9	-9
rs5010612	2	165004597	G	intergenic_region	FIGN-GRB14	Low	0.918	◎	-9	◎	-9	-9	◎	-9	-9	-9	-9	-9	-9	-9	-9	◎	0.9193	◎	◎
rs142388341	2	165004601	CA	intergenic_region	FIGN-GRB14	High	-9	-9	◎	-9	◎	-9	-9	-9	0.909	-9	-9	◎	-9	◎	◎	-9	-9	-9	-9
rs142388341	2	165004601	CA	intergenic_region	FIGN-GRB14	Low	0.918	◎	-9	◎	-9	-9	◎	-9	-9	-9	-9	-9	-9	-9	-9	◎	0.9193	◎	◎
rs16849297	2	165005044	T	intergenic_region	FIGN-GRB14	High	-9	-9	◎	-9	◎	-9	-9	-9	0.909	-9	-9	◎	-9	◎	◎	-9	-9	-9	-9
rs16849297	2	165005044	T	intergenic_region	FIGN-GRB14	Low	0.918	◎	-9	◎	-9	-9	◎	-9	-9	-9	-9	-9	-9	-9	-9	◎	0.9193	◎	◎
rs35986855	2	165005268	C	intergenic_region	FIGN-GRB14	High	-9	-9	◎	-9	◎	-9	-9	-9	0.909	-9	-9	◎	-9	◎	◎	-9	-9	-9	-9
rs35986855	2	165005268	C	intergenic_region	FIGN-GRB14	Low	0.918	◎	-9	◎	-9	-9	◎	-9	-9	-9	-9	-9	-9	-9	-9	◎	0.9193	◎	◎
rs13018327	2	165005489	T	intergenic_region	FIGN-GRB14	High	-9	-9	◎	-9	◎	-9	-9	-9	0.909	-9	-9	◎	-9	◎	◎	-9	-9	-9	-9
rs13018327	2	165005489	T	intergenic_region	FIGN-GRB14	Low	0.918	◎	-9	◎	-9	-9	◎	-9	-9	-9	-9	-9	-9	-9	-9	◎	0.9193	◎	◎
rs10194493	2	165005726	C	intergenic_region	FIGN-GRB14	High	-9	-9	0.9086	-9	0.9002	◎	-9	-9	0.9017	◎	-9	◎	◎	◎	◎	◎	-9	-9	-9
rs10194493	2	165005726	C	intergenic_region	FIGN-GRB14	Low	0.9079	0.9103	-9	0.9173	-9	◎	0.9131	◎	-9	◎	◎	-9	◎	-9	-9	0.919	0.9082	0.9154	0.9066
rs16849300	2	165006040	C	intergenic_region	FIGN-GRB14	High	-9	-9	◎	-9	◎	-9	-9	-9	0.909	-9	-9	◎	-9	◎	◎	-9	-9	-9	-9
rs16849300	2	165006040	C	intergenic_region	FIGN-GRB14	Low	0.918	◎	-9	◎	-9	-9	◎	-9	-9	-9	-9	-9	-9	-9	-9	◎	0.9193	◎	◎
rs11892933	2	165006694	G	intergenic_region	FIGN-GRB14	High	-9	-9	◎	-9	◎	-9	-9	-9	0.909	-9	-9	◎	-9	◎	◎	-9	-9	-9	-9
rs11892933	2	165006694	G	intergenic_region	FIGN-GRB14	Low	0.918	◎	-9	◎	-9	-9	◎	-9	-9	-9	-9	-9	-9	-9	-9	◎	0.9193	◎	◎
rs10930117	2	165006748	G	intergenic_region	FIGN-GRB14	High	-9	-9	◎	-9	◎	-9	-9	-9	0.909	-9	-9	◎	-9	◎	◎	-9	-9	-9	-9
rs10930117	2	165006748	G	intergenic_region	FIGN-GRB14	Low	0.918	◎	-9	◎	-9	-9	◎	-9	-9	-9	-9	-9	-9	-9	-9	◎	0.9193	◎	◎
rs10930118	2	165007487	G	intergenic_region	FIGN-GRB14	High	-9	-9	◎	-9	◎	-9	-9	-9	0.9093	-9	-9	◎	-9	◎	◎	-9	-9	-9	-9
rs10930118	2	165007487	G	intergenic_region	FIGN-GRB14	Low	0.9182	◎	-9	-9	-9	-9	◎	-9	-9	-9	-9	-9	-9	-9	-9	◎	0.9195	◎	◎
rs10930119	2	165007793	A	intergenic_region	FIGN-GRB14	High	-9	-9	◎	-9	◎	-9	-9	-9	0.9093	-9	-9	◎	-9	◎	◎	-9	-9	-9	-9
rs10930119	2	165007793	A	intergenic_region	FIGN-GRB14	Low	0.9182	◎	-9	-9	-9	-9	◎	-9	-9	-9	-9	-9	-9	-9	-9	◎	0.9195	◎	◎
rs73029563	2	165008166	C	intergenic_region	FIGN-GRB14	High	-9	-9	0.9067	-9	0.8982	◎	-9	-9	0.8989	◎	-9	◎	◎	0.8702	◎	◎	-9	-9	-9
rs73029563	2	165008166	C	intergenic_region	FIGN-GRB14	Low	0.9061	0.9071	-9	0.9149	-9	◎	0.9116	0.9123	-9	◎	0.9154	-9	◎	-9	-9	0.9168	0.9054	0.9157	0.9045
rs1209908945	2	165008386	G	intergenic_region	FIGN-GRB14	High	-9	-9	◎	-9	◎	-9	-9	-9	0.9093	-9	-9	◎	-9	◎	◎	-9	-9	-9	-9
rs1209908945	2	165008386	G	intergenic_region	FIGN-GRB14	Low	0.9182	◎	-9	-9	-9	-9	◎	-9	-9	-9	-9	-9	-9	-9	-9	◎	0.9195	◎	◎
rs7556898	2	165008513	T	intergenic_region	FIGN-GRB14	High	-9	-9	0.9106	-9	0.9038	◎	-9	-9	0.9033	-9	-9	◎	-9	◎	◎	◎	-9	-9	-9
rs7556898	2	165008513	T	intergenic_region	FIGN-GRB14	Low	0.9096	0.9117	-9	◎	-9	◎	0.9158	◎	-9	◎	◎	-9	◎	-9	-9	◎	0.9099	◎	0.9103
rs12618255	2	165008566	A	intergenic_region	FIGN-GRB14	High	-9	-9	◎	-9	◎	-9	-9	-9	0.9093	-9	-9	◎	-9	◎	◎	-9	-9	-9	-9
rs12618255	2	165008566	A	intergenic_region	FIGN-GRB14	Low	0.9182	◎	-9	-9	-9	-9	◎	-9	-9	-9	-9	-9	-9	-9	-9	◎	0.9195	◎	◎
rs12622291	2	165008631	C	intergenic_region	FIGN-GRB14	High	-9	-9	◎	-9	◎	-9	-9	-9	0.9093	-9	-9	◎	-9	◎	◎	-9	-9	-9	-9
rs12622291	2	165008631	C	intergenic_region	FIGN-GRB14	Low	0.9182	◎	-9	-9	-9	-9	◎	-9	-9	-9	-9	-9	-9	-9	-9	◎	0.9195	◎	◎
rs34151930	2	165008829	G	intergenic_region	FIGN-GRB14	High	-9	-9	◎	-9	◎	-9	-9	-9	0.9093	-9	-9	◎	-9	◎	◎	-9	-9	-9	-9
rs34151930	2	165008829	G	intergenic_region	FIGN-GRB14	Low	0.9182	◎	-9	-9	-9	-9	◎	-9	-9	-9	-9	-9	-9	-9	-9	◎	0.9195	◎	◎
rs941991055	2	165008945	G	intergenic_region	FIGN-GRB14	High	-9	-9	◎	-9	◎	-9	-9	-9	0.9094	-9	-9	◎	-9	◎	-9	-9	-9	-9	-9
rs941991055	2	165008945	G	intergenic_region	FIGN-GRB14	Low	0.9185	◎	-9	-9	-9	-9	◎	◎	-9	-9	-9	-9	-9	-9	-9	◎	0.9196	◎	◎
rs16849320	2	165009070	A	intergenic_region	FIGN-GRB14	High	-9	-9	◎	-9	◎	-9	-9	-9	0.9093	-9	-9	◎	-9	◎	◎	-9	-9	-9	-9
rs16849320	2	165009070	A	intergenic_region	FIGN-GRB14	Low	0.9182	◎	-9	-9	-9	-9	◎	-9	-9	-9	-9	-9	-9	-9	-9	◎	0.9195	◎	◎
rs16849326	2	165009156	G	intergenic_region	FIGN-GRB14	High	-9	-9	◎	-9	◎	-9	-9	-9	0.9094	-9	-9	◎	-9	◎	◎	-9	-9	-9	-9
rs16849326	2	165009156	G	intergenic_region	FIGN-GRB14	Low	0.9183	◎	-9	-9	-9	-9	◎	-9	-9	-9	-9	-9	-9	-9	-9	◎	0.9196	◎	◎
rs35226595	2	165009221	C	intergenic_region	FIGN-GRB14	High	-9	-9	◎	-9	◎	-9	-9	-9	0.9094	-9	-9	◎	-9	◎	◎	-9	-9	-9	-9
rs35226595	2	165009221	C	intergenic_region	FIGN-GRB14	Low	0.9183	◎	-9	-9	-9	-9	◎	-9	-9	-9	-9	-9	-9	-9	-9	◎	0.9196	◎	◎
rs9789645	2	165009617	A	intergenic_region	FIGN-GRB14	High	-9	-9	◎	-9	◎	-9	-9	-9	0.9099	-9	-9	◎	-9	-9	◎	-9	-9	-9	-9
rs9789645	2	165009617	A	intergenic_region	FIGN-GRB14	Low	0.9176	◎	-9	◎	-9	-9	◎	◎	-9	◎	◎	-9	-9	-9	-9	◎	0.9183	◎	◎
rs9789646	2	165009688	A	intergenic_region	FIGN-GRB14	High	-9	-9	◎	◎	◎	-9	-9	-9	0.9073	-9	-9	◎	◎	◎	◎	-9	-9	-9	-9
rs9789646	2	165009688	A	intergenic_region	FIGN-GRB14	Low	0.9154	0.9194	-9	◎	-9	-9	◎	◎	-9	◎	◎	-9	-9	-9	-9	◎	0.9165	◎	◎
rs10184428	2	165011827	C	intergenic_region	FIGN-GRB14	High	-9	-9	0.9122	-9	0.8986	◎	-9	-9	0.9031	◎	-9	◎	◎	0.8696	◎	◎	-9	-9	-9
rs10184428	2	165011827	C	intergenic_region	FIGN-GRB14	Low	0.9107	0.9116	-9	0.9191	-9	◎	0.916	◎	-9	◎	◎	-9	-9	-9	-9	◎	0.9096	◎	0.9098
rs6707357	2	165014293	T	intergenic_region	FIGN-GRB14	High	-9	-9	0.9088	-9	0.8951	◎	-9	-9	0.9007	◎	-9	◎	◎	0.8648	0.889	◎	-9	-9	-9
rs6707357	2	165014293	T	intergenic_region	FIGN-GRB14	Low	0.9079	0.9091	-9	0.9176	-9	-9	0.9131	◎	-9	◎	◎	-9	◎	-9	-9	0.918	0.907	0.9146	0.9067
rs1446465	2	165035811	C	intergenic_region	FIGN-GRB14	High	-9	-9	0.9106	-9	0.9029	-9	-9	-9	0.9076	-9	-9	◎	-9	◎	◎	◎	-9	-9	-9
rs1446465	2	165035811	C	intergenic_region	FIGN-GRB14	Low	0.9104	0.913	-9	◎	-9	◎	0.9153	◎	-9	◎	◎	-9	◎	-9	-9	◎	0.91	◎	0.9064
rs1371187	2	165045101	G	intergenic_region	FIGN-GRB14	High	-9	-9	0.9134	-9	0.9056	-9	-9	-9	0.9104	-9	-9	◎	-9	◎	◎	-9	-9	-9	-9
rs1371187	2	165045101	G	intergenic_region	FIGN-GRB14	Low	0.912	0.9146	-9	◎	-9	◎	0.9168	0.9134	-9	◎	◎	-9	◎	-9	-9	◎	0.9118	◎	0.9074
rs6753229	2	165046486	C	intergenic_region	FIGN-GRB14	High	-9	-9	0.9136	-9	0.9056	-9	-9	-9	0.9104	-9	-9	◎	-9	◎	◎	-9	-9	-9	-9
rs6753229	2	165046486	C	intergenic_region	FIGN-GRB14	Low	0.9121	0.9147	-9	◎	-9	◎	0.9169	0.9136	-9	◎	◎	-9	◎	-9	-9	◎	0.9119	◎	0.9076
rs10204405	2	165047746	A	intergenic_region	FIGN-GRB14	High	-9	-9	0.9127	-9	◎	-9	-9	-9	0.9104	-9	-9	◎	-9	◎	◎	-9	-9	-9	-9
rs10204405	2	165047746	A	intergenic_region	FIGN-GRB14	Low	0.9117	0.9141	-9	◎	-9	◎	0.9173	◎	-9	◎	◎	-9	◎	-9	-9	◎	0.9111	0.9158	0.9079
rs13021222	2	165047905	C	intergenic_region	FIGN-GRB14	High	-9	-9	◎	-9	◎	-9	-9	-9	◎	-9	-9	-9	-9	◎	-9	-9	-9	-9	-9
rs13021222	2	165047905	C	intergenic_region	FIGN-GRB14	Low	◎	◎	-9	◎	-9	-9	◎	◎	-9	◎	◎	-9	-9	-9	-9	◎	0.9194	◎	◎
rs6711015	2	165049684	T	intergenic_region	FIGN-GRB14	High	-9	-9	0.9149	-9	0.9061	-9	-9	-9	0.911	-9	-9	◎	-9	◎	◎	-9	-9	-9	-9
rs6711015	2	165049684	T	intergenic_region	FIGN-GRB14	Low	0.9141	0.9165	-9	◎	-9	-9	◎	◎	-9	◎	◎	-9	◎	-9	-9	◎	0.9138	◎	0.9115
rs448798	2	165052533	A	intergenic_region	FIGN-GRB14	High	-9	-9	◎	-9	◎	-9	-9	-9	◎	-9	-9	◎	-9	-9	-9	-9	-9	-9	-9
rs448798	2	165052533	A	intergenic_region	FIGN-GRB14	Low	0.9172	0.9186	-9	◎	-9	-9	◎	◎	-9	-9	◎	-9	-9	-9	-9	◎	0.9181	◎	◎
rs1898840	2	165062922	G	intergenic_region	FIGN-GRB14	High	-9	-9	◎	-9	◎	-9	-9	-9	◎	-9	-9	◎	-9	-9	-9	-9	-9	-9	-9
rs1898840	2	165062922	G	intergenic_region	FIGN-GRB14	Low	0.9181	◎	-9	◎	-9	-9	◎	◎	-9	-9	◎	-9	-9	-9	-9	◎	0.919	◎	◎
rs543817660	2	165079138	G	intergenic_region	FIGN-GRB14	High	-9	-9	◎	-9	◎	-9	-9	-9	◎	-9	-9	◎	-9	-9	-9	-9	-9	-9	-9
rs543817660	2	165079138	G	intergenic_region	FIGN-GRB14	Low	0.9185	◎	-9	◎	-9	-9	◎	◎	-9	-9	◎	-9	-9	-9	-9	◎	◎	◎	◎
rs201751833	2	165079139	G	intergenic_region	FIGN-GRB14	High	-9	-9	◎	-9	◎	-9	-9	-9	◎	-9	-9	◎	-9	-9	-9	-9	-9	-9	-9
rs201751833	2	165079139	G	intergenic_region	FIGN-GRB14	Low	0.9172	◎	-9	◎	-9	-9	◎	◎	-9	-9	◎	-9	-9	-9	-9	◎	0.9184	◎	◎
rs770377940	2	165086306	C	intergenic_region	FIGN-GRB14	High	-9	-9	◎	-9	◎	-9	-9	-9	◎	-9	-9	◎	-9	◎	◎	-9	-9	-9	-9
rs770377940	2	165086306	C	intergenic_region	FIGN-GRB14	Low	0.9174	0.9196	-9	◎	-9	-9	◎	◎	-9	-9	◎	-9	-9	-9	-9	◎	0.9189	◎	◎
rs117538367	2	199564033	T	intergenic_region	LOC101927619-SATB2	High	-9	-9	-9	-9	-9	-9	-9	-9	-9	-9	-9	-9	-9	-9	-9	-9	-9	-9	1.737
rs117538367	2	199564033	T	intergenic_region	LOC101927619-SATB2	Low	-9	-9	-9	-9	-9	-9	-9	-9	-9	-9	-9	-9	-9	-9	-9	-9	-9	-9	-9
rs3821843	3	53558012	A	intron_variant	CACNA1D	High	-9	-9	◎	-9	1.11	-9	-9	-9	◎	◎	-9	◎	-9	-9	◎	-9	-9	-9	-9
rs3821843	3	53558012	A	intron_variant	CACNA1D	Low	1.087	1.086	-9	◎	-9	-9	◎	◎	-9	-9	◎	-9	-9	-9	-9	1.088	1.088	◎	1.089
rs6445583	3	53562894	A	intron_variant	CACNA1D	High	-9	-9	◎	-9	1.101	-9	-9	-9	◎	◎	-9	-9	-9	-9	-9	-9	-9	-9	-9
rs6445583	3	53562894	A	intron_variant	CACNA1D	Low	◎	◎	-9	◎	-9	-9	◎	◎	-9	-9	◎	-9	-9	-9	-9	◎	◎	◎	◎
rs77368263	4	81152403	T	intergenic_region	PRDM8-FGF5	High	-9	-9	◎	-9	1.13	1.15	-9	◎	1.109	◎	-9	◎	◎	◎	1.139	-9	-9	-9	-9
rs77368263	4	81152403	T	intergenic_region	PRDM8-FGF5	Low	1.099	1.099	-9	◎	-9	-9	◎	-9	-9	-9	-9	-9	-9	-9	-9	◎	1.101	◎	◎
rs17004843	4	81152728	G	intergenic_region	PRDM8-FGF5	High	-9	-9	◎	-9	1.128	1.148	-9	◎	1.107	◎	◎	◎	-9	◎	1.137	-9	-9	-9	-9
rs17004843	4	81152728	G	intergenic_region	PRDM8-FGF5	Low	1.098	1.098	-9	◎	-9	-9	◎	-9	-9	-9	-9	-9	-9	-9	-9	◎	1.1	◎	◎
rs17004844	4	81152804	A	intergenic_region	PRDM8-FGF5	High	-9	-9	◎	-9	1.129	1.149	-9	◎	1.107	◎	◎	◎	◎	◎	1.139	-9	-9	-9	-9
rs17004844	4	81152804	A	intergenic_region	PRDM8-FGF5	Low	1.099	1.098	-9	◎	-9	-9	◎	-9	-9	-9	-9	-9	-9	-9	-9	◎	1.1	◎	◎
rs75563920	4	81153335	C	intergenic_region	PRDM8-FGF5	High	-9	-9	◎	-9	1.129	1.148	-9	◎	1.107	◎	◎	◎	◎	◎	1.138	-9	-9	-9	-9
rs75563920	4	81153335	C	intergenic_region	PRDM8-FGF5	Low	1.099	1.099	-9	◎	-9	-9	◎	-9	-9	-9	-9	-9	-9	-9	-9	◎	1.1	◎	◎
rs1458031	4	81153922	C	intergenic_region	PRDM8-FGF5	High	-9	-9	◎	-9	1.129	1.148	-9	◎	◎	◎	◎	◎	◎	◎	1.138	-9	-9	-9	-9
rs1458031	4	81153922	C	intergenic_region	PRDM8-FGF5	Low	1.099	1.098	-9	◎	-9	-9	◎	-9	-9	-9	-9	-9	-9	-9	-9	◎	1.1	◎	◎
rs74853510	4	81154166	G	intergenic_region	PRDM8-FGF5	High	-9	-9	◎	-9	1.129	1.148	-9	◎	1.107	◎	◎	◎	◎	◎	1.139	-9	-9	-9	-9
rs74853510	4	81154166	G	intergenic_region	PRDM8-FGF5	Low	1.099	1.099	-9	◎	-9	-9	◎	-9	-9	-9	-9	-9	-9	-9	-9	◎	1.1	◎	◎
rs78197168	4	81154183	T	intergenic_region	PRDM8-FGF5	High	-9	-9	◎	-9	1.129	1.148	-9	◎	1.107	◎	◎	◎	◎	◎	1.139	-9	-9	-9	-9
rs78197168	4	81154183	T	intergenic_region	PRDM8-FGF5	Low	1.099	1.099	-9	◎	-9	-9	◎	-9	-9	-9	-9	-9	-9	-9	-9	◎	1.1	◎	◎
rs78119170	4	81154232	C	intergenic_region	PRDM8-FGF5	High	-9	-9	◎	-9	1.129	1.148	-9	◎	1.107	◎	◎	◎	◎	◎	1.139	-9	-9	-9	-9
rs78119170	4	81154232	C	intergenic_region	PRDM8-FGF5	Low	1.099	1.099	-9	◎	-9	-9	◎	-9	-9	-9	-9	-9	-9	-9	-9	◎	1.1	◎	◎
rs74710592	4	81154566	C	intergenic_region	PRDM8-FGF5	High	-9	-9	◎	-9	1.128	1.148	-9	◎	◎	◎	◎	◎	◎	◎	1.138	-9	-9	-9	-9
rs74710592	4	81154566	C	intergenic_region	PRDM8-FGF5	Low	1.098	1.098	-9	◎	-9	-9	◎	-9	-9	-9	-9	-9	-9	-9	-9	◎	1.1	◎	◎
rs78582668	4	81154587	G	intergenic_region	PRDM8-FGF5	High	-9	-9	◎	-9	1.128	1.148	-9	◎	◎	◎	◎	◎	◎	◎	1.138	-9	-9	-9	-9
rs78582668	4	81154587	G	intergenic_region	PRDM8-FGF5	Low	1.098	1.098	-9	◎	-9	-9	◎	-9	-9	-9	-9	-9	-9	-9	-9	◎	1.1	◎	◎
rs76631872	4	81154605	T	intergenic_region	PRDM8-FGF5	High	-9	-9	◎	-9	1.128	1.148	-9	◎	◎	◎	◎	◎	◎	◎	1.138	-9	-9	-9	-9
rs76631872	4	81154605	T	intergenic_region	PRDM8-FGF5	Low	1.098	1.098	-9	◎	-9	-9	◎	-9	-9	-9	-9	-9	-9	-9	-9	◎	1.1	◎	◎
rs112626567	4	81154765	TTATG	intergenic_region	PRDM8-FGF5	High	-9	-9	◎	-9	1.129	1.149	-9	◎	1.107	◎	◎	◎	◎	◎	1.139	-9	-9	-9	-9
rs112626567	4	81154765	TTATG	intergenic_region	PRDM8-FGF5	Low	1.099	1.099	-9	◎	-9	-9	◎	-9	-9	-9	-9	-9	-9	-9	-9	◎	1.1	◎	◎
rs74658984	4	81154950	G	intergenic_region	PRDM8-FGF5	High	-9	-9	◎	-9	1.129	1.149	-9	◎	1.107	◎	◎	◎	◎	◎	1.139	-9	-9	-9	-9
rs74658984	4	81154950	G	intergenic_region	PRDM8-FGF5	Low	1.099	1.099	-9	◎	-9	-9	◎	-9	-9	-9	-9	-9	-9	-9	-9	◎	1.1	◎	◎
rs76583745	4	81154958	A	intergenic_region	PRDM8-FGF5	High	-9	-9	◎	-9	1.129	1.15	-9	◎	1.107	◎	◎	◎	◎	◎	1.14	-9	-9	-9	-9
rs76583745	4	81154958	A	intergenic_region	PRDM8-FGF5	Low	1.099	1.099	-9	◎	-9	-9	◎	-9	-9	-9	-9	-9	-9	-9	-9	◎	1.1	◎	◎
rs34366166	4	81155270	T	intergenic_region	PRDM8-FGF5	High	-9	-9	◎	-9	1.129	1.149	-9	◎	1.107	◎	◎	◎	◎	◎	1.139	-9	-9	-9	-9
rs34366166	4	81155270	T	intergenic_region	PRDM8-FGF5	Low	1.099	1.099	-9	◎	-9	-9	◎	-9	-9	-9	-9	-9	-9	-9	-9	◎	1.1	◎	◎
rs12502299	4	81155496	T	intergenic_region	PRDM8-FGF5	High	-9	-9	◎	-9	1.129	1.149	-9	◎	1.107	◎	◎	◎	◎	◎	1.139	-9	-9	-9	-9
rs12502299	4	81155496	T	intergenic_region	PRDM8-FGF5	Low	1.099	1.099	-9	◎	-9	-9	◎	-9	-9	-9	-9	-9	-9	-9	-9	◎	1.1	◎	◎
rs17004845	4	81155721	T	intergenic_region	PRDM8-FGF5	High	-9	-9	◎	-9	1.129	1.15	-9	◎	1.107	◎	◎	◎	◎	◎	1.14	-9	-9	-9	-9
rs17004845	4	81155721	T	intergenic_region	PRDM8-FGF5	Low	1.099	1.099	-9	◎	-9	-9	◎	-9	-9	-9	-9	-9	-9	-9	-9	◎	1.1	◎	◎
rs79620921	4	81155937	T	intergenic_region	PRDM8-FGF5	High	-9	-9	◎	-9	1.128	1.148	-9	◎	◎	◎	◎	◎	◎	◎	1.138	-9	-9	-9	-9
rs79620921	4	81155937	T	intergenic_region	PRDM8-FGF5	Low	1.099	1.099	-9	◎	-9	-9	◎	-9	-9	-9	-9	-9	-9	-9	-9	◎	1.1	◎	◎
rs199771749	4	81156481	A	intergenic_region	PRDM8-FGF5	High	-9	-9	◎	-9	1.129	1.146	-9	-9	1.107	◎	-9	◎	-9	◎	◎	-9	-9	-9	-9
rs199771749	4	81156481	A	intergenic_region	PRDM8-FGF5	Low	1.099	1.099	-9	◎	-9	-9	◎	-9	-9	-9	-9	-9	-9	-9	-9	◎	1.1	◎	◎
rs1902859	4	81157703	C	intergenic_region	PRDM8-FGF5	High	-9	-9	1.208	-9	1.22	1.226	◎	◎	1.196	1.217	◎	1.217	1.22	1.204	1.219	-9	-9	1.266	◎
rs1902859	4	81157703	C	intergenic_region	PRDM8-FGF5	Low	1.201	1.195	-9	1.197	◎	1.173	1.19	1.194	1.199	1.185	1.195	1.181	1.18	1.192	1.176	1.191	1.197	1.187	1.193
rs1337977999	4	81158082	AAAAC	intergenic_region	PRDM8-FGF5	High	-9	-9	0.8818	-9	0.8768	0.8627	-9	-9	0.8936	◎	-9	0.8759	0.8793	◎	0.8835	-9	-9	-9	-9
rs1337977999	4	81158082	AAAAC	intergenic_region	PRDM8-FGF5	Low	0.8838	0.888	-9	0.8887	-9	◎	0.8878	0.8852	◎	0.8862	0.8886	0.8928	0.89	0.8878	0.8863	0.8849	0.8851	0.8847	0.888
rs17004846	4	81158221	A	intergenic_region	PRDM8-FGF5	High	-9	-9	0.8811	-9	0.877	0.8636	-9	-9	0.8929	◎	-9	0.8772	0.8787	◎	0.8842	-9	-9	-9	-9
rs17004846	4	81158221	A	intergenic_region	PRDM8-FGF5	Low	0.8832	0.8875	-9	0.8881	-9	◎	0.8872	0.8841	◎	0.8849	0.8879	0.8906	0.8893	0.8869	0.8843	0.8843	0.8845	0.8841	0.8872
rs13149993	4	81158545	A	intergenic_region	PRDM8-FGF5	High	-9	-9	1.211	-9	1.219	1.231	◎	◎	1.198	1.218	◎	1.219	1.229	1.211	1.219	-9	-9	1.268	◎
rs13149993	4	81158545	A	intergenic_region	PRDM8-FGF5	Low	1.205	1.198	-9	1.201	◎	1.175	1.194	1.198	1.206	1.19	1.199	1.186	1.18	1.194	1.183	1.195	1.201	1.191	1.196
rs72656599	4	81159649	A	intergenic_region	PRDM8-FGF5	High	-9	-9	1.211	-9	1.22	1.231	◎	◎	1.2	1.219	◎	1.219	1.228	1.212	1.219	-9	-9	1.265	◎
rs72656599	4	81159649	A	intergenic_region	PRDM8-FGF5	Low	1.205	1.199	-9	1.202	◎	1.177	1.195	1.199	1.205	1.191	1.2	1.187	1.181	1.194	1.184	1.195	1.202	1.192	1.197
rs71662899	4	81159909	A	intergenic_region	PRDM8-FGF5	High	-9	-9	0.9065	-9	0.8991	◎	-9	-9	0.9059	◎	-9	◎	◎	-9	0.882	-9	-9	-9	-9
rs71662899	4	81159909	A	intergenic_region	PRDM8-FGF5	Low	0.9069	0.9087	-9	0.9101	-9	-9	◎	◎	-9	-9	◎	-9	-9	◎	-9	◎	0.9096	◎	0.9149
rs7668598	4	81160459	G	intergenic_region	PRDM8-FGF5	High	-9	-9	0.8923	-9	0.8946	◎	-9	-9	◎	-9	-9	-9	-9	-9	-9	-9	-9	-9	-9
rs7668598	4	81160459	G	intergenic_region	PRDM8-FGF5	Low	0.8971	0.9009	-9	0.8954	-9	-9	0.8926	0.886	-9	0.8867	0.8943	◎	◎	0.8919	◎	0.8922	0.8973	0.8929	0.8955
rs7686601	4	81160632	C	intergenic_region	PRDM8-FGF5	High	-9	-9	0.9054	-9	0.8974	◎	-9	-9	0.9041	◎	-9	◎	0.8774	-9	0.8801	-9	-9	-9	-9
rs7686601	4	81160632	C	intergenic_region	PRDM8-FGF5	Low	0.9056	0.9076	-9	0.909	-9	-9	◎	◎	-9	-9	0.9129	-9	-9	◎	-9	0.9171	0.9086	◎	0.9141
rs7664429	4	81160847	G	intergenic_region	PRDM8-FGF5	High	-9	-9	0.8919	-9	0.8944	◎	-9	-9	◎	-9	-9	-9	-9	-9	-9	-9	-9	-9	-9
rs7664429	4	81160847	G	intergenic_region	PRDM8-FGF5	Low	0.8969	0.9007	-9	0.8953	-9	-9	0.8922	0.8857	-9	0.8862	0.8941	◎	◎	0.891	◎	0.892	0.8969	0.8926	0.8952
rs56190605	4	81162062	G	intergenic_region	PRDM8-FGF5	High	-9	-9	0.8914	-9	0.8938	◎	-9	-9	0.9033	-9	-9	-9	-9	-9	-9	-9	-9	-9	-9
rs56190605	4	81162062	G	intergenic_region	PRDM8-FGF5	Low	0.8963	0.9002	-9	0.8948	-9	◎	0.8916	0.8852	-9	0.8857	0.8935	◎	◎	0.8904	◎	0.8914	0.8964	0.892	0.8945
rs112061708	4	81162689	A	intergenic_region	PRDM8-FGF5	High	-9	-9	◎	-9	◎	-9	-9	-9	◎	-9	-9	-9	-9	-9	-9	-9	-9	-9	-9
rs112061708	4	81162689	A	intergenic_region	PRDM8-FGF5	Low	0.9021	0.9022	-9	0.897	-9	-9	◎	◎	-9	-9	◎	-9	-9	-9	-9	◎	◎	◎	◎
rs2903657	4	81162884	G	intergenic_region	PRDM8-FGF5	High	-9	-9	0.8786	-9	0.8741	0.8603	-9	-9	0.8909	◎	-9	0.8776	0.8748	◎	0.8844	-9	-9	-9	-9
rs2903657	4	81162884	G	intergenic_region	PRDM8-FGF5	Low	0.8814	0.8852	-9	0.8858	-9	◎	0.8837	0.8816	◎	0.8822	0.8845	0.8856	0.8873	0.8832	0.8787	0.8823	0.8818	0.8809	0.8838
rs1458038	4	81164723	T	intergenic_region	PRDM8-FGF5	High	-9	-9	1.216	-9	1.226	1.235	◎	1.219	1.201	1.229	◎	1.213	1.236	1.228	1.221	◎	-9	1.264	◎
rs1458038	4	81164723	T	intergenic_region	PRDM8-FGF5	Low	1.21	1.204	-9	1.205	1.168	1.186	1.203	1.205	1.235	1.196	1.206	1.204	1.188	1.196	1.196	1.201	1.208	1.2	1.204
rs6822404	4	81164952	T	intergenic_region	PRDM8-FGF5	High	-9	-9	0.8944	-9	◎	-9	-9	-9	◎	-9	-9	-9	-9	-9	◎	-9	-9	-9	-9
rs6822404	4	81164952	T	intergenic_region	PRDM8-FGF5	Low	0.8992	0.9007	-9	0.8971	-9	◎	0.9032	◎	-9	◎	0.8974	◎	-9	◎	-9	◎	0.9023	◎	0.9024
rs11099097	4	81167309	T	intergenic_region	PRDM8-FGF5	High	-9	-9	1.205	-9	1.217	1.232	◎	1.228	1.195	1.217	◎	1.206	1.237	1.223	1.219	-9	-9	◎	◎
rs11099097	4	81167309	T	intergenic_region	PRDM8-FGF5	Low	1.199	1.195	-9	1.195	◎	1.171	1.192	1.192	1.213	1.188	1.196	1.192	1.171	1.185	1.18	1.191	1.199	1.191	1.194
rs80111044	4	81168104	G	intergenic_region	PRDM8-FGF5	High	-9	-9	0.8842	-9	0.8778	-9	-9	-9	0.8887	-9	-9	-9	◎	-9	◎	-9	-9	-9	-9
rs80111044	4	81168104	G	intergenic_region	PRDM8-FGF5	Low	0.8881	0.8889	-9	0.881	-9	0.8777	0.8873	0.8821	-9	0.8861	0.8816	0.88	◎	0.8884	◎	0.8885	0.8876	0.8911	0.888
rs1213601266	4	81168620	C	intergenic_region	PRDM8-FGF5	High	-9	-9	1.214	-9	1.223	1.232	◎	◎	1.198	1.224	◎	1.209	1.234	1.225	1.218	◎	-9	◎	◎
rs1213601266	4	81168620	C	intergenic_region	PRDM8-FGF5	Low	1.207	1.202	-9	1.203	1.165	1.183	1.2	1.203	1.233	1.194	1.203	1.202	1.184	1.194	1.193	1.198	1.205	1.198	1.201
rs1213601266	4	81168620	CTT	intergenic_region	PRDM8-FGF5	High	-9	-9	1.215	-9	1.223	1.232	◎	1.214	1.198	1.224	◎	1.21	1.235	1.226	1.219	-9	-9	◎	◎
rs1213601266	4	81168620	CTT	intergenic_region	PRDM8-FGF5	Low	1.206	1.201	-9	1.202	1.164	1.182	1.199	1.203	1.229	1.194	1.202	1.201	1.183	1.193	1.192	1.198	1.205	1.197	1.2
rs11931162	4	81168790	G	intergenic_region	PRDM8-FGF5	High	-9	-9	0.8839	-9	0.8774	-9	-9	-9	0.8884	-9	-9	-9	◎	-9	◎	-9	-9	-9	-9
rs11931162	4	81168790	G	intergenic_region	PRDM8-FGF5	Low	0.8879	0.8887	-9	0.8807	-9	0.8772	0.8871	0.8818	-9	0.8857	0.8815	0.8799	◎	0.8883	◎	0.8882	0.8873	0.891	0.8877
rs11099098	4	81169912	T	intergenic_region	PRDM8-FGF5	High	-9	-9	1.215	-9	1.225	1.234	◎	1.216	1.199	1.227	◎	1.211	1.237	1.228	1.22	-9	-9	1.272	◎
rs11099098	4	81169912	T	intergenic_region	PRDM8-FGF5	Low	1.209	1.204	-9	1.205	1.168	1.185	1.201	1.205	1.236	1.196	1.205	1.203	1.185	1.195	1.195	1.2	1.207	1.198	1.202
rs72658321	4	81170173	G	intergenic_region	PRDM8-FGF5	High	-9	-9	◎	-9	◎	-9	-9	-9	◎	-9	-9	-9	-9	-9	-9	-9	-9	-9	-9
rs72658321	4	81170173	G	intergenic_region	PRDM8-FGF5	Low	◎	0.9037	-9	0.8998	-9	-9	◎	◎	-9	-9	◎	-9	-9	-9	-9	◎	◎	◎	◎
rs1017837389	4	81170475	C	intergenic_region	PRDM8-FGF5	High	-9	-9	1.206	-9	1.218	1.228	◎	1.217	1.192	1.221	◎	1.203	1.228	1.218	1.213	-9	-9	1.281	◎
rs1017837389	4	81170475	C	intergenic_region	PRDM8-FGF5	Low	1.198	1.194	-9	1.193	◎	1.171	1.19	1.192	1.213	1.183	1.195	1.191	1.174	1.185	1.182	1.19	1.197	1.185	1.189
rs75116566	4	81171071	C	intergenic_region	PRDM8-FGF5	High	-9	-9	◎	-9	◎	-9	-9	-9	◎	-9	-9	-9	-9	-9	-9	-9	-9	-9	-9
rs75116566	4	81171071	C	intergenic_region	PRDM8-FGF5	Low	◎	0.9037	-9	0.8998	-9	-9	◎	◎	-9	-9	◎	-9	-9	-9	-9	◎	◎	◎	◎
rs6534834	4	81174237	G	intergenic_region	PRDM8-FGF5	High	-9	-9	◎	-9	◎	-9	-9	-9	◎	-9	-9	-9	-9	-9	-9	-9	-9	-9	-9
rs6534834	4	81174237	G	intergenic_region	PRDM8-FGF5	Low	0.9033	0.9032	-9	0.8996	-9	-9	◎	◎	-9	-9	◎	-9	-9	-9	-9	◎	◎	◎	◎
rs13125101	4	81174592	A	intergenic_region	PRDM8-FGF5	High	-9	-9	1.215	-9	1.223	1.229	◎	◎	1.197	1.222	◎	1.206	1.235	1.221	1.216	-9	-9	1.264	◎
rs13125101	4	81174592	A	intergenic_region	PRDM8-FGF5	Low	1.208	1.203	-9	1.205	1.169	1.187	1.201	1.205	1.24	1.197	1.205	1.205	1.185	1.197	1.197	1.2	1.206	1.198	1.202
rs75589797	4	81176245	T	intergenic_region	PRDM8-FGF5	High	-9	-9	0.9071	-9	◎	-9	-9	-9	◎	-9	-9	-9	-9	-9	-9	-9	-9	-9	-9
rs75589797	4	81176245	T	intergenic_region	PRDM8-FGF5	Low	◎	◎	-9	0.9091	-9	-9	0.907	0.9002	-9	◎	◎	-9	-9	◎	◎	0.9097	0.9126	◎	0.9086
rs17004853	4	81177929	G	intergenic_region	PRDM8-FGF5	High	-9	-9	0.9075	-9	◎	-9	-9	-9	◎	-9	-9	-9	-9	-9	-9	-9	-9	-9	-9
rs17004853	4	81177929	G	intergenic_region	PRDM8-FGF5	Low	◎	◎	-9	0.9092	-9	-9	0.907	0.9006	-9	◎	◎	-9	-9	◎	◎	0.9098	0.913	◎	0.909
rs532938154	4	81179763	CT	intergenic_region	PRDM8-FGF5	High	-9	-9	◎	-9	◎	-9	-9	-9	◎	-9	-9	-9	-9	-9	-9	-9	-9	-9	-9
rs532938154	4	81179763	CT	intergenic_region	PRDM8-FGF5	Low	◎	0.904	-9	◎	-9	-9	◎	◎	-9	-9	◎	-9	-9	-9	-9	◎	◎	◎	◎
rs1253521404	4	81180603	G	intergenic_region	PRDM8-FGF5	High	-9	-9	◎	-9	◎	-9	-9	-9	◎	-9	-9	-9	-9	-9	-9	-9	-9	-9	-9
rs1253521404	4	81180603	G	intergenic_region	PRDM8-FGF5	Low	◎	◎	-9	0.9015	-9	-9	◎	◎	-9	-9	◎	-9	-9	-9	-9	◎	◎	◎	◎
rs10857147	4	81181072	T	intergenic_region	PRDM8-FGF5	High	-9	-9	1.233	-9	1.228	1.236	-9	◎	1.215	1.234	◎	1.217	1.245	1.22	1.228	-9	-9	1.269	-9
rs10857147	4	81181072	T	intergenic_region	PRDM8-FGF5	Low	1.221	1.216	-9	1.221	1.2	1.205	1.216	1.22	1.234	1.21	1.22	1.22	1.201	1.218	1.212	1.213	1.22	1.212	1.22
rs12509595	4	81182554	C	intergenic_region	PRDM8-FGF5	High	-9	-9	1.233	-9	1.226	1.234	-9	◎	1.214	1.231	◎	1.216	1.243	1.221	1.223	-9	-9	◎	-9
rs12509595	4	81182554	C	intergenic_region	PRDM8-FGF5	Low	1.221	1.216	-9	1.223	1.205	1.207	1.217	1.222	1.239	1.212	1.221	1.222	1.202	1.217	1.216	1.215	1.22	1.213	1.219
rs12054632	4	81182893	A	upstream_gene_variant	FGF5	High	-9	-9	0.8968	-9	◎	-9	-9	-9	◎	-9	-9	-9	-9	-9	-9	-9	-9	-9	-9
rs12054632	4	81182893	A	upstream_gene_variant	FGF5	Low	0.9029	0.9021	-9	0.8973	-9	◎	◎	◎	-9	-9	◎	-9	-9	-9	-9	◎	0.9039	◎	◎
rs77693368	4	81182944	G	upstream_gene_variant	FGF5	High	-9	-9	◎	-9	-9	-9	-9	-9	◎	-9	-9	-9	-9	-9	-9	-9	-9	-9	-9
rs77693368	4	81182944	G	upstream_gene_variant	FGF5	Low	◎	◎	-9	0.9108	-9	-9	0.909	0.9022	-9	◎	◎	-9	-9	◎	◎	0.9118	0.9142	◎	◎
rs1379706	4	81183900	G	upstream_gene_variant	FGF5	High	-9	-9	0.8945	-9	◎	-9	-9	-9	◎	-9	-9	-9	-9	-9	-9	-9	-9	-9	-9
rs1379706	4	81183900	G	upstream_gene_variant	FGF5	Low	0.901	0.9003	-9	0.8961	-9	◎	◎	◎	-9	-9	◎	◎	-9	-9	-9	◎	0.9021	◎	◎
rs1379705	4	81184142	G	upstream_gene_variant	FGF5	High	-9	-9	0.8944	-9	◎	-9	-9	-9	◎	-9	-9	-9	-9	-9	-9	-9	-9	-9	-9
rs1379705	4	81184142	G	upstream_gene_variant	FGF5	Low	0.9001	0.8994	-9	0.8952	-9	◎	◎	◎	-9	-9	◎	◎	-9	-9	-9	◎	0.9013	◎	◎
rs16998073	4	81184341	T	upstream_gene_variant	FGF5	High	-9	-9	1.235	-9	1.226	1.235	-9	◎	1.215	1.23	◎	1.216	1.243	1.219	1.224	-9	-9	◎	-9
rs16998073	4	81184341	T	upstream_gene_variant	FGF5	Low	1.223	1.218	-9	1.224	1.207	1.208	1.218	1.223	1.241	1.214	1.222	1.224	1.204	1.22	1.218	1.216	1.221	1.215	1.22
rs7659152	4	81184669	T	upstream_gene_variant	FGF5	High	-9	-9	0.8945	-9	◎	-9	-9	-9	◎	-9	-9	-9	-9	-9	-9	-9	-9	-9	-9
rs7659152	4	81184669	T	upstream_gene_variant	FGF5	Low	0.9003	0.8996	-9	0.8954	-9	◎	◎	◎	-9	-9	◎	◎	-9	-9	-9	◎	0.9014	◎	◎
rs59133384	4	81184988	A	upstream_gene_variant	FGF5	High	-9	-9	0.8939	-9	◎	-9	-9	-9	◎	-9	-9	-9	-9	-9	-9	-9	-9	-9	-9
rs59133384	4	81184988	A	upstream_gene_variant	FGF5	Low	0.8999	0.8992	-9	0.8948	-9	◎	◎	◎	-9	-9	◎	◎	-9	-9	-9	◎	0.901	◎	◎
rs3796603	4	81189504	G	5_prime_UTR_variant	FGF5	High	-9	-9	0.8846	-9	0.8966	◎	-9	-9	0.8985	-9	-9	-9	◎	-9	-9	-9	-9	-9	-9
rs3796603	4	81189504	G	5_prime_UTR_variant	FGF5	Low	0.8956	0.8962	-9	0.89	-9	0.8866	0.8922	0.8782	-9	0.8827	0.8936	0.8772	0.8949	0.8907	0.8774	0.8954	0.894	0.8966	0.8923
rs567528190	4	81191519	CT	intron_variant	FGF5	High	-9	-9	1.202	-9	1.197	1.205	-9	◎	1.188	1.19	◎	1.186	1.186	1.194	1.186	-9	-9	◎	-9
rs567528190	4	81191519	CT	intron_variant	FGF5	Low	1.193	1.19	-9	1.19	1.179	1.181	1.187	1.189	1.204	1.192	1.191	1.197	1.195	1.191	1.198	1.187	1.192	1.186	1.188
rs3796605	4	81192363	G	intron_variant	FGF5	High	-9	-9	0.884	-9	0.8944	◎	-9	-9	0.8967	-9	-9	-9	◎	-9	◎	-9	-9	-9	-9
rs3796605	4	81192363	G	intron_variant	FGF5	Low	0.8948	0.8953	-9	0.8888	-9	0.8847	0.8904	0.879	-9	0.8822	0.8925	0.8779	0.8948	0.888	0.8783	0.8948	0.8928	0.8936	0.8911
rs80139542	4	81200050	C	intron_variant	FGF5	High	-9	-9	0.8926	-9	0.9027	-9	-9	-9	0.9055	-9	-9	-9	◎	-9	-9	-9	-9	-9	-9
rs80139542	4	81200050	C	intron_variant	FGF5	Low	0.9026	0.9027	-9	0.8979	-9	0.8932	0.8982	0.8873	-9	0.8901	0.8997	0.884	◎	0.8952	0.8821	0.9022	0.9005	0.903	0.8992
rs36034102	4	81202048	T	intron_variant	FGF5	High	-9	-9	1.176	-9	1.163	1.161	-9	-9	1.147	◎	-9	◎	◎	◎	1.156	-9	-9	-9	-9
rs36034102	4	81202048	T	intron_variant	FGF5	Low	1.161	1.155	-9	1.161	-9	1.154	1.16	1.168	◎	1.156	1.162	1.163	1.169	1.159	1.159	1.16	1.159	1.158	1.157
rs7683390	4	81202382	T	intron_variant	FGF5	High	-9	-9	0.9018	-9	◎	-9	-9	-9	◎	-9	-9	-9	◎	-9	-9	-9	-9	-9	-9
rs7683390	4	81202382	T	intron_variant	FGF5	Low	0.9086	0.909	-9	0.9053	-9	◎	0.9065	0.8965	-9	0.9028	0.9084	◎	◎	◎	◎	0.9094	0.9075	0.9132	0.9067
rs35265978	4	81204350	T	intron_variant	FGF5	High	-9	-9	0.911	-9	◎	-9	-9	-9	◎	-9	-9	-9	-9	-9	-9	-9	-9	-9	-9
rs35265978	4	81204350	T	intron_variant	FGF5	Low	0.9171	0.9174	-9	0.9131	-9	◎	0.9154	0.9038	-9	◎	◎	◎	-9	◎	◎	0.9188	0.9157	◎	0.9138
rs17004869	4	81205033	T	intron_variant	FGF5	High	-9	-9	1.166	-9	1.168	◎	-9	-9	1.159	-9	-9	◎	-9	-9	◎	-9	-9	-9	-9
rs17004869	4	81205033	T	intron_variant	FGF5	Low	1.158	1.154	-9	1.16	-9	-9	1.16	1.153	-9	◎	1.152	-9	◎	◎	-9	1.156	1.157	1.156	1.151
rs35437488	4	81205174	G	intron_variant	FGF5	High	-9	-9	0.9087	-9	◎	-9	-9	-9	◎	-9	-9	-9	◎	-9	-9	-9	-9	-9	-9
rs35437488	4	81205174	G	intron_variant	FGF5	Low	0.9158	0.9161	-9	0.9128	-9	◎	0.9151	0.9046	-9	◎	◎	◎	-9	◎	◎	0.9178	0.9142	◎	0.9137
rs35972397	4	81206013	A	intron_variant	FGF5	High	-9	-9	0.9131	-9	◎	-9	-9	-9	◎	-9	-9	-9	-9	-9	-9	-9	-9	-9	-9
rs35972397	4	81206013	A	intron_variant	FGF5	Low	0.9191	0.9193	-9	0.9164	-9	◎	0.9175	0.9064	-9	◎	◎	◎	-9	◎	◎	◎	0.9178	◎	0.9166
rs3733336	4	81207963	G	3_prime_UTR_variant	FGF5	High	-9	-9	1.166	-9	1.152	◎	-9	-9	1.132	-9	-9	◎	◎	-9	◎	-9	-9	-9	-9
rs3733336	4	81207963	G	3_prime_UTR_variant	FGF5	Low	1.149	1.142	-9	1.149	-9	1.147	1.146	1.156	-9	1.144	1.152	1.146	1.152	1.144	◎	1.146	1.145	1.147	1.145
rs1218447628	4	111327003	CT	intergenic_region	ELOVL6-ENPEP	High	-9	-9	1.099	-9	-9	-9	-9	-9	1.101	-9	-9	-9	-9	-9	-9	-9	-9	-9	-9
rs1218447628	4	111327003	CT	intergenic_region	ELOVL6-ENPEP	Low	1.095	1.089	-9	1.107	-9	◎	1.103	1.098	-9	◎	1.101	1.117	◎	◎	-9	1.104	1.09	1.1	1.102
rs13128668	4	111331911	C	intergenic_region	ELOVL6-ENPEP	High	-9	-9	1.095	-9	-9	-9	-9	-9	1.097	-9	-9	-9	-9	-9	-9	-9	-9	-9	-9
rs13128668	4	111331911	C	intergenic_region	ELOVL6-ENPEP	Low	1.093	1.085	-9	1.102	-9	◎	1.101	1.101	-9	◎	1.102	1.115	◎	◎	-9	1.1	1.088	1.097	1.099
rs12648969	4	111332094	G	intergenic_region	ELOVL6-ENPEP	High	-9	-9	1.095	-9	-9	-9	-9	-9	1.097	-9	-9	-9	-9	-9	-9	-9	-9	-9	-9
rs12648969	4	111332094	G	intergenic_region	ELOVL6-ENPEP	Low	1.093	1.086	-9	1.103	-9	◎	1.102	1.101	-9	◎	1.102	1.114	◎	◎	-9	1.101	1.088	1.098	1.099
rs13129678	4	111332245	G	intergenic_region	ELOVL6-ENPEP	High	-9	-9	1.095	-9	-9	-9	-9	-9	1.097	-9	-9	-9	-9	-9	-9	-9	-9	-9	-9
rs13129678	4	111332245	G	intergenic_region	ELOVL6-ENPEP	Low	1.092	1.085	-9	1.102	-9	◎	1.101	1.1	-9	◎	1.102	1.114	◎	◎	-9	1.1	1.088	1.097	1.098
rs13129361	4	111332252	C	intergenic_region	ELOVL6-ENPEP	High	-9	-9	1.094	-9	-9	-9	-9	-9	1.097	-9	-9	-9	-9	-9	-9	-9	-9	-9	-9
rs13129361	4	111332252	C	intergenic_region	ELOVL6-ENPEP	Low	1.092	1.085	-9	1.101	-9	◎	1.102	1.1	-9	◎	1.101	1.114	◎	◎	-9	1.1	1.088	1.097	1.098
rs2087160	4	111334730	G	intergenic_region	ELOVL6-ENPEP	High	-9	-9	1.096	-9	-9	-9	-9	-9	1.098	-9	-9	-9	-9	-9	-9	-9	-9	-9	-9
rs2087160	4	111334730	G	intergenic_region	ELOVL6-ENPEP	Low	1.093	1.086	-9	1.103	-9	◎	1.103	1.101	-9	◎	1.103	1.115	◎	◎	-9	1.101	1.089	1.098	1.099
rs1879056	4	111335604	C	intergenic_region	ELOVL6-ENPEP	High	-9	-9	1.096	-9	-9	-9	-9	-9	1.098	-9	-9	-9	-9	-9	-9	-9	-9	-9	-9
rs1879056	4	111335604	C	intergenic_region	ELOVL6-ENPEP	Low	1.093	1.086	-9	1.103	-9	◎	1.103	1.101	-9	◎	1.103	1.115	◎	◎	-9	1.101	1.089	1.098	1.099
rs1879057	4	111335722	C	intergenic_region	ELOVL6-ENPEP	High	-9	-9	1.096	-9	-9	-9	-9	-9	1.098	-9	-9	-9	-9	-9	-9	-9	-9	-9	-9
rs1879057	4	111335722	C	intergenic_region	ELOVL6-ENPEP	Low	1.093	1.086	-9	1.102	-9	◎	1.102	1.101	-9	◎	1.103	1.115	◎	◎	-9	1.101	1.089	1.098	1.098
rs6815273	4	111337478	A	intergenic_region	ELOVL6-ENPEP	High	-9	-9	◎	-9	-9	-9	-9	-9	◎	-9	-9	-9	-9	-9	-9	-9	-9	-9	-9
rs6815273	4	111337478	A	intergenic_region	ELOVL6-ENPEP	Low	◎	◎	-9	◎	-9	-9	0.9173	◎	-9	◎	0.9154	◎	-9	◎	-9	◎	◎	◎	◎
rs6533515	4	111337864	A	intergenic_region	ELOVL6-ENPEP	High	-9	-9	1.094	-9	-9	-9	-9	-9	1.098	-9	-9	-9	-9	-9	-9	-9	-9	-9	-9
rs6533515	4	111337864	A	intergenic_region	ELOVL6-ENPEP	Low	1.092	1.085	-9	1.101	-9	◎	1.102	1.1	-9	◎	1.101	1.114	◎	◎	-9	1.1	1.088	1.097	1.098
rs9994289	4	111338277	T	intergenic_region	ELOVL6-ENPEP	High	-9	-9	1.094	-9	-9	-9	-9	-9	1.097	-9	-9	-9	-9	-9	-9	-9	-9	-9	-9
rs9994289	4	111338277	T	intergenic_region	ELOVL6-ENPEP	Low	1.092	1.085	-9	1.101	-9	◎	1.101	1.099	-9	◎	1.101	1.114	◎	◎	-9	1.1	1.088	1.097	1.097
rs70956441	4	111338809	CT	intergenic_region	ELOVL6-ENPEP	High	-9	-9	0.912	-9	◎	-9	-9	-9	0.9069	-9	-9	-9	-9	-9	-9	-9	-9	-9	-9
rs70956441	4	111338809	CT	intergenic_region	ELOVL6-ENPEP	Low	0.9146	0.9191	-9	0.9075	-9	-9	0.9077	0.9082	-9	◎	0.9058	◎	◎	◎	-9	0.9078	0.9171	0.9101	0.9081
rs2881854	4	111343263	C	intergenic_region	ELOVL6-ENPEP	High	-9	-9	◎	-9	-9	-9	-9	-9	◎	-9	-9	-9	-9	-9	-9	-9	-9	-9	-9
rs2881854	4	111343263	C	intergenic_region	ELOVL6-ENPEP	Low	1.089	◎	-9	1.099	-9	-9	1.094	◎	-9	-9	1.094	◎	-9	-9	-9	1.096	1.085	1.092	1.094
rs9997893	4	111348738	G	intergenic_region	ELOVL6-ENPEP	High	-9	-9	1.095	-9	-9	-9	-9	-9	1.098	-9	-9	-9	-9	-9	-9	-9	-9	-9	-9
rs9997893	4	111348738	G	intergenic_region	ELOVL6-ENPEP	Low	1.092	1.086	-9	1.101	-9	◎	1.102	1.1	-9	◎	1.102	1.114	◎	◎	-9	1.101	1.088	1.098	1.098
rs13124075	4	111349065	C	intergenic_region	ELOVL6-ENPEP	High	-9	-9	1.095	-9	-9	-9	-9	-9	1.098	-9	-9	-9	-9	-9	-9	-9	-9	-9	-9
rs13124075	4	111349065	C	intergenic_region	ELOVL6-ENPEP	Low	1.092	1.086	-9	1.101	-9	◎	1.102	1.1	-9	◎	1.102	1.114	◎	◎	-9	1.101	1.088	1.098	1.098
rs11937522	4	111351895	C	intergenic_region	ELOVL6-ENPEP	High	-9	-9	1.095	-9	-9	-9	-9	-9	1.098	-9	-9	-9	-9	-9	-9	-9	-9	-9	-9
rs11937522	4	111351895	C	intergenic_region	ELOVL6-ENPEP	Low	1.092	1.086	-9	1.101	-9	◎	1.102	1.1	-9	◎	1.102	1.114	◎	◎	-9	1.101	1.088	1.098	1.098
rs10213413	4	111353305	T	intergenic_region	ELOVL6-ENPEP	High	-9	-9	1.095	-9	-9	-9	-9	-9	1.098	-9	-9	-9	-9	-9	-9	-9	-9	-9	-9
rs10213413	4	111353305	T	intergenic_region	ELOVL6-ENPEP	Low	1.092	1.086	-9	1.101	-9	◎	1.102	1.1	-9	◎	1.102	1.114	◎	◎	-9	1.101	1.088	1.098	1.098
rs6817393	4	111355379	G	intergenic_region	ELOVL6-ENPEP	High	-9	-9	◎	-9	-9	-9	-9	-9	◎	-9	-9	-9	-9	-9	-9	-9	-9	-9	-9
rs6817393	4	111355379	G	intergenic_region	ELOVL6-ENPEP	Low	1.089	◎	-9	1.099	-9	-9	1.094	◎	-9	-9	1.094	◎	◎	-9	-9	1.097	1.085	1.092	1.094
rs6817516	4	111355690	A	intergenic_region	ELOVL6-ENPEP	High	-9	-9	◎	-9	-9	-9	-9	-9	◎	-9	-9	-9	-9	-9	-9	-9	-9	-9	-9
rs6817516	4	111355690	A	intergenic_region	ELOVL6-ENPEP	Low	◎	◎	-9	1.093	-9	-9	1.089	◎	-9	-9	◎	◎	-9	-9	-9	1.091	◎	◎	◎
rs6818198	4	111355793	G	intergenic_region	ELOVL6-ENPEP	High	-9	-9	1.095	-9	-9	-9	-9	-9	1.098	-9	-9	-9	-9	-9	-9	-9	-9	-9	-9
rs6818198	4	111355793	G	intergenic_region	ELOVL6-ENPEP	Low	1.093	1.086	-9	1.101	-9	◎	1.102	1.1	-9	◎	1.102	1.114	◎	◎	-9	1.101	1.088	1.098	1.098
rs13136326	4	111356038	A	intergenic_region	ELOVL6-ENPEP	High	-9	-9	1.095	-9	-9	-9	-9	-9	1.098	-9	-9	-9	-9	-9	-9	-9	-9	-9	-9
rs13136326	4	111356038	A	intergenic_region	ELOVL6-ENPEP	Low	1.093	1.086	-9	1.102	-9	◎	1.102	1.101	-9	◎	1.102	1.115	◎	◎	-9	1.101	1.089	1.098	1.098
rs11936009	4	111356221	C	intergenic_region	ELOVL6-ENPEP	High	-9	-9	1.095	-9	-9	-9	-9	-9	1.098	-9	-9	-9	-9	-9	-9	-9	-9	-9	-9
rs11936009	4	111356221	C	intergenic_region	ELOVL6-ENPEP	Low	1.093	1.086	-9	1.102	-9	◎	1.102	1.1	-9	◎	1.102	1.114	◎	◎	-9	1.101	1.088	1.098	1.098
rs4834497	4	111360689	C	intergenic_region	ELOVL6-ENPEP	High	-9	-9	◎	-9	-9	-9	-9	-9	◎	-9	-9	-9	-9	-9	-9	-9	-9	-9	-9
rs4834497	4	111360689	C	intergenic_region	ELOVL6-ENPEP	Low	◎	◎	-9	1.089	-9	-9	◎	◎	-9	-9	◎	-9	-9	-9	-9	◎	◎	◎	◎
rs10021430	4	111366715	G	intergenic_region	ELOVL6-ENPEP	High	-9	-9	◎	-9	-9	-9	-9	-9	◎	-9	-9	-9	-9	-9	-9	-9	-9	-9	-9
rs10021430	4	111366715	G	intergenic_region	ELOVL6-ENPEP	Low	◎	◎	-9	1.095	-9	-9	1.09	◎	-9	-9	◎	◎	-9	-9	-9	1.091	◎	◎	◎
rs10021437	4	111366729	G	intergenic_region	ELOVL6-ENPEP	High	-9	-9	◎	-9	-9	-9	-9	-9	◎	-9	-9	-9	-9	-9	-9	-9	-9	-9	-9
rs10021437	4	111366729	G	intergenic_region	ELOVL6-ENPEP	Low	◎	◎	-9	1.095	-9	-9	◎	◎	-9	-9	◎	◎	-9	-9	-9	1.092	◎	◎	◎
rs10434005	4	111367841	A	intergenic_region	ELOVL6-ENPEP	High	-9	-9	1.092	-9	-9	-9	-9	-9	1.095	-9	-9	-9	-9	-9	-9	-9	-9	-9	-9
rs10434005	4	111367841	A	intergenic_region	ELOVL6-ENPEP	Low	1.09	◎	-9	1.099	-9	-9	1.099	1.098	-9	◎	1.099	◎	◎	◎	-9	1.097	1.086	1.095	1.095
rs4834529	4	111368823	T	intergenic_region	ELOVL6-ENPEP	High	-9	-9	◎	-9	-9	-9	-9	-9	◎	-9	-9	-9	-9	-9	-9	-9	-9	-9	-9
rs4834529	4	111368823	T	intergenic_region	ELOVL6-ENPEP	Low	◎	◎	-9	1.09	-9	-9	◎	◎	-9	-9	◎	◎	-9	-9	-9	◎	◎	◎	◎
rs9997379	4	111369288	T	intergenic_region	ELOVL6-ENPEP	High	-9	-9	◎	-9	-9	-9	-9	-9	◎	-9	-9	-9	-9	-9	-9	-9	-9	-9	-9
rs9997379	4	111369288	T	intergenic_region	ELOVL6-ENPEP	Low	◎	◎	-9	1.096	-9	-9	1.091	◎	-9	-9	◎	◎	-9	-9	-9	1.093	◎	◎	◎
rs10001506	4	111374275	G	intergenic_region	ELOVL6-ENPEP	High	-9	-9	◎	-9	-9	-9	-9	-9	◎	-9	-9	-9	-9	-9	-9	-9	-9	-9	-9
rs10001506	4	111374275	G	intergenic_region	ELOVL6-ENPEP	Low	◎	◎	-9	1.09	-9	-9	◎	◎	-9	-9	◎	◎	-9	-9	-9	1.088	◎	◎	◎
rs10033071	4	111375852	G	intergenic_region	ELOVL6-ENPEP	High	-9	-9	1.092	-9	-9	-9	-9	-9	1.097	-9	-9	-9	-9	-9	-9	-9	-9	-9	-9
rs10033071	4	111375852	G	intergenic_region	ELOVL6-ENPEP	Low	1.091	1.084	-9	1.099	-9	-9	1.099	1.097	-9	◎	1.099	◎	◎	◎	-9	1.098	1.087	1.095	1.095
rs10000348	4	111379036	G	intergenic_region	ELOVL6-ENPEP	High	-9	-9	1.093	-9	-9	-9	-9	-9	1.096	-9	-9	-9	-9	-9	-9	-9	-9	-9	-9
rs10000348	4	111379036	G	intergenic_region	ELOVL6-ENPEP	Low	1.091	1.084	-9	1.1	-9	-9	1.1	1.097	-9	◎	1.099	◎	◎	◎	-9	1.099	1.087	1.095	1.096
rs10004154	4	111380759	G	intergenic_region	ELOVL6-ENPEP	High	-9	-9	◎	-9	-9	-9	-9	-9	◎	-9	-9	-9	-9	-9	-9	-9	-9	-9	-9
rs10004154	4	111380759	G	intergenic_region	ELOVL6-ENPEP	Low	◎	◎	-9	1.09	-9	-9	◎	◎	-9	-9	◎	◎	-9	-9	-9	1.089	◎	◎	◎
rs6825911	4	111381638	C	intergenic_region	ELOVL6-ENPEP	High	-9	-9	1.092	-9	-9	-9	-9	-9	1.096	-9	-9	-9	-9	-9	-9	-9	-9	-9	-9
rs6825911	4	111381638	C	intergenic_region	ELOVL6-ENPEP	Low	1.09	◎	-9	1.1	-9	-9	1.1	1.097	-9	◎	1.099	◎	◎	◎	-9	1.099	1.086	1.095	1.095
rs4358460	4	111382685	T	intergenic_region	ELOVL6-ENPEP	High	-9	-9	1.095	-9	-9	-9	-9	-9	1.098	-9	-9	-9	-9	-9	-9	-9	-9	-9	-9
rs4358460	4	111382685	T	intergenic_region	ELOVL6-ENPEP	Low	1.093	1.086	-9	1.101	-9	◎	1.101	1.099	-9	◎	1.101	1.113	◎	◎	-9	1.101	1.089	1.097	1.097
rs6848906	4	111386198	T	intergenic_region	ELOVL6-ENPEP	High	-9	-9	◎	-9	-9	-9	-9	-9	◎	-9	-9	-9	-9	-9	-9	-9	-9	-9	-9
rs6848906	4	111386198	T	intergenic_region	ELOVL6-ENPEP	Low	1.086	◎	-9	1.097	-9	-9	1.091	◎	-9	-9	◎	◎	-9	-9	-9	1.094	◎	◎	1.091
rs6823889	4	111386427	G	intergenic_region	ELOVL6-ENPEP	High	-9	-9	◎	-9	-9	-9	-9	-9	◎	-9	-9	-9	-9	-9	-9	-9	-9	-9	-9
rs6823889	4	111386427	G	intergenic_region	ELOVL6-ENPEP	Low	◎	◎	-9	1.09	-9	-9	◎	◎	-9	-9	◎	◎	-9	-9	-9	1.089	◎	◎	◎
rs6831174	4	111387859	A	intergenic_region	ELOVL6-ENPEP	High	-9	-9	1.1	-9	◎	-9	-9	-9	1.099	-9	-9	-9	-9	-9	-9	-9	-9	-9	-9
rs6831174	4	111387859	A	intergenic_region	ELOVL6-ENPEP	Low	1.098	1.09	-9	1.106	-9	◎	1.109	1.11	-9	◎	1.106	1.115	◎	◎	-9	1.106	1.094	1.103	1.102
rs7685862	4	111389101	C	intergenic_region	ELOVL6-ENPEP	High	-9	-9	1.094	-9	-9	-9	-9	-9	1.096	-9	-9	-9	-9	-9	-9	-9	-9	-9	-9
rs7685862	4	111389101	C	intergenic_region	ELOVL6-ENPEP	Low	1.091	1.084	-9	1.1	-9	◎	1.1	1.099	-9	◎	1.1	◎	◎	◎	-9	1.099	1.087	1.097	1.097
rs6533521	4	111390816	A	intergenic_region	ELOVL6-ENPEP	High	-9	-9	1.091	-9	-9	-9	-9	-9	1.095	-9	-9	-9	-9	-9	-9	-9	-9	-9	-9
rs6533521	4	111390816	A	intergenic_region	ELOVL6-ENPEP	Low	1.09	◎	-9	1.098	-9	-9	1.099	1.096	-9	◎	1.098	◎	◎	◎	-9	1.098	1.085	1.094	1.094
rs4833586	4	111391139	A	intergenic_region	ELOVL6-ENPEP	High	-9	-9	◎	-9	-9	-9	-9	-9	◎	-9	-9	-9	-9	-9	-9	-9	-9	-9	-9
rs4833586	4	111391139	A	intergenic_region	ELOVL6-ENPEP	Low	◎	◎	-9	1.096	-9	-9	1.091	◎	-9	-9	◎	◎	-9	-9	-9	1.093	◎	◎	◎
rs16879917	5	8133997	G	intergenic_region	MTRR-LOC729506	High	-9	-9	0.8992	-9	◎	-9	-9	-9	◎	-9	-9	-9	-9	-9	◎	-9	-9	-9	-9
rs16879917	5	8133997	G	intergenic_region	MTRR-LOC729506	Low	◎	◎	-9	◎	-9	-9	◎	◎	-9	-9	-9	-9	-9	-9	-9	◎	◎	◎	◎
rs13282715	8	4926756	A	intergenic_region	CSMD1-LOC100287015	High	-9	-9	-9	-9	-9	0.7234	-9	-9	-9	◎	-9	◎	-9	-9	0.733	-9	-9	-9	-9
rs13282715	8	4926756	A	intergenic_region	CSMD1-LOC100287015	Low	-9	-9	-9	-9	-9	-9	-9	-9	-9	-9	-9	-9	-9	-9	-9	-9	-9	-9	-9
rs10099325	8	143910499	G	intergenic_region	LY6D-GML	High	-9	-9	-9	-9	◎	-9	-9	-9	-9	-9	-9	-9	-9	-9	-9	-9	-9	-9	-9
rs10099325	8	143910499	G	intergenic_region	LY6D-GML	Low	◎	◎	-9	◎	-9	-9	◎	◎	-9	◎	◎	-9	-9	◎	-9	0.9105	◎	◎	◎
rs2299610	8	143917939	C	intron_variant	GML	High	-9	-9	-9	-9	-9	-9	-9	-9	-9	-9	-9	-9	-9	-9	-9	-9	-9	-9	-9
rs2299610	8	143917939	C	intron_variant	GML	Low	◎	◎	-9	◎	-9	-9	◎	◎	-9	◎	◎	-9	-9	◎	-9	0.9114	◎	◎	◎
rs62524968	8	143920257	T	intron_variant	GML	High	-9	-9	-9	-9	-9	-9	-9	-9	-9	-9	-9	-9	-9	-9	-9	-9	-9	-9	-9
rs62524968	8	143920257	T	intron_variant	GML	Low	◎	◎	-9	◎	-9	-9	◎	◎	-9	◎	◎	-9	-9	◎	-9	0.9111	◎	◎	◎
rs756552	8	143921180	A	intron_variant	GML	High	-9	-9	-9	-9	-9	-9	-9	-9	-9	-9	-9	-9	-9	-9	-9	-9	-9	-9	-9
rs756552	8	143921180	A	intron_variant	GML	Low	◎	◎	-9	◎	-9	-9	◎	◎	-9	◎	◎	-9	-9	◎	-9	0.9109	◎	◎	◎
rs3750246	8	143921804	T	intron_variant	GML	High	-9	-9	-9	-9	-9	-9	-9	-9	-9	-9	-9	-9	-9	-9	-9	-9	-9	-9	-9
rs3750246	8	143921804	T	intron_variant	GML	Low	◎	◎	-9	◎	-9	-9	◎	◎	-9	◎	◎	-9	-9	◎	-9	0.9112	◎	◎	◎
rs3802226	8	143922788	T	intron_variant	GML	High	-9	-9	-9	-9	-9	-9	-9	-9	-9	-9	-9	-9	-9	-9	-9	-9	-9	-9	-9
rs3802226	8	143922788	T	intron_variant	GML	Low	◎	◎	-9	◎	-9	-9	◎	◎	-9	◎	◎	-9	-9	◎	-9	0.9109	◎	◎	◎
rs3819496	8	143923891	G	intron_variant	GML	High	-9	-9	◎	-9	-9	-9	-9	-9	-9	-9	-9	-9	-9	-9	-9	-9	-9	-9	-9
rs3819496	8	143923891	G	intron_variant	GML	Low	0.9153	0.915	-9	0.9107	-9	-9	0.9093	◎	-9	◎	◎	◎	-9	◎	◎	0.9088	0.9143	◎	◎
rs3753123	8	143926968	C	intron_variant	GML	High	-9	-9	◎	-9	◎	-9	-9	-9	-9	-9	-9	-9	-9	-9	-9	-9	-9	-9	-9
rs3753123	8	143926968	C	intron_variant	GML	Low	0.9121	0.9119	-9	0.9081	-9	◎	0.9065	◎	-9	0.8979	◎	◎	◎	◎	◎	0.9063	0.9112	◎	◎
rs4527847	8	143929591	G	downstream_gene_variant	GML	High	-9	-9	◎	-9	◎	-9	-9	-9	-9	-9	-9	-9	-9	-9	-9	-9	-9	-9	-9
rs4527847	8	143929591	G	downstream_gene_variant	GML	Low	0.914	0.9139	-9	0.9093	-9	-9	0.9073	0.9086	-9	◎	◎	◎	◎	◎	◎	0.9073	0.9129	◎	◎
rs58447895	8	143937054	A	intergenic_region	GML-CYP11B1	High	-9	-9	◎	-9	-9	-9	-9	-9	-9	-9	-9	-9	-9	-9	-9	-9	-9	-9	-9
rs58447895	8	143937054	A	intergenic_region	GML-CYP11B1	Low	0.9151	0.9156	-9	0.9101	-9	◎	0.91	◎	-9	0.8957	◎	◎	-9	◎	◎	0.9081	0.9146	◎	◎
rs28524031	8	143938116	C	intergenic_region	GML-CYP11B1	High	-9	-9	◎	-9	-9	-9	-9	-9	-9	-9	-9	-9	-9	-9	-9	-9	-9	-9	-9
rs28524031	8	143938116	C	intergenic_region	GML-CYP11B1	Low	0.9144	0.9143	-9	0.9098	-9	◎	0.9087	◎	-9	0.8989	◎	◎	-9	◎	◎	0.9083	0.9136	◎	◎
rs4304750	8	143939221	G	intergenic_region	GML-CYP11B1	High	-9	-9	◎	-9	-9	-9	-9	-9	◎	-9	-9	-9	-9	-9	-9	-9	-9	-9	-9
rs4304750	8	143939221	G	intergenic_region	GML-CYP11B1	Low	0.9111	0.9116	-9	0.9065	-9	◎	0.9068	0.9044	-9	0.8908	◎	◎	◎	◎	0.8782	0.9036	0.9104	0.9084	◎
rs4606038	8	143941258	A	intergenic_region	GML-CYP11B1	High	-9	-9	◎	-9	-9	-9	-9	-9	-9	-9	-9	-9	-9	-9	-9	-9	-9	-9	-9
rs4606038	8	143941258	A	intergenic_region	GML-CYP11B1	Low	0.9139	0.9139	-9	0.9094	-9	◎	0.9083	◎	-9	0.8986	◎	◎	◎	◎	◎	0.9079	0.9131	◎	◎
rs4527848	8	143943262	G	intergenic_region	GML-CYP11B1	High	-9	-9	◎	-9	-9	-9	-9	-9	-9	-9	-9	-9	-9	-9	-9	-9	-9	-9	-9
rs4527848	8	143943262	G	intergenic_region	GML-CYP11B1	Low	0.914	0.9139	-9	0.9095	-9	◎	0.9084	◎	-9	0.8987	◎	◎	◎	◎	◎	0.908	0.9132	◎	◎
rs143247792	8	143945847	AT	intergenic_region	GML-CYP11B1	High	-9	-9	◎	-9	-9	-9	-9	-9	-9	-9	-9	-9	-9	-9	-9	-9	-9	-9	-9
rs143247792	8	143945847	AT	intergenic_region	GML-CYP11B1	Low	0.914	0.914	-9	0.9094	-9	◎	0.9083	◎	-9	0.8987	◎	◎	◎	◎	◎	0.908	0.9132	◎	◎
rs7814020	8	143958941	G	intron_variant	CYP11B1	High	-9	-9	◎	-9	-9	-9	-9	-9	◎	-9	-9	-9	-9	-9	-9	-9	-9	-9	-9
rs7814020	8	143958941	G	intron_variant	CYP11B1	Low	0.9156	0.9169	-9	0.915	-9	◎	0.9122	◎	-9	◎	◎	◎	-9	◎	◎	0.9101	0.9161	◎	◎
rs28551743	8	143959412	A	intron_variant	CYP11B1	High	-9	-9	◎	-9	-9	-9	-9	-9	-9	-9	-9	-9	-9	-9	-9	-9	-9	-9	-9
rs28551743	8	143959412	A	intron_variant	CYP11B1	Low	0.9125	0.9126	-9	0.9084	-9	◎	0.9069	◎	-9	0.8988	◎	◎	◎	◎	◎	0.9068	0.9122	0.9109	◎
rs7833415	8	143960167	C	intron_variant	CYP11B1	High	-9	-9	◎	-9	-9	-9	-9	-9	◎	-9	-9	-9	-9	-9	-9	-9	-9	-9	-9
rs7833415	8	143960167	C	intron_variant	CYP11B1	Low	0.9114	0.911	-9	0.9075	-9	◎	0.9064	0.9067	-9	0.8953	0.9101	◎	◎	0.8978	0.8815	0.9062	0.9104	0.9099	0.911
rs5283	8	143960597	A	synonymous_variant	CYP11B1	High	-9	-9	◎	-9	◎	-9	-9	-9	◎	-9	-9	-9	-9	-9	-9	-9	-9	-9	-9
rs5283	8	143960597	A	synonymous_variant	CYP11B1	Low	0.9115	0.9114	-9	0.9074	-9	◎	0.9061	0.9074	-9	0.8977	◎	◎	◎	◎	0.8838	0.906	0.9109	0.91	0.9116
rs12375322	8	143963571	C	upstream_gene_variant	CYP11B1	High	-9	-9	◎	-9	◎	-9	-9	-9	◎	-9	-9	-9	-9	-9	-9	-9	-9	-9	-9
rs12375322	8	143963571	C	upstream_gene_variant	CYP11B1	Low	0.9118	0.9116	-9	0.9076	-9	◎	0.9064	0.9075	-9	0.898	◎	◎	◎	◎	◎	0.906	0.9111	0.9104	0.9118
rs62525051	8	143963909	C	upstream_gene_variant	CYP11B1	High	-9	-9	◎	-9	◎	-9	-9	-9	◎	-9	-9	-9	-9	-9	-9	-9	-9	-9	-9
rs62525051	8	143963909	C	upstream_gene_variant	CYP11B1	Low	0.9121	0.9119	-9	0.9079	-9	◎	0.9067	0.9079	-9	0.8984	◎	◎	◎	◎	◎	0.9063	0.9114	0.9107	◎
rs7831390	8	143964781	C	upstream_gene_variant	CYP11B1	High	-9	-9	◎	-9	◎	-9	-9	-9	◎	-9	-9	-9	-9	-9	-9	-9	-9	-9	-9
rs7831390	8	143964781	C	upstream_gene_variant	CYP11B1	Low	0.9121	0.9119	-9	0.9079	-9	◎	0.9067	0.9079	-9	0.8984	◎	◎	◎	◎	◎	0.9063	0.9114	0.9107	◎
rs6471571	8	143964865	G	upstream_gene_variant	CYP11B1	High	-9	-9	◎	-9	◎	-9	-9	-9	◎	-9	-9	-9	-9	-9	-9	-9	-9	-9	-9
rs6471571	8	143964865	G	upstream_gene_variant	CYP11B1	Low	0.9125	0.9123	-9	0.9083	-9	◎	0.9071	◎	-9	0.8985	◎	◎	◎	◎	◎	0.9067	0.9118	0.9111	◎
rs12678054	8	143965700	T	upstream_gene_variant	CYP11B1	High	-9	-9	◎	-9	◎	-9	-9	-9	◎	-9	-9	-9	-9	-9	-9	-9	-9	-9	-9
rs12678054	8	143965700	T	upstream_gene_variant	CYP11B1	Low	0.9129	0.9127	-9	0.9088	-9	◎	0.9075	◎	-9	◎	◎	◎	◎	◎	◎	0.9072	0.9122	◎	◎
rs10104061	8	143967162	T	intergenic_region	CYP11B1-CYP11B2	High	-9	-9	◎	-9	-9	-9	-9	-9	-9	-9	-9	-9	-9	-9	-9	-9	-9	-9	-9
rs10104061	8	143967162	T	intergenic_region	CYP11B1-CYP11B2	Low	0.9145	0.9143	-9	0.9107	-9	◎	0.9091	◎	-9	◎	◎	◎	◎	◎	◎	0.9086	0.9139	◎	◎
rs10956995	8	143969531	T	intergenic_region	CYP11B1-CYP11B2	High	-9	-9	◎	-9	-9	-9	-9	-9	-9	-9	-9	-9	-9	-9	-9	-9	-9	-9	-9
rs10956995	8	143969531	T	intergenic_region	CYP11B1-CYP11B2	Low	0.9141	0.914	-9	0.9103	-9	◎	0.9087	◎	-9	◎	◎	◎	◎	◎	◎	0.908	0.9134	◎	◎
rs28807434	8	143971760	G	intergenic_region	CYP11B1-CYP11B2	High	-9	-9	◎	-9	-9	-9	-9	-9	-9	-9	-9	-9	-9	-9	-9	-9	-9	-9	-9
rs28807434	8	143971760	G	intergenic_region	CYP11B1-CYP11B2	Low	0.9141	0.914	-9	0.9103	-9	◎	0.9087	◎	-9	◎	◎	◎	◎	◎	◎	0.908	0.9134	◎	◎
rs10808681	8	143974787	G	intergenic_region	CYP11B1-CYP11B2	High	-9	-9	◎	-9	-9	-9	-9	-9	-9	-9	-9	-9	-9	-9	-9	-9	-9	-9	-9
rs10808681	8	143974787	G	intergenic_region	CYP11B1-CYP11B2	Low	0.9149	0.9149	-9	0.9114	-9	◎	0.9103	◎	-9	◎	◎	◎	◎	◎	◎	0.9094	0.914	◎	◎
rs57646597	8	143975125	T	intergenic_region	CYP11B1-CYP11B2	High	-9	-9	◎	-9	-9	-9	-9	-9	-9	-9	-9	-9	-9	-9	-9	-9	-9	-9	-9
rs57646597	8	143975125	T	intergenic_region	CYP11B1-CYP11B2	Low	0.9147	0.9147	-9	0.9112	-9	◎	0.9101	◎	-9	◎	◎	◎	◎	◎	◎	0.9092	0.9138	◎	◎
rs10110115	8	143975633	C	intergenic_region	CYP11B1-CYP11B2	High	-9	-9	◎	-9	-9	-9	-9	-9	-9	-9	-9	-9	-9	-9	-9	-9	-9	-9	-9
rs10110115	8	143975633	C	intergenic_region	CYP11B1-CYP11B2	Low	0.9149	0.9149	-9	0.9114	-9	◎	0.9103	◎	-9	◎	◎	◎	◎	◎	◎	0.9094	0.914	◎	◎
rs28455136	8	143979662	A	intergenic_region	CYP11B1-CYP11B2	High	-9	-9	◎	-9	-9	-9	-9	-9	-9	-9	-9	-9	-9	-9	-9	-9	-9	-9	-9
rs28455136	8	143979662	A	intergenic_region	CYP11B1-CYP11B2	Low	0.9146	0.9143	-9	0.9105	-9	◎	0.9094	◎	-9	◎	◎	◎	◎	◎	◎	0.9086	0.9134	◎	◎
rs62525059	8	143982961	A	intergenic_region	CYP11B1-CYP11B2	High	-9	-9	◎	-9	-9	-9	-9	-9	◎	-9	-9	-9	-9	-9	-9	-9	-9	-9	-9
rs62525059	8	143982961	A	intergenic_region	CYP11B1-CYP11B2	Low	0.9144	0.9142	-9	0.9104	-9	◎	0.9097	◎	-9	◎	◎	◎	◎	◎	◎	0.9086	0.9134	◎	◎
rs28459852	8	143986436	A	intergenic_region	CYP11B1-CYP11B2	High	-9	-9	◎	-9	◎	-9	-9	-9	◎	-9	-9	-9	-9	-9	-9	-9	-9	-9	-9
rs28459852	8	143986436	A	intergenic_region	CYP11B1-CYP11B2	Low	0.915	0.9147	-9	0.9102	-9	-9	0.9104	◎	-9	◎	◎	◎	◎	◎	◎	0.9086	0.9137	◎	◎
rs28558934	8	143986555	C	intergenic_region	CYP11B1-CYP11B2	High	-9	-9	◎	-9	◎	-9	-9	-9	◎	-9	-9	-9	-9	-9	-9	-9	-9	-9	-9
rs28558934	8	143986555	C	intergenic_region	CYP11B1-CYP11B2	Low	0.915	0.9147	-9	0.9102	-9	-9	0.9104	◎	-9	◎	◎	◎	◎	◎	◎	0.9086	0.9137	◎	◎
rs62525983	8	143988986	G	downstream_gene_variant	CYP11B2	High	-9	-9	◎	-9	-9	-9	-9	-9	-9	-9	-9	-9	-9	-9	-9	-9	-9	-9	-9
rs62525983	8	143988986	G	downstream_gene_variant	CYP11B2	Low	0.9158	0.9156	-9	0.9113	-9	◎	0.9114	◎	-9	◎	◎	◎	◎	◎	◎	0.9103	0.9145	◎	◎
rs28491316	8	143992661	T	3_prime_UTR_variant	CYP11B2	High	-9	-9	◎	-9	-9	-9	-9	-9	-9	-9	-9	-9	-9	-9	-9	-9	-9	-9	-9
rs28491316	8	143992661	T	3_prime_UTR_variant	CYP11B2	Low	◎	◎	-9	◎	-9	-9	◎	◎	-9	◎	◎	◎	-9	◎	◎	0.9126	0.9168	◎	◎
rs6418	8	143996363	G	intron_variant	CYP11B2	High	-9	-9	◎	-9	-9	-9	-9	-9	-9	-9	-9	-9	-9	-9	-9	-9	-9	-9	-9
rs6418	8	143996363	G	intron_variant	CYP11B2	Low	0.9161	0.9162	-9	0.9124	-9	◎	0.9129	◎	-9	◎	◎	◎	◎	◎	◎	0.911	0.9151	◎	◎
rs6399	8	143996365	A	intron_variant	CYP11B2	High	-9	-9	◎	-9	-9	-9	-9	-9	-9	-9	-9	-9	-9	-9	-9	-9	-9	-9	-9
rs6399	8	143996365	A	intron_variant	CYP11B2	Low	◎	◎	-9	0.9127	-9	◎	◎	◎	-9	◎	◎	◎	-9	◎	◎	0.9115	0.9156	◎	◎
rs4539	8	143996539	C	structural_interaction_variant	CYP11B2	High	-9	-9	◎	-9	-9	-9	-9	-9	-9	-9	-9	-9	-9	-9	-9	-9	-9	-9	-9
rs4539	8	143996539	C	structural_interaction_variant	CYP11B2	Low	◎	◎	-9	0.9128	-9	-9	◎	◎	-9	◎	◎	◎	-9	◎	◎	0.9117	0.9157	◎	◎
rs4546	8	143996553	A	synonymous_variant	CYP11B2	High	-9	-9	◎	-9	-9	-9	-9	-9	-9	-9	-9	-9	-9	-9	-9	-9	-9	-9	-9
rs4546	8	143996553	A	synonymous_variant	CYP11B2	Low	◎	◎	-9	0.9128	-9	-9	◎	◎	-9	◎	◎	◎	-9	◎	◎	0.9117	0.9157	◎	◎
rs28497862	8	143996877	T	intron_variant	CYP11B2	High	-9	-9	◎	-9	-9	-9	-9	-9	-9	-9	-9	-9	-9	-9	-9	-9	-9	-9	-9
rs28497862	8	143996877	T	intron_variant	CYP11B2	Low	◎	◎	-9	0.9133	-9	-9	◎	◎	-9	◎	◎	◎	-9	◎	◎	0.9121	0.9156	◎	◎
rs4072020	8	143997415	C	intron_variant	CYP11B2	High	-9	-9	◎	-9	-9	-9	-9	-9	-9	-9	-9	-9	-9	-9	-9	-9	-9	-9	-9
rs4072020	8	143997415	C	intron_variant	CYP11B2	Low	◎	◎	-9	0.9128	-9	-9	◎	◎	-9	◎	◎	◎	-9	◎	◎	0.9116	0.9157	◎	◎
rs10099052	8	143997472	C	intron_variant	CYP11B2	High	-9	-9	◎	-9	-9	-9	-9	-9	-9	-9	-9	-9	-9	-9	-9	-9	-9	-9	-9
rs10099052	8	143997472	C	intron_variant	CYP11B2	Low	◎	◎	-9	0.9128	-9	-9	◎	◎	-9	◎	◎	◎	-9	◎	◎	0.9117	0.9157	◎	◎
rs34144193	8	143997509	CAT	intron_variant	CYP11B2	High	-9	-9	◎	-9	-9	-9	-9	-9	-9	-9	-9	-9	-9	-9	-9	-9	-9	-9	-9
rs34144193	8	143997509	CAT	intron_variant	CYP11B2	Low	◎	◎	-9	0.9128	-9	-9	◎	◎	-9	◎	◎	◎	-9	◎	◎	0.9117	0.9157	◎	◎
rs7461740	8	143997877	G	intron_variant	CYP11B2	High	-9	-9	◎	-9	-9	-9	-9	-9	-9	-9	-9	-9	-9	-9	-9	-9	-9	-9	-9
rs7461740	8	143997877	G	intron_variant	CYP11B2	Low	◎	◎	-9	0.9131	-9	-9	◎	◎	-9	◎	◎	◎	-9	◎	◎	0.912	0.9161	◎	◎
rs10099658	8	143997935	C	intron_variant	CYP11B2	High	-9	-9	◎	-9	-9	-9	-9	-9	-9	-9	-9	-9	-9	-9	-9	-9	-9	-9	-9
rs10099658	8	143997935	C	intron_variant	CYP11B2	Low	◎	0.9162	-9	0.9124	-9	◎	◎	◎	-9	◎	◎	◎	◎	◎	◎	0.9114	0.9153	◎	◎
rs10090630	8	143997957	T	intron_variant	CYP11B2	High	-9	-9	◎	-9	-9	-9	-9	-9	-9	-9	-9	-9	-9	-9	-9	-9	-9	-9	-9
rs10090630	8	143997957	T	intron_variant	CYP11B2	Low	◎	0.9163	-9	0.9122	-9	-9	◎	◎	-9	◎	◎	◎	-9	◎	◎	0.911	0.9152	◎	◎
rs7836572	8	143998063	T	intron_variant	CYP11B2	High	-9	-9	◎	-9	-9	-9	-9	-9	-9	-9	-9	-9	-9	-9	-9	-9	-9	-9	-9
rs7836572	8	143998063	T	intron_variant	CYP11B2	Low	◎	0.9164	-9	0.9123	-9	◎	0.913	◎	-9	◎	◎	◎	-9	◎	◎	0.9112	0.9153	◎	◎
rs12679242	8	143998088	T	intron_variant	CYP11B2	High	-9	-9	◎	-9	-9	-9	-9	-9	-9	-9	-9	-9	-9	-9	-9	-9	-9	-9	-9
rs12679242	8	143998088	T	intron_variant	CYP11B2	Low	◎	◎	-9	0.9127	-9	-9	◎	◎	-9	◎	◎	◎	-9	◎	◎	0.9116	0.9156	◎	◎
rs28361356	8	143998159	G	intron_variant	CYP11B2	High	-9	-9	◎	-9	-9	-9	-9	-9	-9	-9	-9	-9	-9	-9	-9	-9	-9	-9	-9
rs28361356	8	143998159	G	intron_variant	CYP11B2	Low	◎	◎	-9	0.9127	-9	-9	◎	◎	-9	◎	◎	◎	-9	◎	◎	0.9116	0.9156	◎	◎
rs1799998	8	143999600	G	upstream_gene_variant	CYP11B2	High	-9	-9	◎	-9	-9	-9	-9	-9	-9	-9	-9	-9	-9	-9	-9	-9	-9	-9	-9
rs1799998	8	143999600	G	upstream_gene_variant	CYP11B2	Low	◎	0.9165	-9	0.9124	-9	-9	0.9131	◎	-9	◎	◎	◎	-9	◎	◎	0.9113	0.9154	◎	◎
rs10087214	8	143999726	A	upstream_gene_variant	CYP11B2	High	-9	-9	◎	-9	-9	-9	-9	-9	-9	-9	-9	-9	-9	-9	-9	-9	-9	-9	-9
rs10087214	8	143999726	A	upstream_gene_variant	CYP11B2	Low	◎	0.9166	-9	0.9126	-9	◎	0.9131	◎	-9	◎	◎	◎	◎	◎	◎	0.9109	0.9154	◎	◎
rs28659182	8	143999919	A	upstream_gene_variant	CYP11B2	High	-9	-9	◎	-9	-9	-9	-9	-9	-9	-9	-9	-9	-9	-9	-9	-9	-9	-9	-9
rs28659182	8	143999919	A	upstream_gene_variant	CYP11B2	Low	◎	◎	-9	0.9127	-9	-9	◎	◎	-9	◎	◎	◎	-9	◎	◎	0.9116	0.9156	◎	◎
rs62524560	8	144000727	T	upstream_gene_variant	CYP11B2	High	-9	-9	◎	-9	-9	-9	-9	-9	-9	-9	-9	-9	-9	-9	-9	-9	-9	-9	-9
rs62524560	8	144000727	T	upstream_gene_variant	CYP11B2	Low	◎	◎	-9	0.9127	-9	-9	◎	◎	-9	◎	◎	◎	-9	◎	◎	0.9116	0.9156	◎	◎
rs62524561	8	144000768	A	upstream_gene_variant	CYP11B2	High	-9	-9	◎	-9	-9	-9	-9	-9	-9	-9	-9	-9	-9	-9	-9	-9	-9	-9	-9
rs62524561	8	144000768	A	upstream_gene_variant	CYP11B2	Low	◎	◎	-9	0.9127	-9	-9	◎	◎	-9	◎	◎	◎	-9	◎	◎	0.9116	0.9156	◎	◎
rs7831617	8	144002283	T	upstream_gene_variant	CYP11B2	High	-9	-9	◎	-9	-9	-9	-9	-9	-9	-9	-9	-9	-9	-9	-9	-9	-9	-9	-9
rs7831617	8	144002283	T	upstream_gene_variant	CYP11B2	Low	◎	◎	-9	0.9126	-9	-9	◎	◎	-9	◎	◎	◎	-9	◎	◎	0.9115	0.9156	◎	◎
rs9643358	8	144003138	C	upstream_gene_variant	CYP11B2	High	-9	-9	◎	-9	-9	-9	-9	-9	-9	-9	-9	-9	-9	-9	-9	-9	-9	-9	-9
rs9643358	8	144003138	C	upstream_gene_variant	CYP11B2	Low	◎	0.9165	-9	0.9125	-9	-9	0.9131	◎	-9	◎	◎	◎	-9	◎	◎	0.9113	0.9154	◎	◎
rs7011889	8	144005260	C	intergenic_region	CYP11B2-LOC100133669	High	-9	-9	◎	-9	-9	-9	-9	-9	-9	-9	-9	-9	-9	-9	-9	-9	-9	-9	-9
rs7011889	8	144005260	C	intergenic_region	CYP11B2-LOC100133669	Low	◎	◎	-9	◎	-9	◎	◎	◎	-9	◎	◎	◎	-9	◎	◎	0.9124	◎	◎	◎
rs36187312	8	144009349	T	intergenic_region	CYP11B2-LOC100133669	High	-9	-9	◎	-9	-9	-9	-9	-9	-9	-9	-9	-9	-9	-9	-9	-9	-9	-9	-9
rs36187312	8	144009349	T	intergenic_region	CYP11B2-LOC100133669	Low	◎	◎	-9	0.9125	-9	-9	0.9131	◎	-9	◎	◎	◎	◎	◎	◎	0.9117	0.9162	◎	◎
rs36176772	8	144009765	T	intergenic_region	CYP11B2-LOC100133669	High	-9	-9	◎	-9	-9	-9	-9	-9	-9	-9	-9	-9	-9	-9	-9	-9	-9	-9	-9
rs36176772	8	144009765	T	intergenic_region	CYP11B2-LOC100133669	Low	◎	◎	-9	0.9125	-9	-9	0.9131	◎	-9	◎	◎	◎	◎	◎	◎	0.9117	0.9162	◎	◎
rs770428048	8	144018250	G	intergenic_region	CYP11B2-LOC100133669	High	-9	-9	◎	-9	-9	-9	-9	-9	-9	-9	-9	-9	-9	-9	-9	-9	-9	-9	-9
rs770428048	8	144018250	G	intergenic_region	CYP11B2-LOC100133669	Low	0.9164	◎	-9	0.9131	-9	-9	0.9126	◎	-9	◎	◎	◎	◎	◎	◎	0.9113	0.916	◎	◎
rs138088171	8	144020271	T	intergenic_region	CYP11B2-LOC100133669	High	-9	-9	◎	-9	-9	-9	-9	-9	-9	-9	-9	-9	-9	-9	-9	-9	-9	-9	-9
rs138088171	8	144020271	T	intergenic_region	CYP11B2-LOC100133669	Low	◎	◎	-9	0.9138	-9	-9	0.9136	◎	-9	◎	◎	◎	-9	◎	◎	0.913	◎	◎	◎
rs28469769	8	144035499	A	intergenic_region	CYP11B2-LOC100133669	High	-9	-9	◎	-9	-9	-9	-9	-9	-9	-9	-9	-9	-9	-9	-9	-9	-9	-9	-9
rs28469769	8	144035499	A	intergenic_region	CYP11B2-LOC100133669	Low	◎	◎	-9	◎	-9	-9	◎	◎	-9	◎	◎	◎	-9	◎	◎	0.9144	◎	◎	◎
rs62524569	8	144036416	C	intergenic_region	CYP11B2-LOC100133669	High	-9	-9	◎	-9	-9	-9	-9	-9	-9	-9	-9	-9	-9	-9	-9	-9	-9	-9	-9
rs62524569	8	144036416	C	intergenic_region	CYP11B2-LOC100133669	Low	◎	◎	-9	◎	-9	-9	◎	◎	-9	◎	◎	◎	-9	◎	◎	0.9144	◎	◎	◎
rs3935387	8	144037815	A	intergenic_region	CYP11B2-LOC100133669	High	-9	-9	◎	-9	-9	-9	-9	-9	-9	-9	-9	-9	-9	-9	-9	-9	-9	-9	-9
rs3935387	8	144037815	A	intergenic_region	CYP11B2-LOC100133669	Low	◎	◎	-9	◎	-9	-9	◎	◎	-9	◎	◎	◎	-9	◎	◎	0.9144	◎	◎	◎
rs9692989	8	144042624	T	intergenic_region	CYP11B2-LOC100133669	High	-9	-9	◎	-9	-9	-9	-9	-9	-9	-9	-9	-9	-9	-9	-9	-9	-9	-9	-9
rs9692989	8	144042624	T	intergenic_region	CYP11B2-LOC100133669	Low	◎	◎	-9	◎	-9	-9	◎	◎	-9	◎	◎	◎	-9	◎	◎	0.9147	◎	◎	◎
rs28477982	8	144049868	A	intergenic_region	CYP11B2-LOC100133669	High	-9	-9	◎	-9	-9	-9	-9	-9	-9	-9	-9	-9	-9	-9	-9	-9	-9	-9	-9
rs28477982	8	144049868	A	intergenic_region	CYP11B2-LOC100133669	Low	◎	◎	-9	◎	-9	-9	◎	◎	-9	◎	◎	◎	-9	◎	◎	0.9133	◎	◎	◎
rs28431910	8	144051193	A	intergenic_region	CYP11B2-LOC100133669	High	-9	-9	◎	-9	-9	-9	-9	-9	-9	-9	-9	-9	-9	-9	-9	-9	-9	-9	-9
rs28431910	8	144051193	A	intergenic_region	CYP11B2-LOC100133669	Low	◎	◎	-9	◎	-9	-9	◎	◎	-9	◎	◎	◎	-9	◎	◎	0.9134	◎	◎	◎
rs112871255	8	144051836	A	intergenic_region	CYP11B2-LOC100133669	High	-9	-9	◎	-9	-9	-9	-9	-9	-9	-9	-9	-9	-9	-9	-9	-9	-9	-9	-9
rs112871255	8	144051836	A	intergenic_region	CYP11B2-LOC100133669	Low	◎	◎	-9	◎	-9	-9	◎	◎	-9	◎	◎	◎	-9	◎	◎	0.913	◎	◎	◎
rs10090696	8	144052791	A	intergenic_region	CYP11B2-LOC100133669	High	-9	-9	◎	-9	-9	-9	-9	-9	-9	-9	-9	-9	-9	-9	-9	-9	-9	-9	-9
rs10090696	8	144052791	A	intergenic_region	CYP11B2-LOC100133669	Low	◎	◎	-9	0.9139	-9	-9	◎	◎	-9	◎	◎	◎	-9	◎	◎	0.9128	◎	◎	◎
rs10108559	8	144054291	T	intergenic_region	CYP11B2-LOC100133669	High	-9	-9	◎	-9	-9	-9	-9	-9	-9	-9	-9	-9	-9	-9	-9	-9	-9	-9	-9
rs10108559	8	144054291	T	intergenic_region	CYP11B2-LOC100133669	Low	◎	◎	-9	0.9126	-9	-9	0.913	◎	-9	◎	◎	◎	-9	◎	◎	0.9117	0.9169	◎	◎
rs57026081	8	144054517	G	intergenic_region	CYP11B2-LOC100133669	High	-9	-9	◎	-9	-9	-9	-9	-9	-9	-9	-9	-9	-9	-9	-9	-9	-9	-9	-9
rs57026081	8	144054517	G	intergenic_region	CYP11B2-LOC100133669	Low	◎	◎	-9	0.9121	-9	-9	0.9125	◎	-9	◎	◎	◎	-9	◎	◎	0.9114	0.9166	◎	◎
rs753154440	8	144057920	C	intergenic_region	CYP11B2-LOC100133669	High	-9	-9	◎	-9	-9	-9	-9	-9	-9	-9	-9	-9	-9	-9	-9	-9	-9	-9	-9
rs753154440	8	144057920	C	intergenic_region	CYP11B2-LOC100133669	Low	◎	◎	-9	0.9121	-9	-9	0.9125	◎	-9	◎	◎	◎	-9	◎	◎	0.9114	0.9166	◎	◎
rs111528525	8	144058304	C	intergenic_region	CYP11B2-LOC100133669	High	-9	-9	◎	-9	-9	-9	-9	-9	-9	-9	-9	-9	-9	-9	-9	-9	-9	-9	-9
rs111528525	8	144058304	C	intergenic_region	CYP11B2-LOC100133669	Low	◎	◎	-9	◎	-9	-9	0.9072	◎	◎	◎	◎	-9	◎	◎	◎	0.9081	◎	◎	◎
rs9720261	8	144058347	A	intergenic_region	CYP11B2-LOC100133669	High	-9	-9	◎	-9	-9	-9	-9	-9	-9	-9	-9	-9	-9	-9	-9	-9	-9	-9	-9
rs9720261	8	144058347	A	intergenic_region	CYP11B2-LOC100133669	Low	◎	◎	-9	0.9125	-9	-9	0.9129	◎	-9	◎	◎	◎	-9	◎	◎	0.9115	0.9168	◎	◎
rs9720260	8	144058386	C	intergenic_region	CYP11B2-LOC100133669	High	-9	-9	◎	-9	-9	-9	-9	-9	-9	-9	-9	-9	-9	-9	-9	-9	-9	-9	-9
rs9720260	8	144058386	C	intergenic_region	CYP11B2-LOC100133669	Low	0.9167	0.9172	-9	0.9119	-9	-9	0.9123	◎	-9	◎	◎	◎	◎	◎	◎	0.9112	0.9163	◎	◎
rs28505089	8	144059912	A	downstream_gene_variant	LOC100133669	High	-9	-9	◎	-9	-9	-9	-9	-9	-9	-9	-9	-9	-9	-9	-9	-9	-9	-9	-9
rs28505089	8	144059912	A	downstream_gene_variant	LOC100133669	Low	◎	0.9171	-9	0.9117	-9	-9	0.9123	◎	-9	◎	◎	◎	-9	◎	◎	0.9111	0.9163	◎	◎
rs28641077	8	144064275	T	intron_variant	LOC100133669	High	-9	-9	◎	-9	-9	-9	-9	-9	-9	-9	-9	-9	-9	-9	-9	-9	-9	-9	-9
rs28641077	8	144064275	T	intron_variant	LOC100133669	Low	◎	◎	-9	◎	-9	-9	◎	◎	-9	◎	◎	◎	-9	◎	◎	0.9135	◎	◎	◎
rs61276460	8	144064882	T	intron_variant	LOC100133669	High	-9	-9	◎	-9	-9	-9	-9	-9	-9	-9	-9	-9	-9	-9	-9	-9	-9	-9	-9
rs61276460	8	144064882	T	intron_variant	LOC100133669	Low	◎	◎	-9	0.9129	-9	-9	0.9137	◎	-9	◎	◎	◎	-9	◎	◎	0.912	0.9173	◎	◎
rs1310538	9	132373330	C	downstream_gene_variant	C9orf50	High	-9	-9	◎	-9	◎	-9	-9	-9	-9	-9	-9	-9	-9	-9	-9	-9	-9	-9	-9
rs1310538	9	132373330	C	downstream_gene_variant	C9orf50	Low	◎	◎	-9	◎	-9	-9	◎	◎	-9	◎	1.093	-9	◎	-9	-9	◎	◎	1.09	◎
rs3900184	10	45381307	A	intron_variant	TMEM72-AS1	High	-9	-9	◎	-9	◎	-9	-9	-9	0.9122	-9	-9	-9	-9	-9	-9	-9	-9	-9	-9
rs3900184	10	45381307	A	intron_variant	TMEM72-AS1	Low	◎	◎	-9	◎	-9	-9	◎	◎	-9	-9	◎	-9	-9	-9	-9	◎	◎	◎	◎
rs10793563	10	45383013	C	intron_variant	TMEM72-AS1	High	-9	-9	◎	-9	◎	-9	-9	-9	0.9123	-9	-9	-9	-9	-9	-9	-9	-9	-9	-9
rs10793563	10	45383013	C	intron_variant	TMEM72-AS1	Low	◎	◎	-9	◎	-9	-9	◎	◎	-9	-9	◎	-9	-9	-9	-9	◎	◎	◎	◎
rs10900125	10	45383185	G	intron_variant	TMEM72-AS1	High	-9	-9	◎	-9	◎	-9	-9	-9	0.9123	-9	-9	-9	-9	-9	-9	-9	-9	-9	-9
rs10900125	10	45383185	G	intron_variant	TMEM72-AS1	Low	◎	◎	-9	◎	-9	-9	◎	◎	-9	-9	◎	-9	-9	-9	-9	◎	◎	◎	◎
rs4948921	10	45383535	G	intron_variant	TMEM72-AS1	High	-9	-9	◎	-9	◎	-9	-9	-9	0.9123	-9	-9	-9	-9	-9	-9	-9	-9	-9	-9
rs4948921	10	45383535	G	intron_variant	TMEM72-AS1	Low	◎	◎	-9	◎	-9	-9	◎	◎	-9	-9	◎	-9	-9	-9	-9	◎	◎	◎	◎
rs4439464	10	45384876	G	intron_variant	TMEM72-AS1	High	-9	-9	◎	-9	◎	-9	-9	-9	0.9122	-9	-9	-9	-9	-9	-9	-9	-9	-9	-9
rs4439464	10	45384876	G	intron_variant	TMEM72-AS1	Low	◎	◎	-9	◎	-9	-9	◎	◎	-9	-9	◎	-9	-9	-9	-9	◎	◎	◎	◎
rs4948922	10	45385828	C	intron_variant	TMEM72-AS1	High	-9	-9	◎	-9	-9	-9	-9	-9	0.9124	-9	-9	-9	-9	-9	-9	-9	-9	-9	-9
rs4948922	10	45385828	C	intron_variant	TMEM72-AS1	Low	◎	◎	-9	◎	-9	-9	◎	◎	-9	-9	◎	-9	-9	-9	-9	◎	◎	◎	◎
rs7894608	10	45388240	C	intron_variant	TMEM72-AS1	High	-9	-9	◎	-9	-9	-9	-9	-9	0.9119	-9	-9	-9	-9	-9	-9	-9	-9	-9	-9
rs7894608	10	45388240	C	intron_variant	TMEM72-AS1	Low	◎	◎	-9	◎	-9	-9	◎	◎	-9	-9	◎	-9	-9	-9	-9	◎	◎	◎	◎
rs2026427	10	45389704	C	intron_variant	TMEM72-AS1	High	-9	-9	◎	-9	◎	-9	-9	-9	0.911	-9	-9	-9	-9	-9	-9	-9	-9	-9	-9
rs2026427	10	45389704	C	intron_variant	TMEM72-AS1	Low	◎	◎	-9	◎	-9	-9	◎	◎	-9	-9	◎	-9	-9	-9	-9	◎	◎	◎	◎
rs2183994	10	45389940	C	intron_variant	TMEM72-AS1	High	-9	-9	◎	-9	◎	-9	-9	-9	0.9103	-9	-9	-9	-9	-9	-9	-9	-9	-9	-9
rs2183994	10	45389940	C	intron_variant	TMEM72-AS1	Low	◎	◎	-9	◎	-9	-9	◎	◎	-9	-9	◎	-9	-9	-9	-9	◎	◎	◎	◎
rs4948645	10	45391481	G	intron_variant	TMEM72-AS1	High	-9	-9	◎	-9	-9	-9	-9	-9	◎	-9	-9	-9	-9	-9	-9	-9	-9	-9	-9
rs4948645	10	45391481	G	intron_variant	TMEM72-AS1	Low	◎	◎	-9	◎	-9	-9	◎	0.913	-9	-9	◎	-9	-9	-9	-9	◎	◎	◎	◎
rs4917968	10	104220576	T	upstream_gene_variant	MFSD13A	High	-9	-9	◎	-9	◎	◎	-9	-9	-9	◎	-9	◎	-9	◎	◎	-9	-9	◎	◎
rs4917968	10	104220576	T	upstream_gene_variant	MFSD13A	Low	0.9202	0.9193	-9	◎	-9	-9	◎	◎	-9	-9	◎	-9	-9	-9	-9	◎	0.918	-9	◎
rs17114534	10	104221529	C	intron_variant	MFSD13A	High	-9	-9	◎	-9	◎	◎	-9	-9	-9	◎	-9	◎	◎	◎	◎	-9	-9	-9	◎
rs17114534	10	104221529	C	intron_variant	MFSD13A	Low	◎	◎	-9	◎	-9	-9	◎	◎	-9	-9	◎	-9	-9	-9	-9	◎	0.9216	-9	-9
rs4919643	10	104222377	C	intron_variant	MFSD13A	High	-9	-9	◎	-9	◎	◎	-9	-9	-9	◎	-9	◎	◎	◎	◎	-9	-9	-9	◎
rs4919643	10	104222377	C	intron_variant	MFSD13A	Low	◎	◎	-9	◎	-9	-9	◎	◎	-9	-9	◎	-9	-9	-9	-9	◎	0.9218	-9	-9
rs4919644	10	104229588	A	intron_variant	MFSD13A	High	-9	-9	◎	-9	◎	◎	-9	-9	◎	◎	-9	◎	-9	◎	◎	-9	-9	◎	◎
rs4919644	10	104229588	A	intron_variant	MFSD13A	Low	◎	0.921	-9	◎	-9	-9	◎	◎	-9	-9	◎	-9	-9	-9	-9	◎	0.9188	-9	◎
rs3740416	10	104230437	G	synonymous_variant	MFSD13A	High	-9	-9	◎	-9	◎	◎	-9	-9	◎	◎	-9	◎	-9	◎	◎	-9	-9	◎	◎
rs3740416	10	104230437	G	synonymous_variant	MFSD13A	Low	0.9214	0.9204	-9	◎	-9	-9	◎	◎	-9	-9	◎	-9	-9	-9	-9	◎	0.9181	◎	◎
rs45597333	10	104235972	A	3_prime_UTR_variant	MFSD13A	High	-9	-9	◎	-9	◎	◎	-9	-9	◎	◎	-9	◎	-9	◎	◎	-9	-9	◎	◎
rs45597333	10	104235972	A	3_prime_UTR_variant	MFSD13A	Low	◎	0.9214	-9	◎	-9	-9	◎	◎	-9	-9	◎	-9	-9	-9	-9	◎	0.9192	-9	◎
rs3740409	10	104236645	A	3_prime_UTR_variant	MFSD13A	High	-9	-9	◎	-9	◎	◎	-9	-9	◎	◎	-9	◎	-9	◎	◎	-9	-9	◎	◎
rs3740409	10	104236645	A	3_prime_UTR_variant	MFSD13A	Low	◎	0.9212	-9	◎	-9	-9	◎	◎	-9	-9	◎	-9	-9	-9	-9	◎	0.9189	-9	◎
rs11191296	10	104238558	C	downstream_gene_variant	MFSD13A	High	-9	-9	◎	-9	◎	◎	-9	-9	◎	◎	-9	◎	-9	◎	◎	-9	-9	◎	◎
rs11191296	10	104238558	C	downstream_gene_variant	MFSD13A	Low	◎	0.9216	-9	◎	-9	-9	◎	◎	-9	-9	◎	-9	-9	-9	-9	◎	0.9192	-9	-9
rs4919647	10	104250754	C	intron_variant	ACTR1A	High	-9	-9	◎	◎	◎	◎	-9	-9	◎	◎	-9	◎	◎	◎	◎	-9	-9	◎	◎
rs4919647	10	104250754	C	intron_variant	ACTR1A	Low	0.922	0.921	-9	◎	-9	-9	◎	◎	-9	-9	◎	-9	-9	-9	-9	◎	0.9186	-9	◎
rs2902544	10	104261359	T	upstream_gene_variant	SUFU	High	-9	-9	◎	◎	◎	◎	-9	-9	◎	◎	-9	◎	◎	◎	◎	-9	-9	◎	◎
rs2902544	10	104261359	T	upstream_gene_variant	SUFU	Low	◎	0.921	-9	◎	-9	-9	◎	◎	-9	-9	◎	-9	-9	-9	-9	◎	0.9187	-9	◎
rs753681471	10	104268858	A	intron_variant	SUFU	High	-9	-9	◎	-9	◎	◎	-9	-9	-9	◎	-9	◎	-9	◎	-9	-9	-9	◎	◎
rs753681471	10	104268858	A	intron_variant	SUFU	Low	◎	◎	-9	◎	-9	-9	◎	-9	-9	-9	◎	-9	-9	-9	-9	◎	0.9221	-9	-9
rs185072800	10	104268860	A	intron_variant	SUFU	High	-9	-9	◎	-9	◎	◎	-9	-9	-9	◎	-9	◎	-9	◎	-9	-9	-9	◎	◎
rs185072800	10	104268860	A	intron_variant	SUFU	Low	◎	◎	-9	◎	-9	-9	◎	-9	-9	-9	◎	-9	-9	-9	-9	◎	0.9221	-9	-9
rs12774693	10	104270005	G	intron_variant	SUFU	High	-9	-9	◎	-9	◎	◎	-9	-9	-9	◎	-9	◎	-9	◎	-9	-9	-9	◎	◎
rs12774693	10	104270005	G	intron_variant	SUFU	Low	◎	◎	-9	◎	-9	-9	◎	◎	-9	-9	◎	-9	-9	-9	-9	◎	0.9222	-9	-9
rs4919649	10	104272336	C	intron_variant	SUFU	High	-9	-9	◎	-9	◎	◎	-9	-9	-9	◎	-9	◎	-9	◎	-9	-9	-9	◎	◎
rs4919649	10	104272336	C	intron_variant	SUFU	Low	◎	◎	-9	◎	-9	-9	◎	◎	-9	-9	◎	-9	-9	-9	-9	◎	0.9222	-9	-9
rs4919650	10	104273863	T	intron_variant	SUFU	High	-9	-9	◎	-9	◎	◎	-9	-9	-9	◎	-9	◎	-9	◎	-9	-9	-9	◎	◎
rs4919650	10	104273863	T	intron_variant	SUFU	Low	◎	◎	-9	◎	-9	-9	◎	◎	-9	-9	◎	-9	-9	-9	-9	◎	0.9222	-9	-9
rs4919652	10	104274157	A	intron_variant	SUFU	High	-9	-9	◎	-9	◎	◎	-9	-9	-9	◎	-9	◎	-9	◎	-9	-9	-9	◎	◎
rs4919652	10	104274157	A	intron_variant	SUFU	Low	◎	◎	-9	◎	-9	-9	◎	◎	-9	-9	◎	-9	-9	-9	-9	◎	0.9222	-9	-9
rs2145307	10	104280664	A	intron_variant	SUFU	High	-9	-9	◎	-9	◎	◎	-9	-9	-9	◎	-9	◎	-9	◎	-9	-9	-9	◎	◎
rs2145307	10	104280664	A	intron_variant	SUFU	Low	◎	◎	-9	◎	-9	-9	◎	◎	-9	-9	◎	-9	-9	-9	-9	◎	0.9222	-9	-9
rs4919656	10	104282861	A	intron_variant	SUFU	High	-9	-9	◎	-9	◎	◎	-9	-9	-9	◎	-9	◎	-9	◎	-9	-9	-9	◎	◎
rs4919656	10	104282861	A	intron_variant	SUFU	Low	◎	◎	-9	◎	-9	-9	◎	◎	-9	-9	◎	-9	-9	-9	-9	◎	0.9222	-9	-9
rs10786674	10	104285086	T	intron_variant	SUFU	High	-9	-9	◎	-9	◎	◎	-9	-9	-9	◎	-9	◎	-9	◎	-9	-9	-9	◎	◎
rs10786674	10	104285086	T	intron_variant	SUFU	Low	◎	◎	-9	-9	-9	-9	◎	◎	-9	-9	◎	-9	-9	-9	-9	◎	0.9224	-9	-9
rs17114641	10	104287359	G	intron_variant	SUFU	High	-9	-9	◎	-9	◎	◎	-9	-9	◎	◎	-9	◎	-9	◎	-9	-9	-9	-9	◎
rs17114641	10	104287359	G	intron_variant	SUFU	Low	◎	◎	-9	◎	-9	-9	◎	◎	-9	-9	◎	-9	-9	-9	-9	◎	0.9211	-9	-9
rs191124109	10	104290204	CTTT	intron_variant	SUFU	High	-9	-9	◎	-9	◎	◎	-9	-9	-9	◎	-9	◎	-9	◎	-9	-9	-9	-9	◎
rs191124109	10	104290204	CTTT	intron_variant	SUFU	Low	◎	◎	-9	-9	-9	-9	◎	◎	-9	-9	◎	-9	-9	-9	-9	◎	0.9225	-9	-9
rs2031604	10	104297791	T	intron_variant	SUFU	High	-9	-9	◎	-9	◎	◎	-9	-9	-9	◎	-9	◎	-9	◎	-9	-9	-9	-9	◎
rs2031604	10	104297791	T	intron_variant	SUFU	Low	◎	◎	-9	◎	-9	-9	◎	◎	-9	-9	◎	-9	-9	-9	-9	◎	0.9215	-9	-9
rs9665626	10	104300638	C	intron_variant	SUFU	High	-9	-9	◎	-9	◎	◎	-9	-9	-9	◎	-9	◎	-9	◎	-9	-9	-9	-9	◎
rs9665626	10	104300638	C	intron_variant	SUFU	Low	◎	◎	-9	◎	-9	-9	◎	◎	-9	-9	◎	-9	-9	-9	-9	◎	0.9216	-9	-9
rs11191323	10	104301926	A	intron_variant	SUFU	High	-9	-9	◎	-9	◎	◎	-9	-9	-9	◎	-9	◎	-9	◎	-9	-9	-9	-9	◎
rs11191323	10	104301926	A	intron_variant	SUFU	Low	◎	◎	-9	◎	-9	-9	◎	◎	-9	-9	◎	-9	-9	-9	-9	◎	0.9216	-9	-9
rs12220810	10	104305119	T	intron_variant	SUFU	High	-9	-9	◎	-9	◎	◎	-9	-9	-9	◎	-9	-9	-9	◎	-9	-9	-9	-9	◎
rs12220810	10	104305119	T	intron_variant	SUFU	Low	◎	◎	-9	◎	-9	-9	◎	◎	-9	-9	◎	-9	-9	-9	-9	◎	0.9215	-9	-9
rs10883735	10	104308446	T	intron_variant	SUFU	High	-9	-9	◎	-9	◎	◎	-9	-9	-9	◎	-9	-9	-9	◎	-9	-9	-9	-9	◎
rs10883735	10	104308446	T	intron_variant	SUFU	Low	◎	◎	-9	◎	-9	-9	◎	◎	-9	-9	◎	-9	-9	-9	-9	◎	0.9216	-9	-9
rs61373214	10	104313527	C	intron_variant	SUFU	High	-9	-9	◎	-9	◎	◎	-9	-9	-9	◎	-9	-9	-9	◎	-9	-9	-9	-9	◎
rs61373214	10	104313527	C	intron_variant	SUFU	Low	◎	◎	-9	◎	-9	-9	◎	◎	-9	-9	◎	-9	-9	-9	-9	◎	0.9211	-9	-9
rs35073362	10	104315977	C	intron_variant	SUFU	High	-9	-9	◎	-9	◎	◎	-9	-9	-9	◎	-9	◎	-9	◎	-9	-9	-9	-9	◎
rs35073362	10	104315977	C	intron_variant	SUFU	Low	◎	◎	-9	◎	-9	-9	◎	◎	-9	-9	◎	-9	-9	-9	-9	◎	0.9209	-9	-9
rs11191337	10	104317785	G	intron_variant	SUFU	High	-9	-9	◎	-9	◎	◎	-9	-9	-9	◎	-9	◎	-9	◎	-9	-9	-9	-9	◎
rs11191337	10	104317785	G	intron_variant	SUFU	Low	◎	◎	-9	◎	-9	-9	◎	◎	-9	-9	◎	-9	-9	-9	-9	◎	0.9209	-9	-9
rs10883737	10	104320898	G	intron_variant	SUFU	High	-9	-9	◎	-9	◎	◎	-9	-9	◎	◎	-9	◎	◎	◎	◎	-9	-9	-9	◎
rs10883737	10	104320898	G	intron_variant	SUFU	Low	◎	0.9221	-9	◎	-9	-9	◎	◎	-9	-9	◎	-9	-9	-9	-9	◎	0.9198	-9	-9
rs7094188	10	104334589	A	intron_variant	SUFU	High	-9	-9	◎	-9	◎	◎	-9	-9	◎	◎	-9	◎	-9	◎	-9	-9	-9	-9	◎
rs7094188	10	104334589	A	intron_variant	SUFU	Low	◎	◎	-9	◎	-9	-9	◎	◎	-9	-9	◎	-9	-9	-9	-9	◎	0.9207	-9	-9
rs10883740	10	104334822	C	intron_variant	SUFU	High	-9	-9	◎	-9	◎	◎	-9	-9	◎	◎	-9	◎	-9	◎	-9	-9	-9	-9	◎
rs10883740	10	104334822	C	intron_variant	SUFU	Low	◎	◎	-9	◎	-9	-9	◎	◎	-9	-9	◎	-9	-9	-9	-9	◎	0.9208	-9	-9
rs7094614	10	104334874	C	intron_variant	SUFU	High	-9	-9	◎	-9	◎	◎	-9	-9	◎	◎	-9	◎	-9	◎	-9	-9	-9	-9	◎
rs7094614	10	104334874	C	intron_variant	SUFU	Low	◎	◎	-9	◎	-9	-9	◎	◎	-9	-9	◎	-9	-9	-9	-9	◎	0.9207	-9	-9
rs77630251	10	104338370	G	intron_variant	SUFU	High	-9	-9	◎	-9	◎	◎	-9	-9	◎	◎	-9	◎	◎	◎	◎	-9	-9	◎	◎
rs77630251	10	104338370	G	intron_variant	SUFU	Low	◎	0.9212	-9	◎	-9	-9	◎	◎	-9	-9	◎	-9	-9	-9	-9	◎	0.9189	◎	◎
rs729025	10	104342206	T	intron_variant	SUFU	High	-9	-9	◎	-9	◎	◎	-9	-9	◎	◎	-9	◎	◎	◎	◎	-9	-9	◎	◎
rs729025	10	104342206	T	intron_variant	SUFU	Low	◎	0.9214	-9	◎	-9	-9	◎	◎	-9	-9	◎	-9	-9	-9	-9	◎	0.9189	◎	◎
rs11191343	10	104345225	A	intron_variant	SUFU	High	-9	-9	◎	-9	◎	◎	-9	-9	◎	◎	-9	◎	◎	◎	◎	-9	-9	◎	◎
rs11191343	10	104345225	A	intron_variant	SUFU	Low	◎	0.9211	-9	◎	-9	-9	◎	◎	-9	-9	◎	-9	-9	-9	-9	◎	0.9187	◎	◎
rs3824756	10	104359350	C	intron_variant	SUFU	High	-9	-9	◎	-9	◎	◎	-9	-9	◎	◎	-9	◎	◎	◎	◎	-9	-9	◎	◎
rs3824756	10	104359350	C	intron_variant	SUFU	Low	◎	0.9211	-9	◎	-9	-9	◎	◎	-9	-9	◎	-9	-9	-9	-9	◎	0.9187	◎	◎
rs3934495	10	104361711	T	intron_variant	SUFU	High	-9	-9	◎	-9	◎	◎	-9	-9	◎	◎	-9	◎	◎	◎	◎	-9	-9	-9	◎
rs3934495	10	104361711	T	intron_variant	SUFU	Low	◎	0.9219	-9	◎	-9	-9	◎	◎	-9	-9	◎	-9	-9	-9	-9	◎	0.9195	-9	-9
rs4919666	10	104384029	A	downstream_gene_variant	SUFU	High	-9	-9	◎	-9	◎	◎	-9	-9	◎	◎	-9	◎	◎	◎	◎	-9	-9	◎	◎
rs4919666	10	104384029	A	downstream_gene_variant	SUFU	Low	0.9202	0.9195	-9	◎	-9	-9	◎	◎	-9	-9	◎	-9	-9	-9	-9	◎	0.9173	◎	◎
rs75558045	10	104384211	CT	downstream_gene_variant	SUFU	High	-9	-9	◎	-9	◎	◎	-9	-9	◎	◎	-9	◎	◎	◎	◎	-9	-9	◎	◎
rs75558045	10	104384211	CT	downstream_gene_variant	SUFU	Low	0.9202	0.9195	-9	◎	-9	-9	◎	◎	-9	-9	◎	-9	-9	-9	-9	◎	0.9173	◎	◎
rs74558061	10	104384337	G	intron_variant	SUFU	High	-9	-9	◎	-9	◎	◎	-9	-9	◎	◎	-9	◎	◎	◎	◎	-9	-9	◎	◎
rs74558061	10	104384337	G	intron_variant	SUFU	Low	0.9206	0.9199	-9	◎	-9	-9	◎	◎	-9	-9	◎	-9	-9	-9	-9	◎	0.9177	◎	◎
rs7086898	10	104386152	G	intron_variant	SUFU	High	-9	-9	◎	-9	◎	◎	-9	-9	◎	◎	-9	◎	◎	◎	◎	-9	-9	◎	◎
rs7086898	10	104386152	G	intron_variant	SUFU	Low	0.9194	0.9187	-9	◎	-9	-9	◎	◎	-9	-9	◎	-9	-9	-9	-9	◎	0.9165	◎	◎
rs17114803	10	104386934	C	structural_interaction_variant	SUFU	High	-9	-9	◎	-9	◎	◎	-9	-9	◎	◎	-9	◎	◎	◎	◎	-9	-9	◎	◎
rs17114803	10	104386934	C	structural_interaction_variant	SUFU	Low	0.9194	0.9187	-9	◎	-9	-9	◎	◎	-9	-9	◎	-9	-9	-9	-9	◎	0.9166	◎	◎
rs10786700	10	104387735	T	intron_variant	SUFU	High	-9	-9	◎	-9	◎	◎	-9	-9	◎	◎	-9	◎	◎	◎	◎	-9	-9	◎	◎
rs10786700	10	104387735	T	intron_variant	SUFU	Low	0.9195	0.9188	-9	◎	-9	-9	◎	◎	-9	-9	◎	-9	-9	-9	-9	◎	0.9166	◎	◎
rs4917979	10	104388710	C	intron_variant	SUFU	High	-9	-9	◎	-9	◎	◎	-9	-9	◎	◎	-9	◎	◎	◎	◎	-9	-9	◎	◎
rs4917979	10	104388710	C	intron_variant	SUFU	Low	0.9195	0.9188	-9	◎	-9	-9	◎	◎	-9	-9	◎	-9	-9	-9	-9	◎	0.9166	◎	◎
rs2298278	10	104390303	G	3_prime_UTR_variant	SUFU	High	-9	-9	◎	-9	◎	◎	-9	-9	◎	◎	-9	◎	◎	◎	◎	-9	-9	◎	◎
rs2298278	10	104390303	G	3_prime_UTR_variant	SUFU	Low	0.9195	0.9188	-9	◎	-9	-9	◎	◎	-9	-9	◎	-9	-9	-9	-9	◎	0.9166	◎	◎
rs17114808	10	104391285	T	3_prime_UTR_variant	SUFU	High	-9	-9	◎	-9	◎	◎	-9	-9	◎	◎	-9	◎	◎	◎	◎	-9	-9	-9	◎
rs17114808	10	104391285	T	3_prime_UTR_variant	SUFU	Low	0.9196	0.9189	-9	◎	-9	-9	◎	◎	-9	-9	◎	-9	-9	-9	-9	◎	0.9167	◎	◎
rs17114810	10	104391545	T	3_prime_UTR_variant	SUFU	High	-9	-9	◎	-9	◎	◎	-9	-9	◎	◎	-9	◎	◎	◎	◎	-9	-9	◎	◎
rs17114810	10	104391545	T	3_prime_UTR_variant	SUFU	Low	0.9195	0.9188	-9	◎	-9	-9	◎	◎	-9	-9	◎	-9	-9	-9	-9	◎	0.9166	◎	◎
rs11818043	10	104391627	G	3_prime_UTR_variant	SUFU	High	-9	-9	◎	-9	◎	◎	-9	-9	◎	◎	-9	◎	◎	◎	◎	-9	-9	-9	◎
rs11818043	10	104391627	G	3_prime_UTR_variant	SUFU	Low	0.9204	0.9198	-9	◎	-9	-9	◎	◎	-9	-9	◎	-9	-9	-9	-9	◎	0.9176	◎	◎
rs11191356	10	104393489	G	downstream_gene_variant	SUFU	High	-9	-9	◎	-9	◎	◎	-9	-9	◎	◎	-9	◎	◎	◎	◎	-9	-9	-9	◎
rs11191356	10	104393489	G	downstream_gene_variant	SUFU	Low	0.917	0.9162	-9	◎	-9	-9	◎	◎	-9	-9	◎	-9	-9	-9	-9	◎	0.9141	◎	◎
rs12573474	10	104393506	G	downstream_gene_variant	SUFU	High	-9	-9	◎	-9	◎	◎	-9	-9	◎	◎	-9	◎	◎	◎	◎	-9	-9	-9	◎
rs12573474	10	104393506	G	downstream_gene_variant	SUFU	Low	0.9218	0.9208	-9	◎	-9	-9	◎	◎	-9	-9	◎	-9	-9	-9	-9	◎	0.9185	◎	◎
rs1278434233	10	104397936	T	downstream_gene_variant	SUFU	High	-9	-9	◎	-9	◎	◎	-9	-9	◎	◎	-9	◎	◎	◎	◎	-9	-9	-9	◎
rs1278434233	10	104397936	T	downstream_gene_variant	SUFU	Low	0.9216	0.9209	-9	◎	-9	-9	◎	◎	-9	-9	◎	-9	-9	-9	-9	◎	0.9187	◎	◎
rs10883757	10	104400133	T	upstream_gene_variant	TRIM8	High	-9	-9	◎	-9	◎	◎	-9	-9	-9	◎	-9	◎	◎	◎	◎	-9	-9	-9	◎
rs10883757	10	104400133	T	upstream_gene_variant	TRIM8	Low	◎	◎	-9	◎	-9	-9	◎	◎	-9	-9	◎	-9	-9	-9	-9	◎	0.9206	-9	-9
rs5011218	10	104401218	C	upstream_gene_variant	TRIM8	High	-9	-9	◎	-9	◎	◎	-9	-9	-9	◎	-9	◎	◎	◎	◎	-9	-9	-9	◎
rs5011218	10	104401218	C	upstream_gene_variant	TRIM8	Low	◎	◎	-9	◎	-9	-9	◎	◎	-9	-9	◎	-9	-9	-9	-9	◎	0.9208	-9	-9
rs11191359	10	104401486	T	upstream_gene_variant	TRIM8	High	-9	-9	◎	-9	◎	◎	-9	-9	-9	◎	-9	◎	◎	◎	◎	-9	-9	-9	◎
rs11191359	10	104401486	T	upstream_gene_variant	TRIM8	Low	◎	◎	-9	◎	-9	-9	◎	◎	-9	-9	◎	-9	-9	-9	-9	◎	0.9211	-9	-9
rs4146429	10	104401632	C	upstream_gene_variant	TRIM8	High	-9	-9	◎	-9	◎	◎	-9	-9	-9	◎	-9	◎	◎	◎	◎	-9	-9	-9	◎
rs4146429	10	104401632	C	upstream_gene_variant	TRIM8	Low	◎	◎	-9	◎	-9	-9	◎	◎	-9	-9	◎	-9	-9	-9	-9	◎	0.9208	-9	-9
rs4146428	10	104401721	A	upstream_gene_variant	TRIM8	High	-9	-9	◎	-9	◎	◎	-9	-9	-9	◎	-9	◎	◎	◎	◎	-9	-9	-9	◎
rs4146428	10	104401721	A	upstream_gene_variant	TRIM8	Low	◎	◎	-9	◎	-9	-9	◎	◎	-9	-9	◎	-9	-9	-9	-9	◎	0.9208	-9	-9
rs1202767795	10	104403085	G	upstream_gene_variant	TRIM8	High	-9	-9	◎	-9	◎	◎	-9	-9	-9	◎	-9	◎	◎	◎	◎	-9	-9	-9	◎
rs1202767795	10	104403085	G	upstream_gene_variant	TRIM8	Low	◎	◎	-9	◎	-9	-9	◎	◎	-9	-9	◎	-9	-9	-9	-9	◎	0.9208	-9	-9
rs10786701	10	104412308	T	intron_variant	TRIM8	High	-9	-9	◎	-9	◎	◎	-9	-9	◎	◎	-9	◎	◎	◎	◎	-9	-9	-9	◎
rs10786701	10	104412308	T	intron_variant	TRIM8	Low	◎	0.922	-9	◎	-9	-9	◎	◎	-9	-9	◎	-9	-9	-9	-9	◎	0.9199	-9	-9
rs1362164971	10	104412561	CTT	intron_variant	TRIM8	High	-9	-9	◎	◎	◎	◎	-9	-9	◎	◎	-9	◎	◎	◎	◎	-9	-9	◎	◎
rs1362164971	10	104412561	CTT	intron_variant	TRIM8	Low	0.9175	0.9164	-9	◎	-9	-9	◎	◎	-9	-9	◎	-9	-9	-9	-9	◎	0.9149	◎	◎
rs59744075	10	104418617	C	downstream_gene_variant	TRIM8	High	-9	-9	◎	-9	◎	◎	-9	-9	◎	◎	-9	◎	◎	◎	◎	-9	-9	-9	◎
rs59744075	10	104418617	C	downstream_gene_variant	TRIM8	Low	◎	0.9212	-9	◎	-9	-9	◎	◎	-9	-9	◎	-9	-9	-9	-9	◎	0.9191	-9	-9
rs10883760	10	104419465	T	downstream_gene_variant	TRIM8	High	-9	-9	◎	-9	◎	◎	-9	-9	◎	◎	-9	◎	◎	◎	◎	-9	-9	-9	◎
rs10883760	10	104419465	T	downstream_gene_variant	TRIM8	Low	◎	0.9212	-9	◎	-9	-9	◎	◎	-9	-9	◎	-9	-9	-9	-9	◎	0.9191	-9	-9
rs10883761	10	104420018	G	downstream_gene_variant	TRIM8	High	-9	-9	◎	-9	◎	◎	-9	-9	◎	◎	-9	◎	◎	◎	◎	-9	-9	-9	◎
rs10883761	10	104420018	G	downstream_gene_variant	TRIM8	Low	◎	0.9211	-9	◎	-9	-9	◎	◎	-9	-9	◎	-9	-9	-9	-9	◎	0.9189	◎	-9
rs4244354	10	104426177	A	intergenic_region	TRIM8-ARL3	High	-9	-9	◎	-9	◎	◎	-9	-9	◎	◎	-9	◎	◎	◎	◎	-9	-9	◎	◎
rs4244354	10	104426177	A	intergenic_region	TRIM8-ARL3	Low	0.9217	0.9208	-9	◎	-9	-9	◎	◎	-9	-9	◎	-9	-9	-9	-9	◎	0.9188	-9	-9
rs10883763	10	104427825	T	intergenic_region	TRIM8-ARL3	High	-9	-9	◎	-9	◎	◎	-9	-9	◎	◎	-9	◎	◎	◎	◎	-9	-9	◎	◎
rs10883763	10	104427825	T	intergenic_region	TRIM8-ARL3	Low	0.9209	0.9199	-9	◎	-9	-9	◎	◎	-9	-9	◎	-9	-9	-9	-9	◎	0.9181	◎	◎
rs11191365	10	104430251	A	downstream_gene_variant	ARL3	High	-9	-9	◎	-9	◎	◎	-9	-9	◎	◎	-9	◎	◎	◎	◎	-9	-9	◎	◎
rs11191365	10	104430251	A	downstream_gene_variant	ARL3	Low	0.9208	0.9195	-9	◎	-9	-9	◎	◎	-9	-9	◎	-9	-9	-9	-9	◎	0.9175	◎	◎
rs1021973626	10	104431662	G	downstream_gene_variant	ARL3	High	-9	-9	◎	-9	◎	◎	-9	-9	◎	◎	-9	◎	◎	◎	◎	-9	-9	◎	◎
rs1021973626	10	104431662	G	downstream_gene_variant	ARL3	Low	0.9212	0.9202	-9	◎	-9	-9	◎	◎	-9	-9	◎	-9	-9	-9	-9	◎	0.9182	-9	◎
rs796380641	10	104436019	CT	3_prime_UTR_variant	ARL3	High	-9	-9	◎	-9	1.102	◎	-9	-9	◎	◎	-9	◎	◎	◎	◎	-9	-9	-9	-9
rs796380641	10	104436019	CT	3_prime_UTR_variant	ARL3	Low	◎	1.084	-9	◎	-9	-9	◎	◎	-9	-9	◎	-9	-9	-9	-9	◎	1.087	-9	◎
rs8354	10	104436641	T	3_prime_UTR_variant	ARL3	High	-9	-9	◎	-9	0.9039	◎	-9	-9	◎	◎	-9	◎	◎	◎	◎	-9	-9	◎	◎
rs8354	10	104436641	T	3_prime_UTR_variant	ARL3	Low	0.9158	0.9143	-9	◎	-9	-9	◎	0.9144	-9	-9	◎	-9	-9	-9	-9	◎	0.9128	◎	◎
rs7077678	10	104438565	C	intron_variant	ARL3	High	-9	-9	◎	-9	1.108	◎	-9	-9	◎	◎	-9	1.128	◎	◎	◎	-9	-9	-9	◎
rs7077678	10	104438565	C	intron_variant	ARL3	Low	1.089	1.09	-9	◎	-9	-9	◎	◎	-9	-9	◎	-9	-9	-9	-9	◎	1.093	◎	◎
rs3837369	10	104442056	ACT	intron_variant	ARL3	High	-9	-9	◎	-9	1.108	◎	-9	-9	◎	◎	-9	◎	◎	◎	◎	-9	-9	-9	◎
rs3837369	10	104442056	ACT	intron_variant	ARL3	Low	1.089	1.09	-9	◎	-9	-9	◎	◎	-9	-9	◎	-9	-9	-9	-9	◎	1.093	◎	◎
rs757709273	10	104445545	AG	intron_variant	ARL3	High	-9	-9	◎	-9	1.108	◎	-9	-9	◎	◎	-9	◎	◎	◎	◎	-9	-9	-9	◎
rs757709273	10	104445545	AG	intron_variant	ARL3	Low	1.089	1.09	-9	◎	-9	-9	◎	◎	-9	-9	◎	-9	-9	-9	-9	◎	1.093	◎	◎
rs11191368	10	104449444	T	intron_variant	ARL3	High	-9	-9	◎	-9	0.9045	◎	-9	-9	◎	◎	-9	◎	◎	◎	◎	-9	-9	-9	◎
rs11191368	10	104449444	T	intron_variant	ARL3	Low	0.9157	0.9142	-9	◎	-9	-9	◎	0.9139	-9	-9	◎	-9	-9	-9	-9	◎	0.9126	◎	◎
rs768587668	10	104450052	CT	intron_variant	ARL3	High	-9	-9	◎	-9	1.102	◎	-9	-9	◎	◎	-9	◎	-9	◎	◎	-9	-9	-9	-9
rs768587668	10	104450052	CT	intron_variant	ARL3	Low	◎	1.086	-9	◎	-9	-9	◎	◎	-9	-9	◎	-9	-9	-9	-9	◎	1.087	◎	◎
rs4556473	10	104454700	T	intron_variant	ARL3	High	-9	-9	◎	-9	1.108	◎	-9	-9	◎	◎	-9	◎	◎	◎	◎	-9	-9	-9	◎
rs4556473	10	104454700	T	intron_variant	ARL3	Low	1.089	1.091	-9	◎	-9	-9	◎	◎	-9	-9	◎	-9	-9	-9	-9	◎	1.093	◎	◎
rs10883765	10	104456686	C	intron_variant	ARL3	High	-9	-9	◎	-9	0.9047	◎	-9	-9	◎	◎	-9	◎	◎	◎	◎	-9	-9	-9	◎
rs10883765	10	104456686	C	intron_variant	ARL3	Low	0.9157	0.9141	-9	◎	-9	-9	◎	0.914	-9	-9	◎	-9	-9	-9	-9	◎	0.9127	◎	◎
rs11191369	10	104457456	G	intron_variant	ARL3	High	-9	-9	◎	-9	1.107	◎	-9	-9	◎	◎	-9	◎	◎	◎	◎	-9	-9	-9	◎
rs11191369	10	104457456	G	intron_variant	ARL3	Low	1.089	1.09	-9	◎	-9	-9	◎	◎	-9	-9	◎	-9	-9	-9	-9	◎	1.092	◎	◎
rs11191373	10	104463676	G	intron_variant	ARL3	High	-9	-9	◎	-9	1.108	◎	-9	-9	◎	◎	-9	◎	◎	◎	◎	-9	-9	-9	◎
rs11191373	10	104463676	G	intron_variant	ARL3	Low	1.089	1.091	-9	◎	-9	-9	◎	◎	-9	-9	◎	-9	-9	-9	-9	◎	1.093	◎	◎
rs11191375	10	104464657	C	intron_variant	ARL3	High	-9	-9	◎	-9	0.9045	◎	-9	-9	◎	◎	-9	◎	◎	◎	◎	-9	-9	-9	◎
rs11191375	10	104464657	C	intron_variant	ARL3	Low	0.9157	0.9141	-9	◎	-9	-9	◎	0.914	-9	-9	◎	-9	-9	-9	-9	◎	0.9127	◎	◎
rs10883766	10	104464763	A	intron_variant	ARL3	High	-9	-9	◎	-9	0.9045	◎	-9	-9	◎	◎	-9	◎	◎	◎	◎	-9	-9	-9	◎
rs10883766	10	104464763	A	intron_variant	ARL3	Low	0.9157	0.9141	-9	◎	-9	-9	◎	0.914	-9	-9	◎	-9	-9	-9	-9	◎	0.9127	◎	◎
rs12415043	10	104467609	C	intron_variant	ARL3	High	-9	-9	◎	-9	0.9044	◎	-9	-9	◎	◎	-9	◎	◎	◎	◎	-9	-9	-9	◎
rs12415043	10	104467609	C	intron_variant	ARL3	Low	0.9155	0.9139	-9	◎	-9	-9	◎	0.9138	-9	-9	◎	-9	-9	-9	-9	◎	0.9124	◎	◎
rs10883767	10	104468583	G	intron_variant	ARL3	High	-9	-9	◎	-9	0.9042	◎	-9	-9	◎	◎	-9	◎	◎	◎	◎	-9	-9	-9	◎
rs10883767	10	104468583	G	intron_variant	ARL3	Low	0.9154	0.9137	-9	◎	-9	-9	◎	0.9136	-9	-9	◎	-9	-9	-9	-9	◎	0.9123	◎	◎
rs4919669	10	104471975	A	upstream_gene_variant	SFXN2	High	-9	-9	◎	-9	0.9042	◎	-9	-9	◎	◎	-9	◎	◎	◎	◎	-9	-9	-9	◎
rs4919669	10	104471975	A	upstream_gene_variant	SFXN2	Low	0.9154	0.9138	-9	◎	-9	-9	◎	0.9137	-9	-9	◎	-9	-9	-9	-9	◎	0.9123	◎	◎
rs67160988	10	104472573	A	upstream_gene_variant	SFXN2	High	-9	-9	◎	-9	0.9042	◎	-9	-9	◎	◎	-9	◎	◎	◎	◎	-9	-9	-9	◎
rs67160988	10	104472573	A	upstream_gene_variant	SFXN2	Low	0.9154	0.9137	-9	◎	-9	-9	◎	0.9136	-9	-9	◎	-9	-9	-9	-9	◎	0.9123	◎	◎
rs2489741	10	104479875	G	intron_variant	SFXN2	High	-9	-9	◎	-9	1.107	◎	-9	-9	◎	◎	-9	◎	◎	◎	◎	-9	-9	-9	◎
rs2489741	10	104479875	G	intron_variant	SFXN2	Low	1.088	1.09	-9	◎	-9	-9	◎	◎	-9	-9	◎	-9	-9	-9	-9	◎	1.092	◎	◎
rs11191379	10	104482330	T	intron_variant	SFXN2	High	-9	-9	◎	-9	0.905	◎	-9	-9	◎	◎	-9	◎	◎	◎	◎	-9	-9	-9	◎
rs11191379	10	104482330	T	intron_variant	SFXN2	Low	0.9159	0.9144	-9	◎	-9	-9	◎	0.9142	-9	-9	◎	-9	-9	-9	-9	◎	0.9129	◎	◎
rs7917772	10	104487443	A	intron_variant	SFXN2	High	-9	-9	◎	-9	1.105	◎	-9	-9	◎	◎	-9	◎	◎	◎	◎	-9	-9	-9	◎
rs7917772	10	104487443	A	intron_variant	SFXN2	Low	1.085	1.086	-9	◎	-9	-9	◎	◎	-9	-9	◎	-9	-9	-9	-9	◎	1.088	◎	◎
rs999867	10	104504564	T	intron_variant	WBP1L	High	-9	-9	◎	-9	0.9056	◎	-9	-9	◎	◎	-9	◎	◎	◎	◎	-9	-9	◎	◎
rs999867	10	104504564	T	intron_variant	WBP1L	Low	0.9198	0.9178	-9	◎	-9	-9	◎	◎	-9	-9	◎	-9	-9	-9	-9	◎	0.9166	◎	◎
rs12571643	10	104520277	A	intron_variant	WBP1L	High	-9	-9	◎	-9	0.9051	◎	-9	-9	◎	◎	-9	◎	◎	◎	◎	-9	-9	-9	◎
rs12571643	10	104520277	A	intron_variant	WBP1L	Low	0.9199	0.9178	-9	◎	-9	-9	◎	◎	-9	-9	◎	-9	-9	-9	-9	◎	0.9166	◎	◎
rs4147157	10	104536360	A	intron_variant	WBP1L	High	-9	-9	◎	-9	0.9044	◎	-9	-9	◎	◎	-9	◎	◎	◎	◎	-9	-9	◎	◎
rs4147157	10	104536360	A	intron_variant	WBP1L	Low	0.9191	0.917	-9	◎	-9	-9	◎	0.9148	-9	-9	◎	-9	-9	-9	-9	◎	0.9159	◎	◎
rs1197508389	10	104563364	C	intron_variant	WBP1L	High	-9	-9	◎	-9	◎	◎	-9	-9	◎	◎	-9	-9	◎	-9	◎	-9	-9	-9	◎
rs1197508389	10	104563364	C	intron_variant	WBP1L	Low	◎	◎	-9	◎	-9	-9	◎	◎	-9	-9	◎	-9	-9	-9	-9	◎	1.085	◎	-9
rs562752749	10	104565199	CT	intron_variant	WBP1L	High	-9	-9	0.9134	-9	0.9045	◎	-9	-9	0.9037	◎	-9	◎	◎	-9	◎	-9	-9	-9	◎
rs562752749	10	104565199	CT	intron_variant	WBP1L	Low	0.9093	0.9066	-9	0.9127	-9	◎	0.9152	0.9051	-9	◎	0.9085	◎	◎	◎	◎	0.9121	0.9048	0.9138	0.9178
rs17115100	10	104591393	T	intron_variant	CYP17A1	High	-9	-9	◎	-9	0.8969	◎	◎	-9	0.9004	◎	-9	◎	◎	◎	◎	-9	-9	-9	◎
rs17115100	10	104591393	T	intron_variant	CYP17A1	Low	0.9094	0.907	-9	◎	-9	-9	◎	0.9079	-9	-9	◎	-9	-9	-9	-9	0.9135	0.9074	◎	◎
rs3740397	10	104592675	C	intron_variant	CYP17A1	High	-9	-9	-9	◎	◎	◎	◎	-9	◎	◎	◎	◎	-9	-9	◎	-9	-9	-9	◎
rs3740397	10	104592675	C	intron_variant	CYP17A1	Low	0.9202	0.9172	◎	◎	-9	-9	◎	◎	-9	-9	-9	-9	-9	-9	-9	◎	0.9182	◎	-9
rs1004467	10	104594507	G	intron_variant	CYP17A1	High	-9	-9	◎	-9	◎	◎	-9	-9	◎	◎	-9	◎	◎	-9	◎	-9	-9	-9	-9
rs1004467	10	104594507	G	intron_variant	CYP17A1	Low	0.9122	0.9114	-9	◎	-9	-9	◎	0.9094	-9	-9	◎	-9	-9	◎	-9	◎	0.9113	◎	◎
rs3824755	10	104595849	C	intron_variant	CYP17A1	High	-9	-9	0.9062	-9	0.8896	◎	◎	-9	0.894	◎	-9	0.8768	◎	◎	0.8832	-9	-9	-9	◎
rs3824755	10	104595849	C	intron_variant	CYP17A1	Low	0.9009	0.8996	-9	0.9084	-9	-9	0.9117	0.9003	-9	-9	◎	-9	-9	◎	-9	0.9059	0.9	0.9091	◎
rs138009835	10	104598995	A	upstream_gene_variant	CYP17A1	High	-9	-9	0.9063	-9	0.8896	◎	◎	-9	0.8944	◎	-9	0.8767	◎	◎	0.8833	-9	-9	-9	◎
rs138009835	10	104598995	A	upstream_gene_variant	CYP17A1	Low	0.901	0.8997	-9	0.9083	-9	-9	0.9116	0.9002	-9	-9	◎	-9	-9	◎	-9	0.9058	0.9001	0.909	◎
rs7912206	10	104604563	T	intergenic_region	CYP17A1-BORCS7	High	-9	-9	0.9065	-9	0.8897	◎	◎	-9	0.8943	◎	-9	0.8769	◎	◎	0.8835	-9	-9	-9	◎
rs7912206	10	104604563	T	intergenic_region	CYP17A1-BORCS7	Low	0.9011	0.8998	-9	0.9084	-9	-9	0.9118	0.9004	-9	-9	◎	-9	-9	◎	-9	0.9059	0.9001	0.9091	◎
rs11191416	10	104604916	G	intergenic_region	CYP17A1-BORCS7	High	-9	-9	◎	-9	◎	◎	-9	-9	◎	◎	-9	◎	-9	-9	◎	-9	-9	-9	-9
rs11191416	10	104604916	G	intergenic_region	CYP17A1-BORCS7	Low	0.9118	0.911	-9	◎	-9	-9	◎	0.9086	-9	-9	◎	-9	-9	◎	-9	0.915	0.9109	◎	◎
rs150786824	10	104612941	A	upstream_gene_variant	BORCS7	High	-9	-9	0.9064	-9	0.8903	◎	◎	-9	0.8955	◎	-9	◎	◎	◎	0.8839	-9	-9	-9	◎
rs150786824	10	104612941	A	upstream_gene_variant	BORCS7	Low	0.9014	0.9002	-9	0.9087	-9	-9	0.9122	0.901	-9	-9	◎	-9	-9	◎	-9	0.9064	0.9005	0.9094	◎
rs112468006	10	104613020	A	upstream_gene_variant	BORCS7	High	-9	-9	0.9065	-9	0.8904	◎	◎	-9	0.8956	◎	-9	◎	◎	◎	◎	-9	-9	-9	◎
rs112468006	10	104613020	A	upstream_gene_variant	BORCS7	Low	0.9015	0.9002	-9	0.9088	-9	-9	0.9122	0.9011	-9	-9	◎	-9	-9	◎	-9	0.9064	0.9006	0.9095	◎
rs3824754	10	104614350	T	intron_variant	BORCS7	High	-9	-9	0.9065	-9	0.8904	◎	◎	-9	0.8956	◎	-9	◎	◎	◎	◎	-9	-9	-9	◎
rs3824754	10	104614350	T	intron_variant	BORCS7	Low	0.9015	0.9002	-9	0.9088	-9	-9	0.9122	0.9011	-9	-9	◎	-9	-9	◎	-9	0.9064	0.9006	0.9095	◎
rs4409766	10	104616663	C	intron_variant	BORCS7	High	-9	-9	◎	-9	◎	-9	-9	-9	0.903	◎	-9	-9	-9	-9	-9	-9	-9	-9	-9
rs4409766	10	104616663	C	intron_variant	BORCS7	Low	0.9057	0.905	-9	0.9086	-9	-9	◎	0.9022	-9	-9	◎	◎	-9	◎	-9	0.9103	0.9064	◎	◎
rs570995629	10	104619327	CT	intron_variant	BORCS7	High	-9	-9	◎	-9	0.8841	◎	-9	-9	0.8889	◎	-9	◎	◎	-9	◎	-9	-9	-9	-9
rs570995629	10	104619327	CT	intron_variant	BORCS7	Low	0.8954	0.8943	-9	0.9016	-9	-9	◎	0.895	-9	-9	◎	◎	◎	◎	-9	0.9014	0.8968	◎	◎
rs11191425	10	104625970	T	upstream_gene_variant	AS3MT	High	-9	-9	0.9047	-9	0.8843	◎	-9	-9	0.8892	◎	◎	◎	◎	-9	◎	-9	-9	-9	-9
rs11191425	10	104625970	T	upstream_gene_variant	AS3MT	Low	0.8952	0.8949	-9	0.904	-9	-9	◎	0.8967	-9	-9	◎	◎	◎	◎	-9	0.9038	0.897	◎	◎
rs11191426	10	104627230	T	upstream_gene_variant	AS3MT	High	-9	-9	0.9047	-9	0.8843	◎	-9	-9	0.8892	◎	◎	◎	◎	-9	◎	-9	-9	-9	-9
rs11191426	10	104627230	T	upstream_gene_variant	AS3MT	Low	0.8952	0.8949	-9	0.904	-9	-9	◎	0.8967	-9	-9	◎	◎	◎	◎	-9	0.9038	0.897	◎	◎
rs17878846	10	104630412	T	intron_variant	BORCS7-ASMT	High	-9	-9	0.9046	-9	0.8842	◎	-9	-9	0.8891	◎	◎	◎	◎	-9	◎	-9	-9	-9	-9
rs17878846	10	104630412	T	intron_variant	BORCS7-ASMT	Low	0.8952	0.8948	-9	0.9039	-9	-9	◎	0.8966	-9	-9	◎	◎	◎	◎	-9	0.9037	0.8969	◎	◎
rs12773892	10	104631177	A	intron_variant	BORCS7-ASMT	High	-9	-9	-9	-9	◎	◎	-9	-9	◎	◎	◎	-9	-9	-9	◎	-9	-9	-9	-9
rs12773892	10	104631177	A	intron_variant	BORCS7-ASMT	Low	0.9185	0.9151	◎	◎	-9	-9	◎	◎	-9	-9	-9	-9	-9	◎	-9	◎	0.9183	◎	◎
rs10786718	10	104631189	A	intron_variant	BORCS7-ASMT	High	-9	-9	◎	-9	0.8949	◎	◎	-9	◎	◎	◎	◎	-9	-9	◎	-9	-9	-9	-9
rs10786718	10	104631189	A	intron_variant	BORCS7-ASMT	Low	0.9105	0.9076	◎	◎	-9	-9	◎	◎	-9	-9	◎	-9	◎	◎	-9	◎	0.9105	◎	◎
rs1321148642	10	104631484	C	intron_variant	BORCS7-ASMT	High	-9	-9	◎	-9	0.8949	◎	◎	-9	◎	◎	◎	◎	-9	-9	◎	-9	-9	-9	-9
rs1321148642	10	104631484	C	intron_variant	BORCS7-ASMT	Low	0.9104	0.9074	◎	◎	-9	-9	◎	◎	-9	-9	◎	-9	◎	◎	-9	◎	0.9104	◎	◎
rs12767543	10	104631663	A	intron_variant	BORCS7-ASMT	High	-9	-9	◎	-9	0.8949	◎	◎	-9	◎	◎	◎	◎	-9	-9	◎	-9	-9	-9	-9
rs12767543	10	104631663	A	intron_variant	BORCS7-ASMT	Low	0.9104	0.9074	◎	◎	-9	-9	◎	◎	-9	-9	◎	-9	◎	◎	-9	◎	0.9104	◎	◎
rs7903752	10	104633053	ATTT	intron_variant	BORCS7-ASMT	High	-9	-9	◎	-9	0.8951	◎	◎	-9	◎	◎	◎	-9	-9	-9	◎	-9	-9	-9	-9
rs7903752	10	104633053	ATTT	intron_variant	BORCS7-ASMT	Low	0.9104	0.9075	◎	◎	-9	-9	◎	◎	-9	-9	◎	-9	◎	◎	-9	◎	0.9104	◎	◎
rs7920657	10	104633244	A	intron_variant	BORCS7-ASMT	High	-9	-9	◎	-9	0.8952	◎	◎	-9	◎	◎	◎	◎	-9	-9	◎	-9	-9	-9	-9
rs7920657	10	104633244	A	intron_variant	BORCS7-ASMT	Low	0.9107	0.9077	◎	◎	-9	-9	◎	◎	-9	-9	◎	-9	-9	◎	-9	◎	0.9106	◎	◎
rs7920697	10	104633337	C	intron_variant	BORCS7-ASMT	High	-9	-9	◎	-9	0.8951	◎	◎	-9	◎	◎	◎	-9	-9	-9	◎	-9	-9	-9	-9
rs7920697	10	104633337	C	intron_variant	BORCS7-ASMT	Low	0.9103	0.9073	◎	◎	-9	-9	◎	◎	-9	-9	◎	-9	◎	◎	-9	◎	0.9102	◎	◎
rs12764049	10	104634956	G	intron_variant	BORCS7-ASMT	High	-9	-9	◎	-9	0.8956	◎	◎	-9	◎	◎	◎	-9	-9	-9	◎	-9	-9	-9	-9
rs12764049	10	104634956	G	intron_variant	BORCS7-ASMT	Low	0.9108	0.9078	◎	◎	-9	-9	◎	◎	-9	-9	◎	-9	-9	◎	-9	◎	0.9108	◎	◎
rs12764899	10	104635103	A	intron_variant	BORCS7-ASMT	High	-9	-9	◎	-9	0.8956	◎	◎	-9	◎	◎	◎	-9	-9	-9	◎	-9	-9	-9	-9
rs12764899	10	104635103	A	intron_variant	BORCS7-ASMT	Low	0.9107	0.9078	◎	◎	-9	-9	◎	◎	-9	-9	◎	-9	-9	◎	-9	◎	0.9107	◎	◎
rs12765002	10	104635348	T	intron_variant	BORCS7-ASMT	High	-9	-9	◎	-9	0.8956	◎	◎	-9	◎	◎	◎	-9	-9	-9	◎	-9	-9	-9	-9
rs12765002	10	104635348	T	intron_variant	BORCS7-ASMT	Low	0.9107	0.9078	◎	◎	-9	-9	◎	◎	-9	-9	◎	-9	-9	◎	-9	◎	0.9107	◎	◎
rs12771681	10	104635620	C	intron_variant	BORCS7-ASMT	High	-9	-9	◎	-9	0.8956	◎	◎	-9	◎	◎	◎	-9	-9	-9	◎	-9	-9	-9	-9
rs12771681	10	104635620	C	intron_variant	BORCS7-ASMT	Low	0.9107	0.9077	◎	◎	-9	-9	◎	◎	-9	-9	◎	-9	-9	◎	-9	◎	0.9106	◎	◎
rs77335224	10	104636276	T	intron_variant	BORCS7-ASMT	High	-9	-9	0.8965	-9	0.8734	◎	-9	-9	0.8805	◎	-9	◎	◎	-9	◎	-9	-9	-9	-9
rs77335224	10	104636276	T	intron_variant	BORCS7-ASMT	Low	0.8892	0.8871	-9	0.8955	-9	◎	0.8975	0.8834	-9	◎	0.8976	◎	◎	0.8846	◎	0.8948	0.8891	0.8951	0.8957
rs3740393	10	104636655	C	intron_variant	BORCS7-ASMT	High	-9	-9	0.8977	-9	0.8736	◎	-9	-9	0.8824	◎	-9	◎	◎	-9	◎	-9	-9	-9	-9
rs3740393	10	104636655	C	intron_variant	BORCS7-ASMT	Low	0.8892	0.8883	-9	0.8961	-9	◎	0.9006	0.8879	-9	◎	0.9003	◎	◎	0.8906	◎	0.8957	0.8903	0.8995	0.8998
rs11191434	10	104637508	C	intron_variant	BORCS7-ASMT	High	-9	-9	0.8989	-9	0.8693	◎	◎	-9	0.8786	0.8424	◎	◎	◎	◎	◎	-9	-9	-9	-9
rs11191434	10	104637508	C	intron_variant	BORCS7-ASMT	Low	0.8878	0.8865	-9	0.8953	-9	-9	0.9007	0.8879	-9	◎	0.9012	◎	◎	◎	-9	0.8942	0.8878	0.8982	0.8982
rs3740390	10	104638480	T	intron_variant	BORCS7-ASMT	High	-9	-9	0.8963	-9	0.8734	◎	-9	-9	0.8822	◎	-9	◎	◎	-9	◎	-9	-9	-9	-9
rs3740390	10	104638480	T	intron_variant	BORCS7-ASMT	Low	0.8877	0.8868	-9	0.8945	-9	◎	0.8989	0.8863	-9	◎	0.8985	◎	◎	0.8888	◎	0.8942	0.8888	0.8978	0.8981
rs1240023233	10	104639651	G	intron_variant	BORCS7-ASMT	High	-9	-9	0.897	-9	0.8759	◎	-9	-9	0.8842	◎	-9	◎	◎	-9	◎	-9	-9	-9	-9
rs1240023233	10	104639651	G	intron_variant	BORCS7-ASMT	Low	0.8888	0.8879	-9	0.8949	-9	◎	0.8992	0.8863	-9	◎	0.8987	◎	◎	0.8888	◎	0.8945	0.8897	0.8982	0.8983
rs1464265912	10	104642140	C	intron_variant	BORCS7-ASMT	High	-9	-9	0.8979	-9	0.8745	◎	-9	-9	0.8836	◎	-9	◎	◎	-9	◎	-9	-9	-9	-9
rs1464265912	10	104642140	C	intron_variant	BORCS7-ASMT	Low	0.8888	0.8878	-9	0.8962	-9	◎	0.9005	0.8877	-9	◎	0.9	◎	◎	0.8907	◎	0.8955	0.8899	0.8988	0.9
rs72841270	10	104642237	G	intron_variant	BORCS7-ASMT	High	-9	-9	0.8963	-9	0.8737	◎	-9	-9	0.8824	◎	-9	◎	◎	-9	◎	-9	-9	-9	-9
rs72841270	10	104642237	G	intron_variant	BORCS7-ASMT	Low	0.8875	0.8866	-9	0.8945	-9	◎	0.8987	0.8859	-9	◎	0.8985	◎	◎	0.8889	◎	0.8939	0.8886	0.8972	0.898
rs556819846	10	104646044	T	intron_variant	BORCS7-ASMT	High	-9	-9	0.8974	-9	0.8768	◎	-9	-9	0.8846	◎	-9	◎	◎	-9	◎	-9	-9	-9	-9
rs556819846	10	104646044	T	intron_variant	BORCS7-ASMT	Low	0.889	0.8881	-9	0.8954	-9	◎	0.8994	0.8864	-9	◎	0.8991	◎	◎	0.8886	◎	0.8948	0.89	0.898	0.8987
rs12768205	10	104647849	T	intron_variant	BORCS7-ASMT	High	-9	-9	◎	◎	0.8962	◎	◎	-9	◎	◎	◎	◎	◎	◎	◎	-9	-9	-9	-9
rs12768205	10	104647849	T	intron_variant	BORCS7-ASMT	Low	0.9102	0.9075	◎	◎	-9	-9	◎	◎	-9	-9	◎	-9	◎	-9	-9	0.9151	0.909	◎	◎
rs144662567	10	104648482	C	intron_variant	BORCS7-ASMT	High	-9	-9	0.8964	-9	0.8743	◎	-9	-9	0.8832	◎	-9	◎	◎	-9	◎	-9	-9	-9	-9
rs144662567	10	104648482	C	intron_variant	BORCS7-ASMT	Low	0.8877	0.8868	-9	0.895	-9	◎	0.8989	0.8861	-9	◎	0.8987	◎	◎	0.8887	◎	0.8943	0.8889	0.8975	0.8979
rs7100709	10	104649729	C	intron_variant	BORCS7-ASMT	High	-9	-9	◎	◎	0.8959	◎	◎	-9	◎	◎	◎	◎	◎	◎	◎	-9	-9	-9	-9
rs7100709	10	104649729	C	intron_variant	BORCS7-ASMT	Low	0.9102	0.9074	◎	◎	-9	-9	◎	◎	-9	-9	◎	-9	◎	◎	-9	0.9149	0.9089	◎	◎
rs7101182	10	104649781	A	intron_variant	BORCS7-ASMT	High	-9	-9	◎	◎	0.8963	◎	◎	-9	0.9078	◎	◎	◎	◎	◎	◎	-9	-9	-9	-9
rs7101182	10	104649781	A	intron_variant	BORCS7-ASMT	Low	0.9057	0.9031	-9	◎	-9	-9	◎	◎	-9	-9	◎	-9	◎	◎	-9	0.9093	0.9033	0.9097	0.9138
rs11191447	10	104652323	T	intron_variant	BORCS7-ASMT	High	-9	-9	0.898	-9	0.8759	◎	-9	-9	0.8848	◎	-9	◎	◎	-9	◎	-9	-9	-9	-9
rs11191447	10	104652323	T	intron_variant	BORCS7-ASMT	Low	0.8892	0.8884	-9	0.8964	-9	◎	0.9005	0.8875	-9	◎	0.9002	◎	◎	0.8901	◎	0.8958	0.8904	0.8991	0.8995
rs10883793	10	104652495	A	intron_variant	BORCS7-ASMT	High	-9	-9	◎	◎	0.896	◎	◎	-9	◎	◎	◎	◎	◎	◎	◎	-9	-9	-9	-9
rs10883793	10	104652495	A	intron_variant	BORCS7-ASMT	Low	0.9094	0.9067	◎	◎	-9	-9	◎	0.9122	-9	-9	◎	-9	◎	◎	-9	0.9141	0.9082	◎	◎
rs34643607	10	104652815	CA	intron_variant	BORCS7-ASMT	High	-9	-9	◎	-9	0.9058	◎	-9	-9	◎	◎	-9	◎	-9	-9	◎	-9	-9	-9	-9
rs34643607	10	104652815	CA	intron_variant	BORCS7-ASMT	Low	0.9177	0.9155	-9	◎	-9	-9	◎	◎	-9	-9	◎	-9	-9	-9	-9	◎	0.9166	◎	◎
rs12782585	10	104653473	T	intron_variant	BORCS7-ASMT	High	-9	-9	◎	◎	0.8958	◎	◎	-9	◎	◎	◎	◎	◎	◎	◎	-9	-9	-9	-9
rs12782585	10	104653473	T	intron_variant	BORCS7-ASMT	Low	0.9094	0.9066	◎	◎	-9	-9	◎	0.9123	-9	-9	◎	-9	◎	◎	-9	0.9141	0.908	◎	◎
rs10883795	10	104654577	C	intron_variant	BORCS7-ASMT	High	-9	-9	◎	◎	0.896	◎	◎	-9	◎	◎	◎	◎	◎	◎	◎	-9	-9	-9	-9
rs10883795	10	104654577	C	intron_variant	BORCS7-ASMT	Low	0.9094	0.9068	◎	◎	-9	-9	◎	0.9123	-9	-9	◎	-9	◎	◎	-9	0.9141	0.9082	◎	◎
rs10883796	10	104655315	A	intron_variant	BORCS7-ASMT	High	-9	-9	◎	◎	0.896	◎	◎	-9	◎	◎	◎	◎	◎	◎	◎	-9	-9	-9	-9
rs10883796	10	104655315	A	intron_variant	BORCS7-ASMT	Low	0.9094	0.9068	◎	◎	-9	-9	◎	0.9123	-9	-9	◎	-9	◎	◎	-9	0.9141	0.9082	◎	◎
rs74233296	10	104655350	C	intron_variant	BORCS7-ASMT	High	-9	-9	0.896	-9	0.8744	◎	-9	-9	0.8836	◎	-9	◎	◎	-9	◎	-9	-9	-9	-9
rs74233296	10	104655350	C	intron_variant	BORCS7-ASMT	Low	0.8875	0.8866	-9	0.8946	-9	◎	0.8985	0.8856	-9	◎	0.8982	◎	◎	0.8881	◎	0.8939	0.8887	0.897	0.8976
rs4363528	10	104655515	G	intron_variant	BORCS7-ASMT	High	-9	-9	◎	◎	0.8943	◎	◎	-9	0.9108	◎	◎	◎	◎	◎	◎	-9	-9	-9	-9
rs4363528	10	104655515	G	intron_variant	BORCS7-ASMT	Low	0.9086	0.906	◎	◎	-9	-9	◎	0.9121	-9	-9	◎	-9	◎	◎	-9	0.9133	0.9074	◎	◎
rs7896290	10	104656015	A	intron_variant	BORCS7-ASMT	High	-9	-9	◎	◎	0.896	◎	◎	-9	◎	◎	◎	◎	◎	◎	◎	-9	-9	-9	-9
rs7896290	10	104656015	A	intron_variant	BORCS7-ASMT	Low	0.9094	0.9068	◎	◎	-9	-9	◎	0.9123	-9	-9	◎	-9	◎	◎	-9	0.9141	0.9082	◎	◎
rs35125602	10	104656039	A	intron_variant	BORCS7-ASMT	High	-9	-9	0.896	-9	0.8744	◎	-9	-9	0.8836	◎	-9	◎	◎	-9	◎	-9	-9	-9	-9
rs35125602	10	104656039	A	intron_variant	BORCS7-ASMT	Low	0.8875	0.8866	-9	0.8946	-9	◎	0.8985	0.8856	-9	◎	0.8982	◎	◎	0.8881	◎	0.8939	0.8887	0.897	0.8976
rs1182305567	10	104657143	G	intron_variant	BORCS7-ASMT	High	-9	-9	◎	◎	0.8947	◎	◎	-9	0.9112	◎	◎	◎	◎	◎	0.8887	-9	-9	-9	-9
rs1182305567	10	104657143	G	intron_variant	BORCS7-ASMT	Low	0.909	0.9062	◎	◎	-9	-9	◎	0.9125	-9	-9	◎	-9	◎	◎	-9	0.9135	0.9077	0.915	◎
rs113282265	10	104657248	G	intron_variant	BORCS7-ASMT	High	-9	-9	0.8959	-9	0.8744	◎	-9	-9	0.8836	◎	-9	◎	◎	-9	◎	-9	-9	-9	-9
rs113282265	10	104657248	G	intron_variant	BORCS7-ASMT	Low	0.8875	0.8866	-9	0.8945	-9	◎	0.8985	0.8856	-9	◎	0.8982	◎	◎	0.888	◎	0.8938	0.8886	0.897	0.8976
rs12219346	10	104657300	C	intron_variant	BORCS7-ASMT	High	-9	-9	◎	◎	0.896	◎	◎	-9	◎	◎	◎	◎	◎	◎	◎	-9	-9	-9	-9
rs12219346	10	104657300	C	intron_variant	BORCS7-ASMT	Low	0.9093	0.9067	◎	◎	-9	-9	◎	0.9122	-9	-9	◎	-9	◎	◎	-9	0.914	0.9081	◎	◎
rs12218148	10	104657469	A	intron_variant	BORCS7-ASMT	High	-9	-9	0.8959	-9	0.8744	◎	-9	-9	0.8836	◎	-9	◎	◎	-9	◎	-9	-9	-9	-9
rs12218148	10	104657469	A	intron_variant	BORCS7-ASMT	Low	0.8875	0.8866	-9	0.8945	-9	◎	0.8985	0.8856	-9	◎	0.8982	◎	◎	0.888	◎	0.8938	0.8886	0.897	0.8976
rs7909286	10	104658992	G	intron_variant	BORCS7-ASMT	High	-9	-9	◎	◎	0.8969	◎	◎	-9	◎	◎	◎	◎	◎	◎	◎	-9	-9	-9	-9
rs7909286	10	104658992	G	intron_variant	BORCS7-ASMT	Low	0.9101	0.9075	-9	◎	-9	-9	◎	◎	-9	-9	◎	-9	◎	◎	-9	0.9148	0.9089	◎	◎
rs7909591	10	104659018	T	intron_variant	BORCS7-ASMT	High	-9	-9	◎	◎	0.8969	◎	◎	-9	◎	◎	◎	◎	◎	◎	◎	-9	-9	-9	-9
rs7909591	10	104659018	T	intron_variant	BORCS7-ASMT	Low	0.9101	0.9075	-9	◎	-9	-9	◎	◎	-9	-9	◎	-9	◎	◎	-9	0.9148	0.9089	◎	◎
rs10883797	10	104659682	C	intron_variant	BORCS7-ASMT	High	-9	-9	◎	◎	0.8969	◎	◎	-9	◎	◎	◎	◎	◎	◎	◎	-9	-9	-9	-9
rs10883797	10	104659682	C	intron_variant	BORCS7-ASMT	Low	0.9101	0.9075	-9	◎	-9	-9	◎	◎	-9	-9	◎	-9	◎	◎	-9	0.9148	0.9089	◎	◎
rs11191453	10	104659852	C	intron_variant	BORCS7-ASMT	High	-9	-9	0.8959	-9	0.8744	◎	-9	-9	0.8836	◎	-9	◎	◎	-9	◎	-9	-9	-9	-9
rs11191453	10	104659852	C	intron_variant	BORCS7-ASMT	Low	0.8875	0.8866	-9	0.8945	-9	◎	0.8985	0.8856	-9	◎	0.8982	◎	◎	0.888	◎	0.8938	0.8886	0.897	0.8976
rs11191454	10	104660004	G	intron_variant	BORCS7-ASMT	High	-9	-9	0.8957	-9	0.8737	◎	-9	-9	0.8833	◎	-9	◎	◎	-9	◎	-9	-9	-9	-9
rs11191454	10	104660004	G	intron_variant	BORCS7-ASMT	Low	0.8871	0.8862	-9	0.8941	-9	◎	0.898	0.8853	-9	◎	0.8979	◎	◎	0.888	◎	0.8936	0.8883	0.8967	0.8974
rs10786722	10	104660068	T	intron_variant	BORCS7-ASMT	High	-9	-9	◎	◎	0.8971	◎	◎	-9	◎	◎	◎	◎	◎	◎	◎	-9	-9	-9	-9
rs10786722	10	104660068	T	intron_variant	BORCS7-ASMT	Low	0.9103	0.9076	-9	◎	-9	-9	◎	◎	-9	-9	◎	-9	◎	◎	-9	0.915	0.9091	◎	◎
rs10883798	10	104660688	G	3_prime_UTR_variant	AS3MT	High	-9	-9	0.8959	-9	0.8744	◎	-9	-9	0.8836	◎	-9	◎	◎	-9	◎	-9	-9	-9	-9
rs10883798	10	104660688	G	3_prime_UTR_variant	AS3MT	Low	0.8875	0.8866	-9	0.8945	-9	◎	0.8985	0.8856	-9	◎	0.8982	◎	◎	0.888	◎	0.8938	0.8886	0.897	0.8976
rs111383152	10	104660869	A	3_prime_UTR_variant	AS3MT	High	-9	-9	◎	-9	0.8917	-9	-9	-9	◎	◎	-9	-9	-9	-9	-9	-9	-9	-9	-9
rs111383152	10	104660869	A	3_prime_UTR_variant	AS3MT	Low	0.9046	0.9031	-9	◎	-9	-9	◎	0.9031	-9	-9	◎	◎	◎	◎	-9	0.9117	0.9059	◎	◎
rs17884001	10	104661245	T	3_prime_UTR_variant	AS3MT	High	-9	-9	0.8965	-9	0.8748	◎	-9	-9	0.8838	◎	-9	◎	◎	-9	◎	-9	-9	-9	-9
rs17884001	10	104661245	T	3_prime_UTR_variant	AS3MT	Low	0.8882	0.8873	-9	0.8953	-9	◎	0.8992	0.8865	-9	◎	0.899	◎	◎	0.8895	◎	0.8946	0.8893	0.8977	0.8985
rs1046778	10	104661484	C	3_prime_UTR_variant	AS3MT	High	-9	-9	◎	◎	0.8957	◎	◎	-9	◎	◎	◎	◎	◎	◎	◎	-9	-9	-9	-9
rs1046778	10	104661484	C	3_prime_UTR_variant	AS3MT	Low	0.9099	0.9071	◎	◎	-9	-9	◎	◎	-9	-9	◎	-9	-9	◎	-9	0.9144	0.9086	◎	◎
rs4568943	10	104661881	A	downstream_gene_variant	BORCS7-ASMT	High	-9	-9	0.8959	-9	0.8744	◎	-9	-9	0.8836	◎	-9	◎	◎	-9	◎	-9	-9	-9	-9
rs4568943	10	104661881	A	downstream_gene_variant	BORCS7-ASMT	Low	0.8875	0.8866	-9	0.8945	-9	◎	0.8985	0.8856	-9	◎	0.8982	◎	◎	0.888	◎	0.8938	0.8886	0.897	0.8976
rs11191459	10	104662118	A	downstream_gene_variant	BORCS7-ASMT	High	-9	-9	◎	◎	0.897	◎	◎	-9	◎	◎	◎	◎	◎	◎	◎	-9	-9	-9	-9
rs11191459	10	104662118	A	downstream_gene_variant	BORCS7-ASMT	Low	0.9104	0.9077	◎	◎	-9	-9	◎	◎	-9	-9	◎	-9	◎	◎	-9	0.915	0.9091	◎	◎
rs17879819	10	104662215	T	downstream_gene_variant	BORCS7-ASMT	High	-9	-9	0.8959	-9	0.8744	◎	-9	-9	0.8836	◎	-9	◎	◎	-9	◎	-9	-9	-9	-9
rs17879819	10	104662215	T	downstream_gene_variant	BORCS7-ASMT	Low	0.8875	0.8866	-9	0.8945	-9	◎	0.8985	0.8856	-9	◎	0.8982	◎	◎	0.888	◎	0.8938	0.8886	0.897	0.8976
rs7897654	10	104662458	C	downstream_gene_variant	BORCS7-ASMT	High	-9	-9	◎	◎	0.897	◎	◎	-9	◎	◎	◎	◎	◎	◎	◎	-9	-9	-9	-9
rs7897654	10	104662458	C	downstream_gene_variant	BORCS7-ASMT	Low	0.9103	0.9076	-9	◎	-9	-9	◎	◎	-9	-9	◎	-9	◎	◎	-9	0.9149	0.909	◎	◎
rs7912578	10	104662673	G	downstream_gene_variant	BORCS7-ASMT	High	-9	-9	◎	◎	0.897	◎	◎	-9	◎	◎	◎	◎	◎	◎	◎	-9	-9	-9	-9
rs7912578	10	104662673	G	downstream_gene_variant	BORCS7-ASMT	Low	0.9103	0.9076	-9	◎	-9	-9	◎	◎	-9	-9	◎	-9	◎	◎	-9	0.9149	0.909	◎	◎
rs10883799	10	104663310	A	downstream_gene_variant	BORCS7-ASMT	High	-9	-9	◎	◎	0.8969	◎	◎	-9	◎	◎	◎	◎	◎	◎	◎	-9	-9	-9	-9
rs10883799	10	104663310	A	downstream_gene_variant	BORCS7-ASMT	Low	0.9101	0.9075	-9	◎	-9	-9	◎	◎	-9	-9	◎	-9	◎	◎	-9	0.9148	0.9089	◎	◎
rs12221193	10	104665267	C	downstream_gene_variant	BORCS7-ASMT	High	-9	-9	0.8968	-9	0.8749	◎	-9	-9	0.8839	◎	-9	◎	◎	-9	◎	-9	-9	-9	-9
rs12221193	10	104665267	C	downstream_gene_variant	BORCS7-ASMT	Low	0.8882	0.8874	-9	0.8954	-9	◎	0.8993	0.8862	-9	◎	0.8991	◎	◎	0.889	◎	0.8947	0.8895	0.8977	0.8984
rs185575325	10	104665997	G	downstream_gene_variant	BORCS7-ASMT	High	-9	-9	0.8969	-9	0.8752	◎	-9	-9	0.8845	◎	-9	◎	◎	-9	◎	-9	-9	-9	-9
rs185575325	10	104665997	G	downstream_gene_variant	BORCS7-ASMT	Low	0.8888	0.8879	-9	0.8958	-9	◎	0.8999	0.8871	-9	◎	0.8995	◎	◎	0.8896	◎	0.8952	0.89	0.8982	0.8989
rs77180047	10	104666757	A	intergenic_region	BORCS7-ASMT-CNNM2	High	-9	-9	0.8946	-9	0.8725	◎	-9	-9	0.8813	◎	-9	◎	◎	-9	◎	-9	-9	-9	-9
rs77180047	10	104666757	A	intergenic_region	BORCS7-ASMT-CNNM2	Low	0.8862	0.8856	-9	0.8937	-9	◎	0.8974	0.8847	-9	◎	0.8975	◎	◎	0.8866	◎	0.8929	0.8877	0.8966	0.8972
rs7475853	10	104673097	A	upstream_gene_variant	CNNM2	High	-9	-9	0.8946	-9	0.8736	◎	-9	-9	0.8822	◎	-9	◎	◎	-9	◎	-9	-9	-9	-9
rs7475853	10	104673097	A	upstream_gene_variant	CNNM2	Low	0.8863	0.8857	-9	0.8936	-9	◎	0.8975	0.8843	-9	◎	0.8973	◎	◎	0.8857	◎	0.8931	0.8878	0.8962	0.8971
rs866411378	10	104675802	A	upstream_gene_variant	CNNM2	High	-9	-9	0.8966	-9	0.8771	◎	-9	-9	0.8868	◎	-9	◎	◎	-9	◎	-9	-9	-9	-9
rs866411378	10	104675802	A	upstream_gene_variant	CNNM2	Low	0.8896	0.8887	-9	0.8972	-9	◎	0.9001	0.8872	-9	◎	0.8997	◎	◎	0.8871	◎	0.8962	0.8908	0.8974	0.8986
rs12221064	10	104677126	T	upstream_gene_variant	CNNM2	High	-9	-9	0.8949	-9	0.8739	◎	-9	-9	0.8825	◎	-9	◎	◎	-9	◎	-9	-9	-9	-9
rs12221064	10	104677126	T	upstream_gene_variant	CNNM2	Low	0.8865	0.8859	-9	0.8938	-9	◎	0.8977	0.8847	-9	◎	0.8976	◎	◎	0.8858	◎	0.8934	0.8881	0.8963	0.8974
rs2297787	10	104680137	A	intron_variant	CNNM2	High	-9	-9	0.9029	-9	0.8834	◎	-9	-9	0.8917	◎	-9	◎	◎	-9	◎	-9	-9	-9	-9
rs2297787	10	104680137	A	intron_variant	CNNM2	Low	0.8969	0.8958	-9	0.903	-9	-9	0.9079	0.8917	-9	◎	0.9049	◎	-9	0.891	-9	0.9036	0.898	◎	0.9034
rs17115213	10	104681143	G	intron_variant	CNNM2	High	-9	-9	0.8952	-9	0.8739	◎	-9	-9	0.8814	◎	-9	◎	◎	-9	◎	-9	-9	-9	-9
rs17115213	10	104681143	G	intron_variant	CNNM2	Low	0.8862	0.8857	-9	0.8933	-9	◎	0.8975	0.8845	-9	◎	0.8973	◎	◎	0.8851	◎	0.893	0.8878	0.8957	0.8972
rs77602510	10	104682602	A	intron_variant	CNNM2	High	-9	-9	0.8954	-9	0.873	◎	-9	-9	0.8789	◎	-9	◎	◎	-9	◎	-9	-9	-9	-9
rs77602510	10	104682602	A	intron_variant	CNNM2	Low	0.8855	0.885	-9	0.893	-9	◎	0.8977	0.8845	-9	◎	0.8983	◎	◎	0.8853	◎	0.8922	0.8871	0.8968	0.8973
rs78821730	10	104684544	A	intron_variant	CNNM2	High	-9	-9	0.8954	-9	0.873	◎	-9	-9	0.8789	◎	-9	◎	◎	-9	◎	-9	-9	-9	-9
rs78821730	10	104684544	A	intron_variant	CNNM2	Low	0.8855	0.885	-9	0.893	-9	◎	0.8977	0.8845	-9	◎	0.8983	◎	◎	0.8853	◎	0.8922	0.8871	0.8968	0.8973
rs12411886	10	104685299	A	intron_variant	CNNM2	High	-9	-9	0.8952	-9	0.8723	◎	-9	-9	0.8786	◎	-9	◎	◎	-9	◎	-9	-9	-9	-9
rs12411886	10	104685299	A	intron_variant	CNNM2	Low	0.8852	0.8846	-9	0.8926	-9	◎	0.8973	0.8842	-9	◎	0.8981	◎	◎	0.8852	◎	0.8921	0.8867	0.8965	0.8971
rs10509759	10	104689665	T	downstream_gene_variant	CNNM2	High	-9	-9	0.8951	-9	0.8729	◎	-9	-9	0.8787	◎	-9	◎	◎	-9	◎	-9	-9	-9	-9
rs10509759	10	104689665	T	downstream_gene_variant	CNNM2	Low	0.8853	0.8848	-9	0.8927	-9	◎	0.8975	0.8842	-9	◎	0.898	◎	◎	0.885	◎	0.892	0.8868	0.8965	0.897
rs112699822	10	104692633	A	intron_variant	CNNM2	High	-9	-9	0.8951	-9	0.8729	◎	-9	-9	0.8787	◎	-9	◎	◎	-9	◎	-9	-9	-9	-9
rs112699822	10	104692633	A	intron_variant	CNNM2	Low	0.8853	0.8848	-9	0.8927	-9	◎	0.8975	0.8842	-9	◎	0.898	◎	◎	0.885	◎	0.892	0.8868	0.8965	0.897
rs112314091	10	104694654	A	intron_variant	CNNM2	High	-9	-9	0.8951	-9	0.8729	◎	-9	-9	0.8787	◎	-9	◎	◎	-9	◎	-9	-9	-9	-9
rs112314091	10	104694654	A	intron_variant	CNNM2	Low	0.8853	0.8848	-9	0.8927	-9	◎	0.8975	0.8842	-9	◎	0.898	◎	◎	0.885	◎	0.892	0.8868	0.8965	0.897
rs757649586	10	104696990	A	intron_variant	CNNM2	High	-9	-9	0.8951	-9	0.8729	◎	-9	-9	0.8787	◎	-9	◎	◎	-9	◎	-9	-9	-9	-9
rs757649586	10	104696990	A	intron_variant	CNNM2	Low	0.8853	0.8848	-9	0.8927	-9	◎	0.8975	0.8842	-9	◎	0.898	◎	◎	0.885	◎	0.892	0.8868	0.8965	0.897
rs5011520	10	104697516	A	intron_variant	CNNM2	High	-9	-9	0.8951	-9	0.8729	◎	-9	-9	0.8787	◎	-9	◎	◎	-9	◎	-9	-9	-9	-9
rs5011520	10	104697516	A	intron_variant	CNNM2	Low	0.8853	0.8848	-9	0.8927	-9	◎	0.8975	0.8842	-9	◎	0.898	◎	◎	0.885	◎	0.892	0.8868	0.8965	0.897
rs11191472	10	104707016	T	intron_variant	CNNM2	High	-9	-9	0.8931	-9	0.8707	◎	-9	-9	0.8758	◎	◎	◎	◎	-9	◎	-9	-9	-9	-9
rs11191472	10	104707016	T	intron_variant	CNNM2	Low	0.8834	0.883	-9	0.891	-9	◎	0.8955	0.8829	-9	◎	0.8962	◎	◎	0.8833	◎	0.8902	0.885	0.895	0.8953
rs10883806	10	104713076	T	intron_variant	CNNM2	High	-9	-9	0.8929	-9	0.8709	◎	-9	-9	0.8758	◎	◎	◎	◎	-9	◎	-9	-9	-9	-9
rs10883806	10	104713076	T	intron_variant	CNNM2	Low	0.8834	0.883	-9	0.891	-9	◎	0.8956	0.883	-9	◎	0.8963	◎	◎	0.883	◎	0.8902	0.885	0.895	0.8951
rs11191474	10	104713113	C	intron_variant	CNNM2	High	-9	-9	0.8926	-9	0.8711	◎	-9	-9	0.8759	◎	◎	◎	◎	-9	◎	-9	-9	-9	-9
rs11191474	10	104713113	C	intron_variant	CNNM2	Low	0.8831	0.8827	-9	0.8907	-9	◎	0.8953	0.8828	-9	◎	0.896	◎	◎	0.8827	◎	0.8899	0.8849	0.8948	0.8948
rs11191475	10	104713162	T	intron_variant	CNNM2	High	-9	-9	0.8929	-9	0.8709	◎	-9	-9	0.8758	◎	◎	◎	◎	-9	◎	-9	-9	-9	-9
rs11191475	10	104713162	T	intron_variant	CNNM2	Low	0.8834	0.883	-9	0.891	-9	◎	0.8956	0.883	-9	◎	0.8963	◎	◎	0.883	◎	0.8902	0.885	0.895	0.8951
rs12413409	10	104719096	A	intron_variant	CNNM2	High	-9	-9	0.8926	-9	0.8705	◎	-9	-9	0.8755	◎	◎	◎	◎	-9	◎	-9	-9	-9	-9
rs12413409	10	104719096	A	intron_variant	CNNM2	Low	0.8831	0.8825	-9	0.8904	-9	◎	0.8949	0.8826	-9	◎	0.8956	◎	◎	0.8829	◎	0.8899	0.8845	0.8944	0.8945
rs10883808	10	104721126	T	intron_variant	CNNM2	High	-9	-9	0.8929	-9	0.8709	◎	-9	-9	0.8758	◎	◎	◎	◎	-9	◎	-9	-9	-9	-9
rs10883808	10	104721126	T	intron_variant	CNNM2	Low	0.8834	0.883	-9	0.891	-9	◎	0.8956	0.883	-9	◎	0.8963	◎	◎	0.883	◎	0.8902	0.885	0.895	0.8951
rs78260931	10	104721962	C	intron_variant	CNNM2	High	-9	-9	0.8929	-9	0.8709	◎	-9	-9	0.8758	◎	◎	◎	◎	-9	◎	-9	-9	-9	-9
rs78260931	10	104721962	C	intron_variant	CNNM2	Low	0.8834	0.883	-9	0.891	-9	◎	0.8956	0.883	-9	◎	0.8963	◎	◎	0.883	◎	0.8902	0.885	0.895	0.8951
rs11191479	10	104723620	C	intron_variant	CNNM2	High	-9	-9	0.8936	-9	0.8713	◎	-9	-9	0.8763	◎	◎	◎	◎	-9	◎	-9	-9	-9	-9
rs11191479	10	104723620	C	intron_variant	CNNM2	Low	0.8841	0.8835	-9	0.8915	-9	◎	0.8963	0.8836	-9	◎	0.8969	◎	◎	0.8836	◎	0.8908	0.8856	0.8957	0.8958
rs11191484	10	104729249	A	intron_variant	CNNM2	High	-9	-9	0.8935	-9	0.8713	◎	-9	-9	0.8763	◎	◎	◎	◎	-9	◎	-9	-9	-9	-9
rs11191484	10	104729249	A	intron_variant	CNNM2	Low	0.884	0.8834	-9	0.8914	-9	◎	0.8962	0.8836	-9	◎	0.8969	◎	◎	0.8836	◎	0.8907	0.8856	0.8957	0.8957
rs75533799	10	104733275	G	intron_variant	CNNM2	High	-9	-9	◎	-9	0.8933	◎	◎	-9	0.8967	◎	◎	◎	◎	◎	◎	-9	-9	-9	◎
rs75533799	10	104733275	G	intron_variant	CNNM2	Low	0.9072	0.906	-9	◎	-9	-9	◎	◎	-9	-9	◎	-9	-9	-9	-9	0.9125	0.9072	◎	◎
rs11191488	10	104735236	AC	intron_variant	CNNM2	High	-9	-9	0.8935	-9	0.8713	◎	-9	-9	0.8763	◎	◎	◎	◎	-9	◎	-9	-9	-9	-9
rs11191488	10	104735236	AC	intron_variant	CNNM2	Low	0.884	0.8834	-9	0.8914	-9	◎	0.8962	0.8836	-9	◎	0.8969	◎	◎	0.8836	◎	0.8907	0.8856	0.8957	0.8957
rs145010450	10	104737697	TG	intron_variant	CNNM2	High	-9	-9	0.8935	-9	0.8713	◎	-9	-9	0.8763	◎	◎	◎	◎	-9	◎	-9	-9	-9	-9
rs145010450	10	104737697	TG	intron_variant	CNNM2	Low	0.884	0.8834	-9	0.8914	-9	◎	0.8962	0.8836	-9	◎	0.8969	◎	◎	0.8836	◎	0.8907	0.8856	0.8957	0.8957
rs10883815	10	104739179	C	intron_variant	CNNM2	High	-9	-9	0.8935	-9	0.8713	◎	-9	-9	0.8761	◎	◎	◎	◎	-9	◎	-9	-9	-9	-9
rs10883815	10	104739179	C	intron_variant	CNNM2	Low	0.884	0.8833	-9	0.8913	-9	◎	0.8961	0.8835	-9	◎	0.8968	◎	◎	0.8835	◎	0.8906	0.8855	0.8956	0.8956
rs550634599	10	104739677	AT	intron_variant	CNNM2	High	-9	-9	0.8935	-9	0.8675	◎	◎	-9	0.8724	0.8487	◎	◎	◎	-9	0.8752	-9	-9	-9	-9
rs550634599	10	104739677	AT	intron_variant	CNNM2	Low	0.8853	0.8841	-9	0.8935	-9	◎	0.8973	0.8891	-9	◎	0.9013	◎	◎	0.8885	◎	0.8904	0.8861	0.8963	0.8974
rs112390216	10	104741031	T	intron_variant	CNNM2	High	-9	-9	0.8934	-9	0.871	◎	-9	-9	0.876	◎	◎	◎	◎	-9	◎	-9	-9	-9	-9
rs112390216	10	104741031	T	intron_variant	CNNM2	Low	0.8838	0.8831	-9	0.8911	-9	◎	0.8959	0.8832	-9	◎	0.8966	◎	◎	0.8835	◎	0.8904	0.8853	0.8953	0.8955
rs3902934	10	104746649	G	intron_variant	CNNM2	High	-9	-9	◎	◎	0.9018	◎	◎	-9	◎	◎	◎	◎	-9	-9	◎	-9	-9	-9	◎
rs3902934	10	104746649	G	intron_variant	CNNM2	Low	0.9151	0.9125	◎	◎	-9	-9	◎	◎	-9	-9	◎	-9	-9	-9	-9	◎	0.9136	◎	◎
rs77860422	10	104748009	A	intron_variant	CNNM2	High	-9	-9	0.8946	-9	0.8714	◎	-9	-9	0.8771	◎	◎	◎	◎	-9	◎	-9	-9	-9	-9
rs77860422	10	104748009	A	intron_variant	CNNM2	Low	0.8848	0.884	-9	0.8921	-9	◎	0.8969	0.8848	-9	◎	0.8978	◎	◎	0.8852	◎	0.8912	0.8862	0.8961	0.8964
rs1890184	10	104748459	C	intron_variant	CNNM2	High	-9	-9	◎	◎	0.9017	◎	◎	-9	◎	◎	◎	◎	-9	-9	◎	-9	-9	-9	◎
rs1890184	10	104748459	C	intron_variant	CNNM2	Low	0.9147	0.9123	◎	◎	-9	-9	◎	◎	-9	-9	◎	-9	-9	◎	-9	0.9185	0.9133	◎	◎
rs572510752	10	104749244	TA	intron_variant	CNNM2	High	-9	-9	0.8963	-9	0.874	◎	-9	-9	0.8781	◎	-9	◎	◎	-9	◎	-9	-9	-9	-9
rs572510752	10	104749244	TA	intron_variant	CNNM2	Low	0.8863	0.8855	-9	0.893	-9	◎	0.8979	0.8853	-9	◎	0.8986	◎	◎	0.8856	◎	0.8925	0.8877	0.8975	0.8978
rs541745677	10	104749705	CTT	intron_variant	CNNM2	High	-9	-9	0.8918	-9	0.8705	◎	-9	-9	0.8753	◎	◎	◎	◎	-9	◎	-9	-9	-9	-9
rs541745677	10	104749705	CTT	intron_variant	CNNM2	Low	0.8829	0.8822	-9	0.8903	-9	◎	0.8949	0.8822	-9	◎	0.8955	◎	◎	0.8818	◎	0.8897	0.8844	0.8945	0.8942
rs10883816	10	104749725	G	intron_variant	CNNM2	High	-9	-9	◎	◎	0.9019	◎	◎	-9	◎	◎	◎	◎	-9	-9	◎	-9	-9	-9	◎
rs10883816	10	104749725	G	intron_variant	CNNM2	Low	0.9152	0.9126	◎	◎	-9	-9	◎	◎	-9	-9	◎	-9	-9	-9	-9	◎	0.9137	◎	◎
rs10509757	10	104752960	A	intron_variant	CNNM2	High	-9	-9	◎	◎	0.9017	◎	◎	-9	◎	◎	◎	◎	-9	-9	◎	-9	-9	-9	◎
rs10509757	10	104752960	A	intron_variant	CNNM2	Low	0.9147	0.9123	◎	◎	-9	-9	◎	◎	-9	-9	◎	-9	-9	◎	-9	◎	0.9133	◎	◎
rs10883817	10	104755431	A	intron_variant	CNNM2	High	-9	-9	◎	◎	0.9022	◎	◎	-9	◎	◎	◎	◎	-9	-9	◎	-9	-9	-9	◎
rs10883817	10	104755431	A	intron_variant	CNNM2	Low	0.9156	0.9131	◎	◎	-9	-9	◎	◎	-9	-9	◎	-9	-9	-9	-9	◎	0.9142	◎	◎
rs7911789	10	104756374	C	intron_variant	CNNM2	High	-9	-9	◎	◎	0.9018	◎	◎	-9	◎	◎	◎	◎	-9	-9	◎	-9	-9	-9	◎
rs7911789	10	104756374	C	intron_variant	CNNM2	Low	0.9153	0.9128	◎	◎	-9	-9	◎	◎	-9	-9	◎	-9	-9	-9	-9	◎	0.9139	◎	◎
rs11191499	10	104764271	C	intron_variant	CNNM2	High	-9	-9	0.8937	-9	0.871	◎	◎	-9	0.8762	◎	◎	◎	◎	-9	◎	-9	-9	-9	-9
rs11191499	10	104764271	C	intron_variant	CNNM2	Low	0.8839	0.8834	-9	0.8917	-9	◎	0.8967	0.8841	-9	◎	0.8982	◎	◎	0.8848	◎	0.8905	0.8856	0.896	0.8963
rs67908413	10	104764989	C	intron_variant	CNNM2	High	-9	-9	◎	◎	0.9013	◎	◎	-9	◎	◎	◎	◎	◎	-9	◎	-9	-9	-9	◎
rs67908413	10	104764989	C	intron_variant	CNNM2	Low	0.9148	0.9124	◎	◎	-9	-9	◎	◎	-9	-9	◎	-9	-9	-9	-9	◎	0.9135	◎	◎
rs11191502	10	104765494	G	intron_variant	CNNM2	High	-9	-9	0.8927	-9	0.8703	◎	◎	-9	0.8755	◎	◎	◎	◎	-9	◎	-9	-9	-9	-9
rs11191502	10	104765494	G	intron_variant	CNNM2	Low	0.8832	0.8827	-9	0.8908	-9	◎	0.8957	0.8829	-9	◎	0.8965	◎	◎	0.8835	◎	0.8899	0.8848	0.8951	0.8951
rs113554404	10	104766120	T	intron_variant	CNNM2	High	-9	-9	0.8928	-9	0.8699	◎	◎	-9	0.8753	◎	◎	◎	◎	-9	◎	-9	-9	-9	-9
rs113554404	10	104766120	T	intron_variant	CNNM2	Low	0.8829	0.8824	-9	0.8907	-9	◎	0.8957	0.8829	-9	◎	0.8972	◎	◎	0.884	◎	0.8895	0.8846	0.8951	0.8953
rs11191505	10	104766891	T	intron_variant	CNNM2	High	-9	-9	0.8928	-9	0.8699	◎	◎	-9	0.8753	◎	◎	◎	◎	-9	◎	-9	-9	-9	-9
rs11191505	10	104766891	T	intron_variant	CNNM2	Low	0.8829	0.8824	-9	0.8907	-9	◎	0.8957	0.8829	-9	◎	0.8972	◎	◎	0.884	◎	0.8895	0.8846	0.8951	0.8953
rs74444347	10	104769275	C	intron_variant	CNNM2	High	-9	-9	0.8928	-9	0.8699	◎	◎	-9	0.8753	◎	◎	◎	◎	-9	◎	-9	-9	-9	-9
rs74444347	10	104769275	C	intron_variant	CNNM2	Low	0.8829	0.8824	-9	0.8907	-9	◎	0.8957	0.8829	-9	◎	0.8972	◎	◎	0.884	◎	0.8895	0.8846	0.8951	0.8953
rs12221335	10	104769392	A	intron_variant	CNNM2	High	-9	-9	0.8928	-9	0.8699	◎	◎	-9	0.8753	◎	◎	◎	◎	-9	◎	-9	-9	-9	-9
rs12221335	10	104769392	A	intron_variant	CNNM2	Low	0.8829	0.8824	-9	0.8907	-9	◎	0.8957	0.8829	-9	◎	0.8972	◎	◎	0.884	◎	0.8895	0.8846	0.8951	0.8953
rs11191511	10	104769709	C	intron_variant	CNNM2	High	-9	-9	0.8929	-9	0.8701	◎	◎	-9	0.8755	◎	◎	◎	◎	-9	◎	-9	-9	-9	-9
rs11191511	10	104769709	C	intron_variant	CNNM2	Low	0.8831	0.8825	-9	0.8909	-9	◎	0.8959	0.8831	-9	◎	0.8974	◎	◎	0.884	◎	0.8897	0.8847	0.8953	0.8955
rs11191514	10	104773364	T	intron_variant	CNNM2	High	-9	-9	0.8928	-9	0.8699	◎	◎	-9	0.8753	◎	◎	◎	◎	-9	◎	-9	-9	-9	-9
rs11191514	10	104773364	T	intron_variant	CNNM2	Low	0.8829	0.8824	-9	0.8907	-9	◎	0.8957	0.8829	-9	◎	0.8972	◎	◎	0.884	◎	0.8895	0.8846	0.8951	0.8953
rs77787671	10	104776205	T	intron_variant	CNNM2	High	-9	-9	0.8919	-9	0.869	◎	◎	-9	0.8753	0.8485	◎	◎	◎	-9	◎	-9	-9	-9	-9
rs77787671	10	104776205	T	intron_variant	CNNM2	Low	0.8823	0.8818	-9	0.8904	-9	◎	0.8953	0.8828	-9	◎	0.8969	◎	◎	0.8834	◎	0.8893	0.884	0.8945	0.8948
rs11191515	10	104776527	A	intron_variant	CNNM2	High	-9	-9	0.8919	-9	0.8686	◎	◎	-9	0.8752	0.8482	◎	◎	◎	-9	◎	-9	-9	-9	-9
rs11191515	10	104776527	A	intron_variant	CNNM2	Low	0.8821	0.8816	-9	0.8903	-9	◎	0.8951	0.8825	-9	◎	0.8967	◎	◎	0.8835	◎	0.8892	0.8839	0.8943	0.8949
rs747219957	10	104778443	C	intron_variant	CNNM2	High	-9	-9	0.8917	-9	0.8688	◎	◎	-9	0.8752	0.848	◎	◎	◎	-9	◎	-9	-9	-9	-9
rs747219957	10	104778443	C	intron_variant	CNNM2	Low	0.8822	0.8816	-9	0.8904	-9	◎	0.8953	0.8827	-9	◎	0.897	◎	◎	0.8836	◎	0.8893	0.8839	0.8944	0.8947
rs113970872	10	104778812	T	intron_variant	CNNM2	High	-9	-9	0.8917	-9	0.8688	◎	◎	-9	0.8752	0.848	◎	◎	◎	-9	◎	-9	-9	-9	-9
rs113970872	10	104778812	T	intron_variant	CNNM2	Low	0.8822	0.8816	-9	0.8904	-9	◎	0.8953	0.8827	-9	◎	0.897	◎	◎	0.8836	◎	0.8893	0.8839	0.8944	0.8947
rs11191517	10	104780038	A	intron_variant	CNNM2	High	-9	-9	0.8917	-9	0.8688	◎	◎	-9	0.8752	0.848	◎	◎	◎	-9	◎	-9	-9	-9	-9
rs11191517	10	104780038	A	intron_variant	CNNM2	Low	0.8822	0.8816	-9	0.8904	-9	◎	0.8953	0.8827	-9	◎	0.897	◎	◎	0.8836	◎	0.8893	0.8839	0.8944	0.8947
rs11191519	10	104784918	T	intron_variant	CNNM2	High	-9	-9	0.8932	-9	0.8696	◎	◎	-9	0.8749	◎	◎	◎	◎	-9	◎	-9	-9	-9	-9
rs11191519	10	104784918	T	intron_variant	CNNM2	Low	0.8832	0.8827	-9	0.8913	-9	◎	0.8961	0.8837	-9	◎	0.8976	◎	◎	0.8847	◎	0.89	0.8849	0.8955	0.8958
rs11191521	10	104789475	G	intron_variant	CNNM2	High	-9	-9	0.8931	-9	0.87	◎	◎	-9	0.8755	◎	◎	◎	◎	-9	◎	-9	-9	-9	-9
rs11191521	10	104789475	G	intron_variant	CNNM2	Low	0.883	0.8825	-9	0.8909	-9	◎	0.8958	0.8832	-9	◎	0.8974	◎	◎	0.8842	◎	0.8897	0.8847	0.8954	0.8957
rs11191522	10	104789580	A	intron_variant	CNNM2	High	-9	-9	0.8928	-9	0.87	◎	◎	-9	0.8754	◎	◎	◎	◎	-9	◎	-9	-9	-9	-9
rs11191522	10	104789580	A	intron_variant	CNNM2	Low	0.883	0.8824	-9	0.8908	-9	◎	0.8957	0.8829	-9	◎	0.8972	◎	◎	0.884	◎	0.8896	0.8846	0.8951	0.8954
rs755312871	10	104792250	C	intron_variant	CNNM2	High	-9	-9	0.8932	-9	0.8712	◎	-9	-9	0.8761	◎	◎	◎	◎	-9	◎	-9	-9	-9	-9
rs755312871	10	104792250	C	intron_variant	CNNM2	Low	0.8837	0.8831	-9	0.8912	-9	◎	0.896	0.8833	-9	◎	0.8976	◎	◎	0.8844	◎	0.8901	0.8853	0.8955	0.896
rs1310794852	10	104792418	CT	intron_variant	CNNM2	High	-9	-9	-9	-9	◎	-9	-9	-9	◎	◎	-9	◎	-9	◎	-9	-9	-9	-9	-9
rs1310794852	10	104792418	CT	intron_variant	CNNM2	Low	0.9222	0.9213	-9	◎	-9	-9	◎	◎	-9	-9	◎	-9	-9	-9	-9	◎	0.9214	◎	-9
rs75970938	10	104793648	C	intron_variant	CNNM2	High	-9	-9	0.8934	-9	0.8711	◎	-9	-9	0.8761	◎	◎	◎	◎	-9	◎	-9	-9	-9	-9
rs75970938	10	104793648	C	intron_variant	CNNM2	Low	0.8837	0.8831	-9	0.8913	-9	◎	0.896	0.8833	-9	◎	0.8975	◎	◎	0.8846	◎	0.8901	0.8853	0.8954	0.8962
rs79668541	10	104793904	T	intron_variant	CNNM2	High	-9	-9	0.8934	-9	0.8711	◎	-9	-9	0.8761	◎	◎	◎	◎	-9	◎	-9	-9	-9	-9
rs79668541	10	104793904	T	intron_variant	CNNM2	Low	0.8837	0.8831	-9	0.8913	-9	◎	0.896	0.8833	-9	◎	0.8975	◎	◎	0.8846	◎	0.8901	0.8853	0.8954	0.8962
rs76752100	10	104794086	T	intron_variant	CNNM2	High	-9	-9	0.8941	-9	0.8723	◎	-9	-9	0.8769	◎	◎	◎	◎	-9	◎	-9	-9	-9	-9
rs76752100	10	104794086	T	intron_variant	CNNM2	Low	0.8846	0.884	-9	0.8921	-9	◎	0.897	0.8844	-9	◎	0.8985	◎	◎	0.885	◎	0.891	0.8862	0.8962	0.8969
rs10786733	10	104794947	A	intron_variant	CNNM2	High	-9	-9	◎	◎	0.9023	◎	◎	-9	◎	◎	◎	◎	-9	-9	◎	-9	-9	-9	◎
rs10786733	10	104794947	A	intron_variant	CNNM2	Low	0.9155	0.913	◎	◎	-9	-9	◎	◎	-9	-9	◎	-9	-9	-9	-9	◎	0.9141	◎	◎
rs140473396	10	104795885	GAC	intron_variant	CNNM2	High	-9	-9	0.8896	-9	0.8676	◎	-9	-9	0.8746	◎	◎	◎	◎	-9	◎	-9	-9	-9	-9
rs140473396	10	104795885	GAC	intron_variant	CNNM2	Low	0.8809	0.8803	-9	0.8872	-9	◎	0.8925	0.8773	-9	◎	0.8927	◎	◎	0.8795	◎	0.8866	0.8821	0.8911	0.8915
rs11191531	10	104806898	C	intron_variant	CNNM2	High	-9	-9	0.894	-9	0.8731	◎	-9	-9	0.8779	◎	◎	◎	◎	-9	◎	-9	-9	-9	-9
rs11191531	10	104806898	C	intron_variant	CNNM2	Low	0.8852	0.8847	-9	0.8928	-9	◎	0.8974	0.8845	-9	◎	0.8985	◎	◎	0.8848	◎	0.8916	0.8868	0.897	0.8977
rs12219027	10	104811203	C	intron_variant	CNNM2	High	-9	-9	0.8941	-9	0.8733	◎	-9	-9	0.878	◎	◎	◎	◎	-9	◎	-9	-9	-9	-9
rs12219027	10	104811203	C	intron_variant	CNNM2	Low	0.8853	0.8848	-9	0.8929	-9	◎	0.8976	0.8847	-9	◎	0.8986	◎	◎	0.885	◎	0.8917	0.887	0.8971	0.8977
rs10883823	10	104812331	C	intron_variant	CNNM2	High	-9	-9	◎	◎	0.9025	◎	◎	-9	◎	◎	◎	◎	-9	-9	◎	-9	-9	-9	◎
rs10883823	10	104812331	C	intron_variant	CNNM2	Low	0.9157	0.9133	◎	◎	-9	-9	◎	◎	-9	-9	◎	-9	-9	-9	-9	◎	0.9144	◎	◎
rs10883824	10	104812897	G	intron_variant	CNNM2	High	-9	-9	◎	◎	0.9033	◎	◎	-9	◎	◎	◎	◎	-9	-9	◎	-9	-9	-9	◎
rs10883824	10	104812897	G	intron_variant	CNNM2	Low	0.9161	0.9137	◎	◎	-9	-9	◎	◎	-9	-9	◎	-9	-9	-9	-9	◎	0.9148	◎	◎
rs772071322	10	104814347	G	intron_variant	CNNM2	High	-9	-9	0.8937	-9	0.872	◎	-9	-9	0.8773	◎	◎	◎	◎	-9	◎	-9	-9	-9	-9
rs772071322	10	104814347	G	intron_variant	CNNM2	Low	0.8847	0.8841	-9	0.8918	-9	◎	0.8969	0.8836	-9	◎	0.8977	◎	◎	0.8849	◎	0.891	0.8863	0.8964	0.8971
rs11191534	10	104815827	G	intron_variant	CNNM2	High	-9	-9	0.8943	-9	0.8736	◎	◎	-9	0.878	◎	◎	◎	◎	-9	◎	-9	-9	-9	-9
rs11191534	10	104815827	G	intron_variant	CNNM2	Low	0.8845	0.884	-9	0.892	-9	◎	0.8973	0.8848	-9	◎	0.8976	◎	◎	0.8847	◎	0.8909	0.8862	0.8962	0.8973
rs745753578	10	104815871	A	intron_variant	CNNM2	High	-9	-9	0.8965	-9	0.8743	◎	◎	-9	0.8799	◎	◎	◎	◎	-9	◎	-9	-9	-9	-9
rs745753578	10	104815871	A	intron_variant	CNNM2	Low	0.8872	0.8858	-9	0.8947	-9	◎	0.8993	0.8861	-9	◎	0.9002	◎	◎	0.8854	◎	0.8927	0.8882	0.8983	0.899
rs11191542	10	104824324	A	intron_variant	CNNM2	High	-9	-9	◎	◎	0.904	◎	◎	-9	◎	◎	◎	◎	-9	-9	◎	-9	-9	-9	◎
rs11191542	10	104824324	A	intron_variant	CNNM2	Low	0.9164	0.914	◎	◎	-9	-9	◎	◎	-9	-9	◎	-9	-9	-9	-9	◎	0.9151	◎	◎
rs11191543	10	104824387	A	intron_variant	CNNM2	High	-9	-9	0.8935	-9	0.8729	◎	-9	-9	0.8772	◎	◎	◎	◎	-9	◎	-9	-9	-9	-9
rs11191543	10	104824387	A	intron_variant	CNNM2	Low	0.8845	0.884	-9	0.8921	-9	◎	0.8964	0.8836	-9	◎	0.8975	◎	◎	0.8834	◎	0.8909	0.8861	0.8959	0.8968
rs3781285	10	104825665	G	intron_variant	CNNM2	High	-9	-9	0.8937	-9	0.8727	◎	-9	-9	0.8771	◎	◎	◎	◎	-9	◎	-9	-9	-9	-9
rs3781285	10	104825665	G	intron_variant	CNNM2	Low	0.8844	0.8839	-9	0.8921	-9	◎	0.8963	0.8835	-9	◎	0.8974	◎	◎	0.8836	◎	0.8909	0.8861	0.8958	0.8971
rs773933200	10	104828026	G	intron_variant	CNNM2	High	-9	-9	0.8933	-9	0.8732	◎	-9	-9	0.8776	◎	◎	◎	◎	-9	◎	-9	-9	-9	-9
rs773933200	10	104828026	G	intron_variant	CNNM2	Low	0.885	0.8844	-9	0.8928	-9	◎	0.897	0.8847	-9	◎	0.8979	◎	◎	0.8842	◎	0.8916	0.8866	0.8969	0.897
rs1926032	10	104829469	T	intron_variant	CNNM2	High	-9	-9	0.8984	-9	0.8784	◎	-9	-9	0.8836	◎	-9	◎	◎	-9	◎	-9	-9	-9	-9
rs1926032	10	104829469	T	intron_variant	CNNM2	Low	0.8902	0.8891	-9	0.8969	-9	◎	0.9015	0.8876	-9	◎	0.9029	◎	◎	0.8898	◎	0.8962	0.8916	0.9013	0.9008
rs10883826	10	104830819	G	intron_variant	CNNM2	High	-9	-9	-9	◎	◎	◎	◎	-9	◎	◎	◎	◎	-9	-9	◎	-9	-9	-9	◎
rs10883826	10	104830819	G	intron_variant	CNNM2	Low	0.9185	0.9161	◎	◎	-9	-9	◎	◎	-9	-9	-9	-9	-9	-9	-9	◎	0.9171	◎	◎
rs943037	10	104835919	T	synonymous_variant	CNNM2	High	-9	-9	0.8937	-9	0.873	◎	-9	-9	0.8774	◎	◎	◎	◎	-9	◎	-9	-9	-9	-9
rs943037	10	104835919	T	synonymous_variant	CNNM2	Low	0.8849	0.8843	-9	0.8926	-9	◎	0.897	0.8844	-9	◎	0.8983	◎	◎	0.8847	◎	0.8914	0.8866	0.8966	0.8973
rs943036	10	104836047	C	intron_variant	CNNM2	High	-9	-9	-9	◎	0.905	◎	◎	-9	◎	◎	◎	◎	-9	-9	◎	-9	-9	-9	◎
rs943036	10	104836047	C	intron_variant	CNNM2	Low	0.9172	0.9147	◎	◎	-9	-9	◎	◎	-9	-9	◎	-9	-9	-9	-9	◎	0.9159	◎	◎
rs943035	10	104839152	C	downstream_gene_variant	CNNM2	High	-9	-9	-9	◎	◎	◎	◎	-9	◎	◎	◎	◎	-9	-9	◎	-9	-9	-9	◎
rs943035	10	104839152	C	downstream_gene_variant	CNNM2	Low	0.9173	0.9148	◎	◎	-9	-9	◎	◎	-9	-9	◎	-9	-9	-9	-9	◎	0.9161	◎	◎
rs12219901	10	104840967	G	downstream_gene_variant	CNNM2	High	-9	-9	0.8937	-9	0.873	◎	-9	-9	0.8774	◎	◎	◎	◎	-9	◎	-9	-9	-9	-9
rs12219901	10	104840967	G	downstream_gene_variant	CNNM2	Low	0.8849	0.8843	-9	0.8926	-9	◎	0.897	0.8844	-9	◎	0.8983	◎	◎	0.8847	◎	0.8914	0.8866	0.8966	0.8973
rs7921574	10	104840970	C	downstream_gene_variant	CNNM2	High	-9	-9	-9	◎	0.9055	◎	◎	-9	◎	◎	◎	◎	-9	-9	◎	-9	-9	-9	◎
rs7921574	10	104840970	C	downstream_gene_variant	CNNM2	Low	0.917	0.9145	◎	◎	-9	-9	◎	◎	-9	-9	◎	-9	-9	-9	-9	◎	0.9158	◎	◎
rs10458729	10	104841479	T	downstream_gene_variant	CNNM2	High	-9	-9	0.8941	-9	0.873	◎	-9	-9	0.8775	◎	◎	◎	◎	-9	◎	-9	-9	-9	-9
rs10458729	10	104841479	T	downstream_gene_variant	CNNM2	Low	0.8852	0.8846	-9	0.8928	-9	◎	0.8973	0.8846	-9	◎	0.8985	◎	◎	0.885	◎	0.8916	0.8868	0.8968	0.8975
rs7092200	10	104844872	C	downstream_gene_variant	NT5C2	High	-9	-9	-9	◎	◎	◎	◎	-9	◎	◎	◎	◎	-9	-9	◎	-9	-9	-9	◎
rs7092200	10	104844872	C	downstream_gene_variant	NT5C2	Low	0.9172	0.9147	◎	◎	-9	-9	◎	◎	-9	-9	◎	-9	-9	-9	-9	◎	0.916	◎	◎
rs11191548	10	104846178	C	downstream_gene_variant	NT5C2	High	-9	-9	0.8941	-9	0.873	◎	-9	-9	0.8782	◎	◎	◎	◎	-9	◎	-9	-9	-9	-9
rs11191548	10	104846178	C	downstream_gene_variant	NT5C2	Low	0.885	0.8845	-9	0.8927	-9	◎	0.897	0.8846	-9	◎	0.8986	◎	◎	0.885	◎	0.8917	0.8867	0.8966	0.8973
rs8139	10	104848123	A	3_prime_UTR_variant	NT5C2	High	-9	-9	-9	◎	0.9047	◎	◎	-9	◎	◎	◎	◎	-9	-9	◎	-9	-9	-9	◎
rs8139	10	104848123	A	3_prime_UTR_variant	NT5C2	Low	0.9168	0.9143	◎	◎	-9	-9	◎	◎	-9	-9	◎	-9	-9	-9	-9	◎	0.9156	◎	◎
rs10430665	10	104848430	T	3_prime_UTR_variant	NT5C2	High	-9	-9	0.8933	-9	0.8717	◎	-9	-9	0.8772	◎	◎	◎	◎	-9	◎	-9	-9	-9	-9
rs10430665	10	104848430	T	3_prime_UTR_variant	NT5C2	Low	0.8842	0.8836	-9	0.8914	-9	◎	0.8963	0.8837	-9	◎	0.8973	◎	◎	0.884	◎	0.8908	0.8859	0.896	0.8962
rs10786736	10	104849116	C	3_prime_UTR_variant	NT5C2	High	-9	-9	0.8932	-9	0.8719	◎	-9	-9	0.8772	◎	◎	◎	◎	-9	◎	-9	-9	-9	-9
rs10786736	10	104849116	C	3_prime_UTR_variant	NT5C2	Low	0.8842	0.8837	-9	0.8914	-9	◎	0.8964	0.8837	-9	◎	0.8974	◎	◎	0.8839	◎	0.8907	0.8859	0.896	0.896
rs3740387	10	104849468	A	synonymous_variant	NT5C2	High	-9	-9	◎	◎	0.8983	◎	◎	-9	0.9108	◎	◎	◎	◎	◎	◎	-9	-9	-9	◎
rs3740387	10	104849468	A	synonymous_variant	NT5C2	Low	0.911	0.9086	◎	◎	-9	-9	◎	◎	-9	-9	◎	-9	-9	-9	-9	0.9159	0.9101	◎	◎
rs11191551	10	104850835	G	sequence_feature	NT5C2	High	-9	-9	0.8936	-9	0.873	◎	-9	-9	0.8778	◎	◎	◎	◎	-9	◎	-9	-9	-9	-9
rs11191551	10	104850835	G	sequence_feature	NT5C2	Low	0.8848	0.8843	-9	0.8924	-9	◎	0.897	0.8846	-9	◎	0.8982	◎	◎	0.8842	◎	0.8914	0.8865	0.8966	0.897
rs17094683	10	104851301	T	sequence_feature	NT5C2	High	-9	-9	0.8932	-9	0.8721	◎	-9	-9	0.8774	◎	◎	◎	◎	-9	◎	-9	-9	-9	-9
rs17094683	10	104851301	T	sequence_feature	NT5C2	Low	0.8843	0.8838	-9	0.8918	-9	◎	0.8964	0.8841	-9	◎	0.8977	◎	◎	0.8839	◎	0.891	0.886	0.8961	0.8966
rs12217501	10	104851889	C	intron_variant	NT5C2	High	-9	-9	0.8927	-9	0.871	◎	-9	-9	0.8769	◎	◎	◎	◎	-9	◎	-9	-9	-9	-9
rs12217501	10	104851889	C	intron_variant	NT5C2	Low	0.8835	0.8829	-9	0.8906	-9	◎	0.8956	0.883	-9	◎	0.8967	◎	◎	0.8833	◎	0.8901	0.8852	0.8953	0.8956
rs12220743	10	104851912	T	intron_variant	NT5C2	High	-9	-9	0.8927	-9	0.871	◎	-9	-9	0.8769	◎	◎	◎	◎	-9	◎	-9	-9	-9	-9
rs12220743	10	104851912	T	intron_variant	NT5C2	Low	0.8835	0.8829	-9	0.8906	-9	◎	0.8956	0.883	-9	◎	0.8967	◎	◎	0.8833	◎	0.8901	0.8852	0.8953	0.8956
rs12412038	10	104856162	A	intron_variant	NT5C2	High	-9	-9	0.8933	-9	0.8719	◎	-9	-9	0.8771	◎	◎	◎	◎	-9	◎	-9	-9	-9	-9
rs12412038	10	104856162	A	intron_variant	NT5C2	Low	0.8842	0.8836	-9	0.8918	-9	◎	0.8963	0.8837	-9	◎	0.8977	◎	◎	0.8842	◎	0.8909	0.8859	0.896	0.8969
rs3215816	10	104856764	C	intron_variant	NT5C2	High	-9	-9	0.8933	-9	0.8719	◎	-9	-9	0.8771	◎	◎	◎	◎	-9	◎	-9	-9	-9	-9
rs3215816	10	104856764	C	intron_variant	NT5C2	Low	0.8842	0.8836	-9	0.8918	-9	◎	0.8963	0.8837	-9	◎	0.8977	◎	◎	0.8842	◎	0.8909	0.8859	0.896	0.8969
rs11191555	10	104857523	C	intron_variant	NT5C2	High	-9	-9	0.8933	-9	0.8723	◎	-9	-9	0.8773	◎	◎	◎	◎	-9	◎	-9	-9	-9	-9
rs11191555	10	104857523	C	intron_variant	NT5C2	Low	0.8844	0.8838	-9	0.892	-9	◎	0.8965	0.884	-9	◎	0.898	◎	◎	0.8842	◎	0.8911	0.8861	0.8963	0.8969
rs370574766	10	104861271	A	sequence_feature	NT5C2	High	-9	-9	0.9026	-9	0.8857	-9	-9	-9	0.8899	◎	-9	-9	-9	-9	◎	-9	-9	-9	-9
rs370574766	10	104861271	A	sequence_feature	NT5C2	Low	0.8967	0.8965	-9	0.9028	-9	◎	0.9064	0.8939	-9	-9	◎	◎	◎	◎	-9	0.9045	0.898	◎	◎
rs11191557	10	104864614	G	sequence_feature	NT5C2	High	-9	-9	0.8931	-9	0.872	◎	-9	-9	0.8771	◎	◎	◎	◎	-9	◎	-9	-9	-9	-9
rs11191557	10	104864614	G	sequence_feature	NT5C2	Low	0.8842	0.8836	-9	0.8918	-9	◎	0.8963	0.8838	-9	◎	0.8978	◎	◎	0.8839	◎	0.8909	0.8859	0.8961	0.8967
rs11191558	10	104864678	A	sequence_feature	NT5C2	High	-9	-9	0.8931	-9	0.872	◎	-9	-9	0.8771	◎	◎	◎	◎	-9	◎	-9	-9	-9	-9
rs11191558	10	104864678	A	sequence_feature	NT5C2	Low	0.8842	0.8836	-9	0.8918	-9	◎	0.8963	0.8838	-9	◎	0.8978	◎	◎	0.8839	◎	0.8909	0.8859	0.8961	0.8967
rs11191559	10	104867686	T	intron_variant	NT5C2	High	-9	-9	0.8925	-9	0.8714	◎	-9	-9	0.8769	◎	◎	◎	◎	-9	◎	-9	-9	-9	-9
rs11191559	10	104867686	T	intron_variant	NT5C2	Low	0.8838	0.8833	-9	0.8916	-9	◎	0.8961	0.8837	-9	◎	0.8975	◎	◎	0.884	◎	0.8907	0.8855	0.8959	0.8966
rs11191560	10	104869038	C	intron_variant	NT5C2	High	-9	-9	0.8923	-9	0.8718	◎	-9	-9	0.8765	◎	◎	◎	◎	-9	◎	-9	-9	-9	-9
rs11191560	10	104869038	C	intron_variant	NT5C2	Low	0.8837	0.8831	-9	0.8914	-9	◎	0.8958	0.8834	-9	◎	0.8973	◎	◎	0.883	◎	0.8903	0.8854	0.8955	0.8962
rs12413046	10	104871204	G	intron_variant	NT5C2	High	-9	-9	0.8931	-9	0.8721	◎	-9	-9	0.8771	◎	◎	◎	◎	-9	◎	-9	-9	-9	-9
rs12413046	10	104871204	G	intron_variant	NT5C2	Low	0.8842	0.8837	-9	0.8919	-9	◎	0.8964	0.8839	-9	◎	0.8978	◎	◎	0.884	◎	0.8909	0.8859	0.8961	0.8967
rs10883832	10	104871279	G	intron_variant	NT5C2	High	-9	-9	0.8931	-9	0.8721	◎	-9	-9	0.8771	◎	◎	◎	◎	-9	◎	-9	-9	-9	-9
rs10883832	10	104871279	G	intron_variant	NT5C2	Low	0.8842	0.8837	-9	0.8919	-9	◎	0.8964	0.8839	-9	◎	0.8978	◎	◎	0.884	◎	0.8909	0.8859	0.8961	0.8967
rs9633712	10	104873761	C	intron_variant	NT5C2	High	-9	-9	0.8948	-9	0.872	◎	-9	-9	0.8774	◎	◎	◎	◎	-9	◎	-9	-9	-9	-9
rs9633712	10	104873761	C	intron_variant	NT5C2	Low	0.8852	0.8847	-9	0.8932	-9	◎	0.8977	0.8852	-9	◎	0.8985	◎	◎	0.8858	◎	0.8923	0.887	0.8973	0.8986
rs79082900	10	104877302	C	intron_variant	NT5C2	High	-9	-9	0.8933	-9	0.8719	◎	-9	-9	0.8771	◎	◎	◎	◎	-9	◎	-9	-9	-9	-9
rs79082900	10	104877302	C	intron_variant	NT5C2	Low	0.8842	0.8837	-9	0.8919	-9	◎	0.8963	0.8838	-9	◎	0.8977	◎	◎	0.8842	◎	0.8909	0.8859	0.8961	0.897
rs11191564	10	104878543	T	intron_variant	NT5C2	High	-9	-9	0.8933	-9	0.8719	◎	-9	-9	0.8771	◎	◎	◎	◎	-9	◎	-9	-9	-9	-9
rs11191564	10	104878543	T	intron_variant	NT5C2	Low	0.8842	0.8837	-9	0.8919	-9	◎	0.8963	0.8838	-9	◎	0.8977	◎	◎	0.8842	◎	0.8909	0.8859	0.8961	0.897
rs529049131	10	104879855	CA	intron_variant	NT5C2	High	-9	-9	0.8921	-9	0.8716	◎	-9	-9	0.8765	◎	◎	◎	◎	-9	◎	-9	-9	-9	-9
rs529049131	10	104879855	CA	intron_variant	NT5C2	Low	0.8835	0.8829	-9	0.8913	-9	◎	0.8957	0.8835	-9	◎	0.8971	◎	◎	0.8828	◎	0.8902	0.8852	0.8954	0.8962
rs1060240	10	104883337	G	intron_variant	NT5C2	High	-9	-9	0.8931	-9	0.8721	◎	-9	-9	0.8771	◎	◎	◎	◎	-9	◎	-9	-9	-9	-9
rs1060240	10	104883337	G	intron_variant	NT5C2	Low	0.8842	0.8837	-9	0.8919	-9	◎	0.8964	0.8839	-9	◎	0.8978	◎	◎	0.884	◎	0.8909	0.8859	0.8961	0.8967
rs10883835	10	104884208	C	intron_variant	NT5C2	High	-9	-9	0.8931	-9	0.8721	◎	-9	-9	0.8771	◎	◎	◎	◎	-9	◎	-9	-9	-9	-9
rs10883835	10	104884208	C	intron_variant	NT5C2	Low	0.8842	0.8837	-9	0.8919	-9	◎	0.8964	0.8839	-9	◎	0.8978	◎	◎	0.884	◎	0.8909	0.8859	0.8961	0.8967
rs11191568	10	104886374	A	intron_variant	NT5C2	High	-9	-9	0.8933	-9	0.8719	◎	-9	-9	0.8771	◎	◎	◎	◎	-9	◎	-9	-9	-9	-9
rs11191568	10	104886374	A	intron_variant	NT5C2	Low	0.8842	0.8837	-9	0.8919	-9	◎	0.8963	0.8838	-9	◎	0.8977	◎	◎	0.8842	◎	0.8909	0.8859	0.8961	0.897
rs112924565	10	104888866	A	intron_variant	NT5C2	High	-9	-9	◎	◎	0.8969	◎	◎	-9	0.9094	◎	◎	◎	◎	◎	◎	-9	-9	-9	◎
rs112924565	10	104888866	A	intron_variant	NT5C2	Low	0.9085	0.906	◎	◎	-9	-9	◎	0.9124	-9	-9	◎	-9	◎	◎	-9	0.9139	0.9072	0.9151	◎
rs732998	10	104897901	C	intron_variant	NT5C2	High	-9	-9	0.893	-9	0.8726	◎	-9	-9	0.877	◎	◎	◎	◎	-9	◎	-9	-9	-9	-9
rs732998	10	104897901	C	intron_variant	NT5C2	Low	0.8844	0.8839	-9	0.8921	-9	◎	0.8965	0.8836	-9	◎	0.8979	◎	◎	0.8839	◎	0.891	0.8861	0.8961	0.8975
rs11191574	10	104898126	T	intron_variant	NT5C2	High	-9	-9	0.8925	-9	0.8712	◎	-9	-9	0.8763	◎	◎	◎	◎	-9	◎	-9	-9	-9	-9
rs11191574	10	104898126	T	intron_variant	NT5C2	Low	0.8835	0.883	-9	0.8911	-9	◎	0.8956	0.8829	-9	◎	0.897	◎	◎	0.8832	◎	0.8902	0.8852	0.8956	0.8965
rs11191575	10	104898337	T	intron_variant	NT5C2	High	-9	-9	0.8925	-9	0.8712	◎	-9	-9	0.8763	◎	◎	◎	◎	-9	◎	-9	-9	-9	-9
rs11191575	10	104898337	T	intron_variant	NT5C2	Low	0.8835	0.883	-9	0.8911	-9	◎	0.8956	0.8829	-9	◎	0.897	◎	◎	0.8832	◎	0.8902	0.8852	0.8956	0.8965
rs79993475	10	104901031	G	intron_variant	NT5C2	High	-9	-9	0.8923	-9	0.8714	◎	-9	-9	0.8763	◎	◎	◎	◎	-9	◎	-9	-9	-9	-9
rs79993475	10	104901031	G	intron_variant	NT5C2	Low	0.8835	0.883	-9	0.8911	-9	◎	0.8956	0.883	-9	◎	0.897	◎	◎	0.883	◎	0.8902	0.8852	0.8956	0.8962
rs12220375	10	104901491	C	intron_variant	NT5C2	High	-9	-9	0.8923	-9	0.8714	◎	-9	-9	0.8763	◎	◎	◎	◎	-9	◎	-9	-9	-9	-9
rs12220375	10	104901491	C	intron_variant	NT5C2	Low	0.8835	0.883	-9	0.8911	-9	◎	0.8956	0.883	-9	◎	0.897	◎	◎	0.883	◎	0.8902	0.8852	0.8956	0.8962
rs138172222	10	104902430	GA	intron_variant	NT5C2	High	-9	-9	0.8923	-9	0.8714	◎	-9	-9	0.8763	◎	◎	◎	◎	-9	◎	-9	-9	-9	-9
rs138172222	10	104902430	GA	intron_variant	NT5C2	Low	0.8835	0.883	-9	0.8911	-9	◎	0.8956	0.883	-9	◎	0.897	◎	◎	0.883	◎	0.8902	0.8852	0.8956	0.8962
rs11191580	10	104906211	C	intron_variant	NT5C2	High	-9	-9	0.894	-9	0.8711	◎	-9	-9	0.8773	◎	-9	◎	◎	-9	◎	-9	-9	-9	-9
rs11191580	10	104906211	C	intron_variant	NT5C2	Low	0.8841	0.8836	-9	0.8911	-9	◎	0.895	0.8835	-9	◎	0.8964	◎	◎	0.8822	◎	0.8905	0.8858	0.8957	0.8968
rs79680647	10	104910959	A	intron_variant	NT5C2	High	-9	-9	0.8877	-9	0.8667	◎	-9	-9	0.873	◎	◎	◎	◎	-9	◎	-9	-9	-9	◎
rs79680647	10	104910959	A	intron_variant	NT5C2	Low	0.8796	0.8786	-9	0.8861	-9	◎	0.8896	0.8825	-9	0.8893	0.8943	◎	◎	0.8766	◎	0.8847	0.8803	0.8886	0.8925
rs11191582	10	104913653	A	intron_variant	NT5C2	High	-9	-9	0.8831	-9	0.864	◎	-9	-9	0.8721	◎	◎	◎	0.8594	-9	◎	-9	-9	-9	-9
rs11191582	10	104913653	A	intron_variant	NT5C2	Low	0.8752	0.875	-9	0.8824	-9	0.8727	0.8866	0.8794	-9	0.8861	0.8913	0.874	◎	0.8724	◎	0.8814	0.8764	0.8841	0.8873
rs74233809	10	104913940	C	intron_variant	NT5C2	High	-9	-9	0.8869	-9	0.8675	◎	-9	-9	0.875	◎	◎	◎	◎	-9	◎	-9	-9	-9	◎
rs74233809	10	104913940	C	intron_variant	NT5C2	Low	0.8798	0.8787	-9	0.8864	-9	◎	0.8903	0.8843	-9	◎	0.8958	◎	◎	0.8791	◎	0.8852	0.8806	0.8892	0.8924
rs12416331	10	104928914	A	intron_variant	NT5C2	High	-9	-9	0.8881	-9	0.867	◎	-9	-9	0.8731	◎	◎	◎	◎	-9	◎	-9	-9	-9	◎
rs12416331	10	104928914	A	intron_variant	NT5C2	Low	0.8799	0.8789	-9	0.8867	-9	◎	0.8907	0.8837	-9	◎	0.8958	◎	◎	0.8785	◎	0.8854	0.8806	0.8898	0.8937
rs11191587	10	104929716	C	intron_variant	NT5C2	High	-9	-9	0.8946	-9	0.8728	◎	-9	-9	0.8782	◎	◎	◎	◎	-9	◎	-9	-9	-9	-9
rs11191587	10	104929716	C	intron_variant	NT5C2	Low	0.8852	0.8847	-9	0.8928	-9	◎	0.8977	0.8854	-9	◎	0.8993	◎	◎	0.886	◎	0.8922	0.8869	0.8976	0.8984
rs12219304	10	104931584	C	intron_variant	NT5C2	High	-9	-9	0.8955	-9	0.8756	◎	-9	-9	0.8832	◎	◎	◎	◎	-9	◎	-9	-9	-9	-9
rs12219304	10	104931584	C	intron_variant	NT5C2	Low	0.8857	0.8855	-9	0.8932	-9	◎	0.8988	0.8858	-9	◎	0.9003	◎	◎	0.8861	◎	0.8934	0.8879	0.8974	0.8979
rs11191593	10	104939215	C	intron_variant	NT5C2	High	-9	-9	0.8953	-9	0.8727	◎	-9	-9	0.8787	◎	◎	◎	◎	-9	◎	-9	-9	-9	-9
rs11191593	10	104939215	C	intron_variant	NT5C2	Low	0.8855	0.885	-9	0.8933	-9	◎	0.898	0.8855	-9	◎	0.8993	◎	◎	0.8858	◎	0.8928	0.8872	0.8978	0.8988
rs79237883	10	104940946	C	intron_variant	NT5C2	High	-9	-9	0.8952	-9	0.8725	◎	-9	-9	0.8783	◎	◎	◎	◎	-9	◎	-9	-9	-9	-9
rs79237883	10	104940946	C	intron_variant	NT5C2	Low	0.8853	0.8846	-9	0.893	-9	◎	0.8978	0.8852	-9	◎	0.8991	◎	◎	0.8856	◎	0.8926	0.8869	0.8976	0.8985
rs34747231	10	104942244	G	intron_variant	NT5C2	High	-9	-9	0.8952	-9	0.8725	◎	-9	-9	0.8783	◎	◎	◎	◎	-9	◎	-9	-9	-9	-9
rs34747231	10	104942244	G	intron_variant	NT5C2	Low	0.8853	0.8846	-9	0.893	-9	◎	0.8978	0.8852	-9	◎	0.8991	◎	◎	0.8856	◎	0.8926	0.8869	0.8976	0.8985
rs77420391	10	104945823	A	intron_variant	NT5C2	High	-9	-9	0.8887	-9	0.8695	◎	-9	-9	0.8778	◎	◎	◎	◎	-9	◎	-9	-9	-9	-9
rs77420391	10	104945823	A	intron_variant	NT5C2	Low	0.88	0.8794	-9	0.8869	-9	◎	0.8915	0.8836	-9	◎	0.8966	0.8786	◎	0.8784	◎	0.8862	0.8812	0.8892	0.893
rs761360417	10	104954777	T	upstream_gene_variant	NT5C2	High	-9	-9	0.901	-9	0.8806	◎	-9	-9	0.8844	◎	◎	◎	◎	-9	◎	-9	-9	-9	-9
rs761360417	10	104954777	T	upstream_gene_variant	NT5C2	Low	0.8922	0.8916	-9	0.8996	-9	◎	0.9039	0.8963	-9	◎	◎	◎	◎	◎	◎	0.8967	0.8934	0.9008	0.9046
rs112913898	10	104958900	A	intergenic_region	NT5C2-RPEL1	High	-9	-9	◎	-9	0.8879	-9	-9	-9	0.8933	◎	◎	-9	◎	-9	◎	-9	-9	-9	-9
rs112913898	10	104958900	A	intergenic_region	NT5C2-RPEL1	Low	0.896	0.8957	-9	0.904	-9	◎	◎	0.9014	-9	◎	◎	◎	-9	◎	◎	0.901	0.8974	0.9037	◎
rs11191607	10	104959188	T	intergenic_region	NT5C2-RPEL1	High	-9	-9	◎	-9	0.8929	-9	-9	-9	0.8976	◎	◎	-9	◎	-9	-9	-9	-9	-9	-9
rs11191607	10	104959188	T	intergenic_region	NT5C2-RPEL1	Low	0.9007	0.9007	-9	◎	-9	◎	◎	0.9025	-9	-9	◎	◎	-9	◎	-9	0.9072	0.9029	◎	◎
rs113278154	10	104960464	T	intergenic_region	NT5C2-RPEL1	High	-9	-9	◎	-9	0.8892	◎	-9	-9	0.8921	◎	◎	◎	◎	-9	◎	-9	-9	-9	-9
rs113278154	10	104960464	T	intergenic_region	NT5C2-RPEL1	Low	0.9004	0.9001	-9	0.9095	-9	-9	◎	0.9035	-9	-9	◎	-9	-9	◎	-9	0.9066	0.9022	◎	◎
rs612652	11	1887216	T	upstream_gene_variant	LSP1	High	-9	-9	0.8962	-9	-9	-9	-9	-9	◎	-9	-9	-9	-9	-9	-9	-9	-9	-9	-9
rs612652	11	1887216	T	upstream_gene_variant	LSP1	Low	◎	◎	-9	◎	-9	-9	◎	◎	-9	◎	◎	-9	-9	-9	-9	◎	◎	◎	0.9016
rs1973765	11	1898664	T	upstream_gene_variant	MIR7847	High	-9	-9	0.9067	-9	-9	-9	-9	-9	◎	-9	-9	-9	-9	-9	-9	-9	-9	-9	-9
rs1973765	11	1898664	T	upstream_gene_variant	MIR7847	Low	◎	◎	-9	◎	-9	-9	◎	◎	-9	◎	◎	-9	-9	-9	-9	◎	◎	◎	◎
rs1216743	11	100573120	A	intron_variant	ARHGAP42	High	-9	-9	◎	-9	◎	-9	-9	-9	◎	-9	-9	-9	-9	-9	-9	-9	-9	-9	-9
rs1216743	11	100573120	A	intron_variant	ARHGAP42	Low	1.084	1.085	-9	◎	-9	-9	◎	◎	-9	-9	◎	-9	-9	-9	-9	◎	1.083	◎	1.089
rs12269905	11	100573366	G	intron_variant	ARHGAP42	High	-9	-9	◎	-9	◎	-9	-9	-9	◎	-9	-9	-9	-9	-9	-9	-9	-9	-9	-9
rs12269905	11	100573366	G	intron_variant	ARHGAP42	Low	1.087	1.088	-9	◎	-9	-9	◎	◎	-9	-9	◎	-9	-9	-9	-9	◎	1.086	◎	1.091
rs12288075	11	100573379	T	intron_variant	ARHGAP42	High	-9	-9	◎	-9	◎	-9	-9	-9	◎	-9	-9	-9	-9	-9	◎	-9	-9	-9	-9
rs12288075	11	100573379	T	intron_variant	ARHGAP42	Low	1.087	1.088	-9	◎	-9	-9	◎	◎	-9	-9	◎	-9	-9	-9	-9	◎	1.086	◎	1.091
rs1260178053	11	100573402	C	intron_variant	ARHGAP42	High	-9	-9	◎	-9	◎	-9	-9	-9	◎	-9	-9	-9	-9	-9	-9	-9	-9	-9	-9
rs1260178053	11	100573402	C	intron_variant	ARHGAP42	Low	◎	1.084	-9	◎	-9	-9	◎	◎	-9	◎	◎	-9	-9	◎	-9	◎	◎	◎	◎
rs750534145	11	100573683	G	intron_variant	ARHGAP42	High	-9	-9	◎	-9	◎	-9	-9	-9	◎	-9	-9	-9	-9	-9	◎	-9	-9	-9	-9
rs750534145	11	100573683	G	intron_variant	ARHGAP42	Low	1.087	1.088	-9	◎	-9	-9	◎	◎	-9	-9	◎	-9	-9	-9	-9	◎	1.086	◎	1.091
rs61910467	11	100573688	G	intron_variant	ARHGAP42	High	-9	-9	◎	-9	◎	-9	-9	-9	◎	-9	-9	-9	-9	-9	◎	-9	-9	-9	-9
rs61910467	11	100573688	G	intron_variant	ARHGAP42	Low	1.087	1.088	-9	◎	-9	-9	◎	◎	-9	-9	◎	-9	-9	-9	-9	◎	1.086	◎	1.091
rs7938194	11	100574423	G	intron_variant	ARHGAP42	High	-9	-9	1.091	-9	◎	-9	-9	-9	◎	-9	-9	-9	-9	-9	◎	-9	-9	-9	-9
rs7938194	11	100574423	G	intron_variant	ARHGAP42	Low	1.089	1.09	-9	1.088	-9	-9	◎	◎	-9	◎	◎	-9	-9	◎	-9	1.088	1.088	◎	1.093
rs58897271	11	100575705	G	intron_variant	ARHGAP42	High	-9	-9	1.092	-9	◎	-9	-9	-9	◎	-9	-9	-9	-9	-9	◎	-9	-9	-9	-9
rs58897271	11	100575705	G	intron_variant	ARHGAP42	Low	1.088	1.089	-9	◎	-9	-9	◎	◎	-9	-9	◎	-9	-9	◎	-9	1.087	1.086	◎	1.092
rs10431108	11	100576409	A	intron_variant	ARHGAP42	High	-9	-9	◎	-9	◎	-9	-9	-9	◎	-9	-9	-9	-9	-9	-9	-9	-9	-9	-9
rs10431108	11	100576409	A	intron_variant	ARHGAP42	Low	1.085	1.087	-9	◎	-9	-9	◎	◎	-9	-9	◎	-9	-9	-9	-9	◎	1.085	◎	1.089
rs4754695	11	100576952	A	intron_variant	ARHGAP42	High	-9	-9	◎	-9	◎	-9	-9	-9	◎	-9	-9	-9	-9	-9	◎	-9	-9	-9	-9
rs4754695	11	100576952	A	intron_variant	ARHGAP42	Low	1.087	1.088	-9	◎	-9	-9	◎	◎	-9	-9	◎	-9	-9	-9	-9	1.086	1.086	◎	1.091
rs6590810	11	100578675	G	intron_variant	ARHGAP42	High	-9	-9	◎	-9	◎	-9	-9	-9	◎	-9	-9	-9	-9	-9	-9	-9	-9	-9	-9
rs6590810	11	100578675	G	intron_variant	ARHGAP42	Low	1.085	1.086	-9	◎	-9	-9	◎	◎	-9	-9	◎	-9	-9	-9	-9	◎	1.085	◎	1.09
rs6590811	11	100578884	T	intron_variant	ARHGAP42	High	-9	-9	◎	-9	◎	-9	-9	-9	◎	-9	-9	-9	-9	-9	-9	-9	-9	-9	-9
rs6590811	11	100578884	T	intron_variant	ARHGAP42	Low	1.085	1.087	-9	◎	-9	-9	◎	◎	-9	-9	◎	-9	-9	-9	-9	◎	1.085	◎	1.09
rs1847150	11	100579833	C	intron_variant	ARHGAP42	High	-9	-9	◎	-9	◎	-9	-9	-9	◎	-9	-9	-9	-9	-9	-9	-9	-9	-9	-9
rs1847150	11	100579833	C	intron_variant	ARHGAP42	Low	1.085	1.087	-9	◎	-9	-9	◎	◎	-9	◎	◎	-9	-9	-9	-9	◎	1.085	◎	1.09
rs1847149	11	100579854	T	intron_variant	ARHGAP42	High	-9	-9	◎	-9	◎	-9	-9	-9	◎	-9	-9	-9	-9	-9	-9	-9	-9	-9	-9
rs1847149	11	100579854	T	intron_variant	ARHGAP42	Low	1.085	1.087	-9	◎	-9	-9	◎	◎	-9	◎	◎	-9	-9	-9	-9	◎	1.085	◎	1.09
rs1234988	11	100581320	A	intron_variant	ARHGAP42	High	-9	-9	◎	-9	◎	-9	-9	-9	◎	-9	-9	-9	-9	-9	-9	-9	-9	-9	-9
rs1234988	11	100581320	A	intron_variant	ARHGAP42	Low	1.085	1.087	-9	◎	-9	-9	◎	◎	-9	◎	◎	-9	-9	◎	-9	◎	1.085	◎	1.089
rs72387152	11	100581324	C	intron_variant	ARHGAP42	High	-9	-9	◎	-9	◎	-9	-9	-9	◎	-9	-9	-9	-9	-9	-9	-9	-9	-9	-9
rs72387152	11	100581324	C	intron_variant	ARHGAP42	Low	1.085	1.087	-9	◎	-9	-9	◎	◎	-9	-9	◎	-9	-9	-9	-9	◎	1.085	◎	1.089
rs6590812	11	100582228	A	intron_variant	ARHGAP42	High	-9	-9	◎	-9	◎	-9	-9	-9	◎	-9	-9	-9	-9	-9	-9	-9	-9	-9	-9
rs6590812	11	100582228	A	intron_variant	ARHGAP42	Low	1.085	1.086	-9	◎	-9	-9	◎	◎	-9	-9	◎	-9	-9	-9	-9	◎	1.084	◎	◎
rs2298609	11	100582699	G	intron_variant	ARHGAP42	High	-9	-9	◎	-9	◎	-9	-9	-9	◎	-9	-9	-9	-9	-9	-9	-9	-9	-9	-9
rs2298609	11	100582699	G	intron_variant	ARHGAP42	Low	1.085	1.086	-9	◎	-9	-9	◎	◎	-9	-9	◎	-9	-9	-9	-9	◎	1.084	◎	◎
rs1502284	11	100584150	G	intron_variant	ARHGAP42	High	-9	-9	◎	-9	◎	-9	-9	-9	◎	-9	-9	-9	-9	-9	-9	-9	-9	-9	-9
rs1502284	11	100584150	G	intron_variant	ARHGAP42	Low	◎	1.084	-9	◎	-9	-9	◎	◎	-9	-9	◎	-9	-9	-9	-9	◎	◎	◎	◎
rs908155068	11	100585120	T	intron_variant	ARHGAP42	High	-9	-9	◎	-9	◎	-9	-9	-9	◎	-9	-9	-9	-9	-9	-9	-9	-9	-9	-9
rs908155068	11	100585120	T	intron_variant	ARHGAP42	Low	◎	1.085	-9	◎	-9	-9	◎	◎	-9	-9	◎	-9	-9	-9	-9	◎	◎	◎	◎
rs2455569	11	100585807	C	intron_variant	ARHGAP42	High	-9	-9	◎	-9	◎	-9	-9	-9	◎	-9	-9	-9	-9	-9	-9	-9	-9	-9	-9
rs2455569	11	100585807	C	intron_variant	ARHGAP42	Low	◎	1.084	-9	◎	-9	-9	◎	◎	-9	◎	◎	-9	-9	-9	-9	◎	◎	◎	◎
rs7106603	11	100587092	C	intron_variant	ARHGAP42	High	-9	-9	◎	-9	◎	-9	-9	-9	◎	-9	-9	-9	-9	-9	-9	-9	-9	-9	-9
rs7106603	11	100587092	C	intron_variant	ARHGAP42	Low	◎	1.085	-9	◎	-9	-9	◎	◎	-9	◎	◎	-9	-9	-9	-9	◎	◎	◎	◎
rs7926526	11	100588324	C	intron_variant	ARHGAP42	High	-9	-9	◎	-9	◎	-9	-9	-9	◎	-9	-9	-9	-9	-9	-9	-9	-9	-9	-9
rs7926526	11	100588324	C	intron_variant	ARHGAP42	Low	1.085	1.086	-9	◎	-9	-9	◎	◎	-9	◎	◎	-9	-9	-9	-9	◎	1.084	◎	◎
rs6590814	11	100590270	C	intron_variant	ARHGAP42	High	-9	-9	◎	-9	◎	-9	-9	-9	◎	-9	-9	-9	-9	-9	-9	-9	-9	-9	-9
rs6590814	11	100590270	C	intron_variant	ARHGAP42	Low	1.084	1.085	-9	◎	-9	-9	◎	◎	-9	◎	◎	-9	-9	-9	-9	◎	1.083	◎	◎
rs1313778121	11	100591414	C	intron_variant	ARHGAP42	High	-9	-9	◎	-9	◎	-9	-9	-9	◎	-9	-9	-9	-9	-9	◎	-9	-9	-9	-9
rs1313778121	11	100591414	C	intron_variant	ARHGAP42	Low	1.086	1.088	-9	◎	-9	-9	◎	◎	-9	◎	◎	-9	-9	-9	-9	◎	1.086	◎	1.089
rs4753984	11	100592948	A	intron_variant	ARHGAP42	High	-9	-9	◎	-9	◎	-9	-9	-9	◎	-9	-9	-9	-9	-9	-9	-9	-9	-9	-9
rs4753984	11	100592948	A	intron_variant	ARHGAP42	Low	1.084	1.085	-9	◎	-9	-9	◎	◎	-9	◎	◎	-9	-9	◎	-9	◎	1.083	◎	◎
rs7105451	11	100593443	A	intron_variant	ARHGAP42	High	-9	-9	◎	-9	◎	-9	-9	-9	◎	-9	-9	-9	-9	-9	-9	-9	-9	-9	-9
rs7105451	11	100593443	A	intron_variant	ARHGAP42	Low	1.085	1.086	-9	◎	-9	-9	◎	◎	-9	◎	◎	-9	-9	◎	-9	◎	1.084	◎	1.088
rs633185	11	100593538	C	intron_variant	ARHGAP42	High	-9	-9	◎	-9	◎	-9	-9	-9	◎	-9	-9	-9	-9	-9	-9	-9	-9	-9	-9
rs633185	11	100593538	C	intron_variant	ARHGAP42	Low	1.084	1.085	-9	◎	-9	-9	◎	◎	-9	◎	◎	-9	-9	◎	-9	◎	1.084	◎	◎
rs10128687	11	100594663	G	intron_variant	ARHGAP42	High	-9	-9	◎	-9	◎	-9	-9	-9	◎	-9	-9	-9	-9	-9	-9	-9	-9	-9	-9
rs10128687	11	100594663	G	intron_variant	ARHGAP42	Low	1.084	1.086	-9	◎	-9	-9	◎	◎	-9	◎	◎	-9	-9	-9	-9	◎	1.084	◎	◎
rs7130275	11	100595013	C	intron_variant	ARHGAP42	High	-9	-9	◎	-9	◎	-9	-9	-9	◎	-9	-9	-9	-9	-9	-9	-9	-9	-9	-9
rs7130275	11	100595013	C	intron_variant	ARHGAP42	Low	1.084	1.085	-9	◎	-9	-9	◎	◎	-9	◎	◎	-9	-9	-9	-9	◎	1.083	◎	◎
rs7103397	11	100595418	C	intron_variant	ARHGAP42	High	-9	-9	◎	-9	◎	-9	-9	-9	◎	-9	-9	-9	-9	-9	-9	-9	-9	-9	-9
rs7103397	11	100595418	C	intron_variant	ARHGAP42	Low	1.084	1.085	-9	◎	-9	-9	◎	◎	-9	◎	◎	-9	-9	-9	-9	◎	1.083	◎	◎
rs890040284	11	100595567	C	intron_variant	ARHGAP42	High	-9	-9	◎	-9	◎	-9	-9	-9	◎	-9	-9	-9	-9	-9	-9	-9	-9	-9	-9
rs890040284	11	100595567	C	intron_variant	ARHGAP42	Low	1.084	1.085	-9	◎	-9	-9	◎	◎	-9	◎	◎	-9	-9	-9	-9	◎	1.084	◎	◎
rs7114867	11	100595960	A	intron_variant	ARHGAP42	High	-9	-9	◎	-9	◎	-9	-9	-9	◎	-9	-9	-9	-9	-9	-9	-9	-9	-9	-9
rs7114867	11	100595960	A	intron_variant	ARHGAP42	Low	1.085	1.086	-9	◎	-9	-9	◎	◎	-9	◎	◎	-9	-9	-9	-9	◎	1.084	◎	◎
rs7112041	11	100596336	C	intron_variant	ARHGAP42	High	-9	-9	◎	-9	◎	-9	-9	-9	◎	-9	-9	-9	-9	-9	-9	-9	-9	-9	-9
rs7112041	11	100596336	C	intron_variant	ARHGAP42	Low	1.084	1.085	-9	◎	-9	-9	◎	◎	-9	◎	◎	-9	-9	-9	-9	◎	1.084	◎	◎
rs11224413	11	100596652	C	intron_variant	ARHGAP42	High	-9	-9	◎	-9	◎	-9	-9	-9	◎	-9	-9	-9	-9	-9	-9	-9	-9	-9	-9
rs11224413	11	100596652	C	intron_variant	ARHGAP42	Low	1.084	1.085	-9	◎	-9	-9	◎	◎	-9	◎	◎	-9	-9	-9	-9	◎	1.084	◎	◎
rs7952055	11	100597974	A	intron_variant	ARHGAP42	High	-9	-9	◎	-9	◎	-9	-9	-9	◎	-9	-9	-9	-9	-9	-9	-9	-9	-9	-9
rs7952055	11	100597974	A	intron_variant	ARHGAP42	Low	1.084	1.086	-9	◎	-9	-9	◎	◎	-9	◎	◎	-9	-9	-9	-9	◎	1.084	◎	◎
rs7928576	11	100598981	T	intron_variant	ARHGAP42	High	-9	-9	◎	-9	◎	-9	-9	-9	◎	-9	-9	-9	-9	-9	-9	-9	-9	-9	-9
rs7928576	11	100598981	T	intron_variant	ARHGAP42	Low	1.084	1.085	-9	◎	-9	-9	◎	◎	-9	◎	◎	-9	-9	-9	-9	◎	1.084	◎	◎
rs6590816	11	100601633	A	intron_variant	ARHGAP42	High	-9	-9	◎	-9	◎	-9	-9	-9	◎	-9	-9	-9	-9	-9	◎	-9	-9	-9	-9
rs6590816	11	100601633	A	intron_variant	ARHGAP42	Low	1.086	1.087	-9	◎	-9	-9	◎	◎	-9	◎	◎	-9	-9	-9	-9	◎	1.084	◎	◎
rs12291493	11	100602132	G	intron_variant	ARHGAP42	High	-9	-9	◎	-9	◎	-9	-9	-9	◎	-9	-9	-9	-9	-9	-9	-9	-9	-9	-9
rs12291493	11	100602132	G	intron_variant	ARHGAP42	Low	1.084	1.085	-9	◎	-9	-9	◎	◎	-9	◎	◎	-9	-9	-9	-9	◎	1.084	◎	◎
rs12286062	11	100602175	T	intron_variant	ARHGAP42	High	-9	-9	◎	-9	◎	-9	-9	-9	◎	-9	-9	-9	-9	-9	-9	-9	-9	-9	-9
rs12286062	11	100602175	T	intron_variant	ARHGAP42	Low	1.085	1.086	-9	◎	-9	-9	◎	◎	-9	◎	◎	-9	-9	-9	-9	◎	1.084	◎	◎
rs10895011	11	100602481	G	intron_variant	ARHGAP42	High	-9	-9	◎	-9	◎	-9	-9	-9	◎	-9	-9	-9	-9	-9	-9	-9	-9	-9	-9
rs10895011	11	100602481	G	intron_variant	ARHGAP42	Low	1.084	1.085	-9	◎	-9	-9	◎	◎	-9	◎	◎	-9	-9	-9	-9	◎	1.084	◎	◎
rs11224417	11	100602792	C	intron_variant	ARHGAP42	High	-9	-9	◎	-9	◎	-9	-9	-9	◎	-9	-9	-9	-9	-9	-9	-9	-9	-9	-9
rs11224417	11	100602792	C	intron_variant	ARHGAP42	Low	1.084	1.086	-9	◎	-9	-9	◎	◎	-9	◎	◎	-9	-9	-9	-9	◎	1.084	◎	◎
rs6590817	11	100602975	A	intron_variant	ARHGAP42	High	-9	-9	◎	-9	◎	-9	-9	-9	◎	-9	-9	-9	-9	-9	-9	-9	-9	-9	-9
rs6590817	11	100602975	A	intron_variant	ARHGAP42	Low	◎	1.086	-9	◎	-9	-9	◎	◎	-9	◎	◎	-9	-9	-9	-9	◎	1.084	◎	◎
rs604723	11	100610546	C	intron_variant	ARHGAP42	High	-9	-9	◎	-9	◎	-9	-9	-9	◎	-9	-9	-9	-9	-9	-9	-9	-9	-9	-9
rs604723	11	100610546	C	intron_variant	ARHGAP42	Low	1.085	1.086	-9	◎	-9	-9	◎	◎	-9	◎	◎	-9	-9	-9	-9	◎	1.084	◎	1.089
rs1165996028	11	100611020	G	intron_variant	ARHGAP42	High	-9	-9	◎	-9	◎	-9	-9	-9	◎	-9	-9	-9	-9	-9	-9	-9	-9	-9	-9
rs1165996028	11	100611020	G	intron_variant	ARHGAP42	Low	1.084	1.085	-9	◎	-9	-9	◎	◎	-9	-9	◎	-9	-9	-9	-9	◎	1.084	◎	◎
rs7930157	11	100611171	G	intron_variant	ARHGAP42	High	-9	-9	◎	-9	◎	-9	-9	-9	◎	-9	-9	-9	-9	-9	-9	-9	-9	-9	-9
rs7930157	11	100611171	G	intron_variant	ARHGAP42	Low	1.085	1.086	-9	◎	-9	-9	◎	◎	-9	-9	◎	-9	-9	-9	-9	◎	1.084	◎	◎
rs10686612	11	100613088	CTG	intron_variant	ARHGAP42	High	-9	-9	◎	-9	◎	-9	-9	-9	◎	-9	-9	-9	-9	-9	-9	-9	-9	-9	-9
rs10686612	11	100613088	CTG	intron_variant	ARHGAP42	Low	1.085	1.086	-9	◎	-9	-9	◎	◎	-9	-9	◎	-9	-9	-9	-9	◎	1.084	◎	◎
rs4480510	11	100615288	TGTGC	intron_variant	ARHGAP42	High	-9	-9	◎	-9	◎	-9	-9	-9	◎	-9	-9	-9	-9	-9	-9	-9	-9	-9	-9
rs4480510	11	100615288	TGTGC	intron_variant	ARHGAP42	Low	1.085	1.086	-9	◎	-9	-9	◎	◎	-9	◎	◎	-9	-9	-9	-9	◎	1.084	◎	◎
rs4754697	11	100616571	A	intron_variant	ARHGAP42	High	-9	-9	◎	-9	◎	-9	-9	-9	◎	-9	-9	-9	-9	-9	-9	-9	-9	-9	-9
rs4754697	11	100616571	A	intron_variant	ARHGAP42	Low	1.084	1.085	-9	◎	-9	-9	◎	◎	-9	◎	◎	-9	-9	-9	-9	◎	1.084	◎	◎
rs607562	11	100624538	G	intron_variant	ARHGAP42	High	-9	-9	◎	-9	◎	-9	-9	-9	◎	-9	-9	-9	-9	-9	-9	-9	-9	-9	-9
rs607562	11	100624538	G	intron_variant	ARHGAP42	Low	1.084	1.084	-9	◎	-9	-9	◎	◎	-9	◎	◎	-9	-9	◎	-9	◎	◎	◎	◎
rs4495864	11	100628231	C	intron_variant	ARHGAP42	High	-9	-9	◎	-9	◎	-9	-9	-9	◎	-9	-9	-9	-9	-9	-9	-9	-9	-9	-9
rs4495864	11	100628231	C	intron_variant	ARHGAP42	Low	1.085	1.085	-9	◎	-9	-9	◎	◎	-9	◎	◎	-9	-9	◎	-9	◎	1.084	◎	◎
rs9919648	11	100631500	G	intron_variant	ARHGAP42	High	-9	-9	◎	-9	◎	-9	-9	-9	◎	-9	-9	-9	-9	-9	-9	-9	-9	-9	-9
rs9919648	11	100631500	G	intron_variant	ARHGAP42	Low	◎	1.084	-9	◎	-9	-9	◎	◎	-9	◎	◎	-9	-9	◎	-9	◎	◎	◎	◎
rs4754698	11	100631908	G	intron_variant	ARHGAP42	High	-9	-9	◎	-9	◎	-9	-9	-9	◎	-9	-9	-9	-9	-9	-9	-9	-9	-9	-9
rs4754698	11	100631908	G	intron_variant	ARHGAP42	Low	◎	1.084	-9	◎	-9	-9	◎	◎	-9	◎	◎	-9	-9	◎	-9	◎	◎	◎	◎
rs7125452	11	100633321	A	intron_variant	ARHGAP42	High	-9	-9	◎	-9	◎	-9	-9	-9	◎	-9	-9	-9	-9	-9	-9	-9	-9	-9	-9
rs7125452	11	100633321	A	intron_variant	ARHGAP42	Low	◎	1.084	-9	◎	-9	-9	◎	◎	-9	◎	◎	-9	-9	◎	-9	◎	◎	◎	◎
rs11224435	11	100633664	G	intron_variant	ARHGAP42	High	-9	-9	◎	-9	◎	-9	-9	-9	◎	-9	-9	-9	-9	-9	◎	-9	-9	-9	-9
rs11224435	11	100633664	G	intron_variant	ARHGAP42	Low	1.085	1.085	-9	◎	-9	-9	◎	◎	-9	◎	◎	-9	-9	-9	-9	◎	◎	◎	◎
rs492237	11	100636578	C	intron_variant	ARHGAP42	High	-9	-9	◎	-9	◎	-9	-9	-9	◎	-9	-9	-9	-9	-9	-9	-9	-9	-9	-9
rs492237	11	100636578	C	intron_variant	ARHGAP42	Low	1.084	1.084	-9	◎	-9	-9	◎	◎	-9	◎	◎	-9	-9	◎	-9	◎	◎	◎	◎
rs550939779	11	116883565	CT	intron_variant	SIK3	High	-9	-9	-9	-9	-9	-9	-9	-9	-9	-9	-9	-9	-9	-9	-9	-9	-9	-9	-9
rs550939779	11	116883565	CT	intron_variant	SIK3	Low	◎	◎	-9	◎	-9	◎	◎	◎	-9	0.903	◎	◎	-9	◎	0.8845	◎	◎	◎	◎
rs116857816	12	89963991	A	intergenic_region	POC1B-ATP2B1	High	-9	-9	◎	-9	◎	-9	-9	-9	0.8841	-9	-9	◎	-9	◎	-9	-9	-9	-9	-9
rs116857816	12	89963991	A	intergenic_region	POC1B-ATP2B1	Low	0.8933	0.8902	-9	◎	-9	-9	◎	◎	-9	◎	◎	-9	◎	-9	-9	0.8947	0.8932	◎	◎
rs60734010	12	89968564	T	intergenic_region	POC1B-ATP2B1	High	-9	-9	◎	-9	-9	-9	-9	-9	0.8843	-9	-9	-9	-9	◎	-9	-9	-9	-9	-9
rs60734010	12	89968564	T	intergenic_region	POC1B-ATP2B1	Low	0.8933	0.8904	-9	◎	-9	-9	◎	◎	-9	-9	◎	-9	-9	-9	-9	0.8925	0.8932	◎	◎
rs10689649	12	89969919	AACTC	intergenic_region	POC1B-ATP2B1	High	-9	-9	0.8997	-9	0.9005	0.8797	-9	-9	0.89	0.8585	-9	0.8576	◎	0.8516	0.8828	-9	-9	-9	-9
rs10689649	12	89969919	AACTC	intergenic_region	POC1B-ATP2B1	Low	0.8972	0.895	-9	0.9039	◎	◎	0.9044	0.9036	-9	◎	0.9033	-9	◎	◎	◎	0.9	0.8955	0.9041	0.8989
rs77966649	12	89970187	C	intergenic_region	POC1B-ATP2B1	High	-9	-9	◎	-9	◎	-9	-9	-9	0.8842	-9	-9	◎	-9	◎	-9	-9	-9	-9	-9
rs77966649	12	89970187	C	intergenic_region	POC1B-ATP2B1	Low	0.8937	0.8906	-9	◎	-9	-9	◎	◎	-9	◎	◎	-9	◎	-9	-9	0.8952	0.8937	◎	◎
rs1689040	12	89978233	T	downstream_gene_variant	ATP2B1	High	-9	-9	0.8999	-9	0.9007	0.8805	-9	-9	0.8903	0.8619	-9	0.8602	◎	0.8536	0.8836	-9	-9	-9	-9
rs1689040	12	89978233	T	downstream_gene_variant	ATP2B1	Low	0.8979	0.8956	-9	0.9046	◎	◎	0.9048	0.9039	-9	◎	0.9035	-9	◎	◎	◎	0.9005	0.8959	0.9045	0.8991
rs185097551	12	89978613	C	downstream_gene_variant	ATP2B1	High	-9	-9	◎	-9	-9	-9	-9	-9	◎	-9	-9	-9	-9	◎	-9	-9	-9	-9	-9
rs185097551	12	89978613	C	downstream_gene_variant	ATP2B1	Low	◎	0.8966	-9	◎	-9	-9	◎	◎	-9	-9	◎	-9	◎	-9	-9	◎	0.8993	◎	◎
rs1401982	12	89989599	G	intron_variant	ATP2B1	High	-9	-9	0.9005	-9	0.9013	0.8811	-9	-9	0.8908	0.862	-9	0.8602	◎	0.8545	0.8838	-9	-9	-9	-9
rs1401982	12	89989599	G	intron_variant	ATP2B1	Low	0.8983	0.896	-9	0.905	◎	◎	0.905	0.9041	-9	◎	0.9041	-9	◎	◎	◎	0.9007	0.8963	0.9051	0.8998
rs11105337	12	89993507	T	intron_variant	ATP2B1	High	-9	-9	0.9005	-9	0.8995	◎	-9	-9	0.8901	◎	-9	0.8619	◎	0.8523	0.8827	-9	-9	-9	-9
rs11105337	12	89993507	T	intron_variant	ATP2B1	Low	0.8981	0.895	-9	0.9036	-9	◎	0.9046	0.9029	-9	◎	0.9025	-9	◎	◎	◎	0.9009	0.8955	0.9042	0.9007
rs3741895	12	90004323	C	intron_variant	ATP2B1	High	-9	-9	◎	-9	-9	-9	-9	-9	◎	-9	-9	-9	-9	-9	-9	-9	-9	-9	-9
rs3741895	12	90004323	C	intron_variant	ATP2B1	Low	◎	◎	-9	◎	-9	-9	◎	0.8141	-9	◎	◎	-9	◎	-9	-9	◎	◎	◎	◎
rs2681472	12	90008959	G	intron_variant	ATP2B1	High	-9	-9	0.8998	-9	0.8977	◎	-9	-9	0.8896	◎	-9	0.8618	◎	0.8534	0.8831	-9	-9	-9	-9
rs2681472	12	90008959	G	intron_variant	ATP2B1	Low	0.8974	0.8943	-9	0.9034	-9	◎	0.9037	0.9021	-9	◎	0.9018	-9	◎	◎	◎	0.9004	0.8948	0.9037	0.9001
rs2681492	12	90013089	C	intron_variant	ATP2B1	High	-9	-9	0.8999	-9	0.8975	◎	-9	-9	0.8875	◎	-9	0.8629	◎	0.8567	0.8824	-9	-9	-9	-9
rs2681492	12	90013089	C	intron_variant	ATP2B1	Low	0.897	0.8941	-9	0.9031	-9	◎	0.9031	0.9005	-9	◎	0.9008	-9	◎	◎	◎	0.8997	0.8943	0.9025	0.8996
rs2070759	12	90017736	G	intron_variant	ATP2B1	High	-9	-9	0.9133	-9	◎	◎	-9	-9	0.9077	◎	-9	0.8759	◎	◎	◎	-9	-9	-9	-9
rs2070759	12	90017736	G	intron_variant	ATP2B1	Low	0.9123	0.9117	-9	0.9155	◎	-9	0.9171	0.9136	-9	-9	0.9112	-9	-9	-9	-9	0.9123	0.9117	0.913	0.9105
rs2681485	12	90025622	G	intron_variant	ATP2B1	High	-9	-9	0.9001	-9	0.9	0.8779	-9	-9	0.8886	0.8602	-9	0.8579	◎	0.8542	0.8814	-9	-9	-9	-9
rs2681485	12	90025622	G	intron_variant	ATP2B1	Low	0.8971	0.8951	-9	0.904	◎	◎	0.9038	0.9031	-9	◎	0.9032	-9	◎	◎	◎	0.8994	0.8951	0.9037	0.8991
rs11105352	12	90026462	A	intron_variant	ATP2B1	High	-9	-9	0.8993	-9	0.8968	0.8826	-9	-9	0.8865	◎	-9	0.8619	◎	0.8552	0.8814	-9	-9	-9	-9
rs11105352	12	90026462	A	intron_variant	ATP2B1	Low	0.8961	0.8932	-9	0.9022	-9	◎	0.9024	0.9001	-9	◎	0.9	-9	0.8971	◎	◎	0.899	0.8935	0.9019	0.8989
rs11105353	12	90026463	A	intron_variant	ATP2B1	High	-9	-9	0.8993	-9	0.8968	0.8826	-9	-9	0.8865	◎	-9	0.8619	◎	0.8552	0.8814	-9	-9	-9	-9
rs11105353	12	90026463	A	intron_variant	ATP2B1	Low	0.8961	0.8932	-9	0.9022	-9	◎	0.9024	0.9001	-9	◎	0.9	-9	0.8971	◎	◎	0.899	0.8935	0.9019	0.8989
rs11105354	12	90026523	G	intron_variant	ATP2B1	High	-9	-9	0.8993	-9	0.8968	0.8826	-9	-9	0.8865	◎	-9	0.8619	◎	0.8552	0.8814	-9	-9	-9	-9
rs11105354	12	90026523	G	intron_variant	ATP2B1	Low	0.8961	0.8932	-9	0.9022	-9	◎	0.9024	0.9001	-9	◎	0.9	-9	0.8971	◎	◎	0.899	0.8935	0.9019	0.8989
rs10858914	12	90031395	C	intron_variant	ATP2B1	High	-9	-9	0.9121	-9	◎	◎	-9	-9	0.9071	◎	-9	0.8758	◎	◎	◎	-9	-9	-9	-9
rs10858914	12	90031395	C	intron_variant	ATP2B1	Low	0.911	0.9103	-9	0.9149	◎	-9	0.9156	0.9109	-9	-9	0.9093	-9	-9	-9	-9	0.911	0.9104	0.9116	0.9093
rs939329	12	90039884	G	intron_variant	ATP2B1	High	-9	-9	0.915	-9	-9	◎	-9	-9	0.9118	◎	-9	0.8799	◎	◎	◎	-9	-9	-9	-9
rs939329	12	90039884	G	intron_variant	ATP2B1	Low	0.9135	0.9127	-9	0.9164	◎	-9	0.918	0.9139	-9	-9	0.9127	-9	-9	-9	-9	0.9133	0.9129	0.9158	0.9128
rs11431123	12	90046518	GT	intron_variant	ATP2B1	High	-9	-9	0.9005	-9	0.897	◎	-9	-9	0.8872	◎	-9	0.8624	◎	0.8572	0.8838	-9	-9	-9	-9
rs11431123	12	90046518	GT	intron_variant	ATP2B1	Low	0.8967	0.8938	-9	0.9031	-9	◎	0.9033	0.9012	-9	◎	0.9009	-9	0.8971	◎	◎	0.9002	0.8941	0.903	0.9
rs12579302	12	90050503	G	upstream_gene_variant	ATP2B1	High	-9	-9	0.9004	-9	0.8969	◎	-9	-9	0.8872	◎	-9	0.8624	◎	0.8571	0.8836	-9	-9	-9	-9
rs12579302	12	90050503	G	upstream_gene_variant	ATP2B1	Low	0.8967	0.8938	-9	0.903	-9	◎	0.9032	0.9014	-9	◎	0.9009	-9	0.897	◎	◎	0.9002	0.8941	0.9028	0.9
rs111478946	12	90058842	A	intergenic_region	ATP2B1-LINC00936	High	-9	-9	0.8996	-9	0.8962	◎	-9	-9	0.8864	◎	-9	0.8614	◎	0.8561	0.8829	-9	-9	-9	-9
rs111478946	12	90058842	A	intergenic_region	ATP2B1-LINC00936	Low	0.8958	0.893	-9	0.9021	-9	◎	0.9024	0.9008	-9	◎	0.9	-9	0.8959	◎	◎	0.8994	0.8933	0.902	0.8992
rs17249754	12	90060586	A	intergenic_region	ATP2B1-LINC00936	High	-9	-9	0.8999	-9	0.8967	◎	-9	-9	0.8869	◎	-9	0.8623	◎	0.857	0.8837	-9	-9	-9	-9
rs17249754	12	90060586	A	intergenic_region	ATP2B1-LINC00936	Low	0.8963	0.8934	-9	0.9026	-9	◎	0.9028	0.901	-9	◎	0.9003	-9	0.8962	◎	◎	0.8998	0.8937	0.9023	0.8995
rs6538195	12	90062376	A	intergenic_region	ATP2B1-LINC00936	High	-9	-9	0.8997	-9	0.8961	◎	-9	-9	0.8863	◎	-9	0.8609	◎	0.8556	0.8827	-9	-9	-9	-9
rs6538195	12	90062376	A	intergenic_region	ATP2B1-LINC00936	Low	0.8959	0.893	-9	0.9022	-9	◎	0.9024	0.9009	-9	◎	0.9001	-9	0.8961	◎	◎	0.8994	0.8933	0.9019	0.8993
rs11432601	12	90064148	AT	intergenic_region	ATP2B1-LINC00936	High	-9	-9	1.092	-9	-9	-9	-9	-9	1.097	-9	-9	◎	◎	◎	◎	-9	-9	-9	-9
rs11432601	12	90064148	AT	intergenic_region	ATP2B1-LINC00936	Low	1.09	1.091	-9	◎	◎	-9	◎	◎	-9	-9	1.093	-9	-9	-9	-9	1.087	1.091	1.093	1.094
rs35044827	12	90065548	G	intergenic_region	ATP2B1-LINC00936	High	-9	-9	◎	-9	◎	◎	-9	-9	0.9105	◎	-9	◎	-9	◎	◎	-9	-9	-9	-9
rs35044827	12	90065548	G	intergenic_region	ATP2B1-LINC00936	Low	0.9163	0.9142	-9	◎	-9	-9	◎	◎	-9	-9	◎	-9	◎	-9	-9	0.9193	0.9151	◎	0.9167
rs11105364	12	90069276	G	intergenic_region	ATP2B1-LINC00936	High	-9	-9	0.8996	-9	0.8964	◎	-9	-9	0.8863	◎	-9	0.8613	◎	0.856	0.883	-9	-9	-9	-9
rs11105364	12	90069276	G	intergenic_region	ATP2B1-LINC00936	Low	0.8958	0.8929	-9	0.902	-9	◎	0.9023	0.9006	-9	◎	0.9	-9	0.8957	◎	◎	0.8993	0.8932	0.9018	0.8992
rs11105365	12	90070823	G	intergenic_region	ATP2B1-LINC00936	High	-9	-9	0.8994	-9	0.9026	◎	-9	-9	0.888	0.8661	-9	0.8632	◎	0.8643	0.888	-9	-9	-9	-9
rs11105365	12	90070823	G	intergenic_region	ATP2B1-LINC00936	Low	0.896	0.8944	-9	0.9	◎	◎	0.9008	0.9005	-9	◎	0.8999	-9	0.8985	◎	◎	0.8982	0.8944	0.9008	0.8967
rs73437358	12	90072076	A	intergenic_region	ATP2B1-LINC00936	High	-9	-9	0.8995	-9	0.8963	◎	-9	-9	0.8862	◎	-9	0.8609	◎	0.8555	0.8829	-9	-9	-9	-9
rs73437358	12	90072076	A	intergenic_region	ATP2B1-LINC00936	Low	0.8958	0.893	-9	0.902	-9	◎	0.9023	0.9007	-9	◎	0.8999	-9	0.8959	◎	◎	0.8993	0.8932	0.9018	0.8992
rs58511820	12	90073301	T	intergenic_region	ATP2B1-LINC00936	High	-9	-9	◎	-9	◎	-9	-9	-9	◎	-9	-9	-9	-9	◎	-9	-9	-9	-9	-9
rs58511820	12	90073301	T	intergenic_region	ATP2B1-LINC00936	Low	0.895	0.892	-9	◎	-9	-9	◎	◎	-9	◎	◎	-9	◎	-9	-9	◎	0.8945	◎	◎
rs11105368	12	90074441	C	intergenic_region	ATP2B1-LINC00936	High	-9	-9	0.9002	-9	0.8974	◎	-9	-9	0.8873	◎	-9	0.8627	◎	0.8576	0.8842	-9	-9	-9	-9
rs11105368	12	90074441	C	intergenic_region	ATP2B1-LINC00936	Low	0.8967	0.8938	-9	0.9024	-9	◎	0.9028	0.9009	-9	◎	0.9001	-9	0.8967	◎	◎	0.9	0.8941	0.902	0.9001
rs4842675	12	90075243	T	intergenic_region	ATP2B1-LINC00936	High	-9	-9	0.8997	-9	0.8965	◎	-9	-9	0.8864	◎	-9	0.8613	◎	0.856	0.8832	-9	-9	-9	-9
rs4842675	12	90075243	T	intergenic_region	ATP2B1-LINC00936	Low	0.896	0.8931	-9	0.9022	-9	◎	0.9025	0.9007	-9	◎	0.9001	-9	0.8959	◎	◎	0.8995	0.8934	0.902	0.8994
rs7136259	12	90081188	T	intergenic_region	ATP2B1-LINC00936	High	-9	-9	0.9025	-9	0.905	0.8839	-9	-9	0.8895	0.8643	-9	0.8639	◎	0.8669	0.8886	-9	-9	-9	-9
rs7136259	12	90081188	T	intergenic_region	ATP2B1-LINC00936	Low	0.8979	0.8963	-9	0.904	◎	◎	0.9048	0.9033	-9	◎	0.9034	-9	◎	◎	◎	0.9021	0.8962	0.9044	0.9012
rs201384010	12	90084104	CT	intergenic_region	ATP2B1-LINC00936	High	-9	-9	0.903	-9	0.9038	◎	-9	-9	0.8905	◎	-9	0.8774	-9	◎	◎	-9	-9	-9	-9
rs201384010	12	90084104	CT	intergenic_region	ATP2B1-LINC00936	Low	0.8985	0.8962	-9	0.9052	◎	◎	0.9039	0.898	-9	◎	0.9016	◎	0.8955	◎	◎	0.9026	0.8965	0.9039	0.8991
rs11105375	12	90088580	A	intergenic_region	ATP2B1-LINC00936	High	-9	-9	0.9028	-9	0.9049	◎	-9	-9	0.8901	◎	-9	0.8739	◎	◎	◎	-9	-9	-9	-9
rs11105375	12	90088580	A	intergenic_region	ATP2B1-LINC00936	Low	0.8983	0.8961	-9	0.9029	◎	◎	0.9039	0.9002	-9	◎	0.9003	-9	0.8949	◎	◎	0.9023	0.8958	0.9025	0.9011
rs11105376	12	90088768	A	intergenic_region	ATP2B1-LINC00936	High	-9	-9	0.9036	-9	◎	◎	-9	-9	0.891	◎	-9	0.8743	◎	◎	◎	-9	-9	-9	-9
rs11105376	12	90088768	A	intergenic_region	ATP2B1-LINC00936	Low	0.8992	0.8971	-9	0.9038	◎	◎	0.9049	0.9012	-9	◎	0.9016	-9	0.8956	◎	◎	0.9032	0.8967	0.904	0.9025
rs10858917	12	90088790	G	intergenic_region	ATP2B1-LINC00936	High	-9	-9	0.9033	-9	◎	◎	-9	-9	0.8912	◎	-9	0.8736	◎	◎	◎	-9	-9	-9	-9
rs10858917	12	90088790	G	intergenic_region	ATP2B1-LINC00936	Low	0.899	0.897	-9	0.9036	◎	◎	0.9049	0.9011	-9	◎	0.9016	-9	0.8967	◎	◎	0.9028	0.8967	0.9034	0.902
rs11105377	12	90088829	C	intergenic_region	ATP2B1-LINC00936	High	-9	-9	0.9035	-9	◎	◎	-9	-9	0.8917	0.8646	-9	0.8684	◎	◎	◎	-9	-9	-9	-9
rs11105377	12	90088829	C	intergenic_region	ATP2B1-LINC00936	Low	0.8989	0.8976	-9	0.9045	◎	◎	0.9054	0.9033	-9	◎	0.9038	-9	◎	◎	◎	0.9026	0.8971	0.9046	0.9013
rs10550903	12	90090286	CAA	intergenic_region	ATP2B1-LINC00936	High	-9	-9	0.903	-9	0.9051	◎	-9	-9	0.8908	◎	-9	0.8736	◎	◎	◎	-9	-9	-9	-9
rs10550903	12	90090286	CAA	intergenic_region	ATP2B1-LINC00936	Low	0.8986	0.8966	-9	0.9033	◎	◎	0.9045	0.9009	-9	◎	0.9014	-9	0.8964	◎	◎	0.9027	0.8963	0.903	0.9016
rs11105378	12	90090741	T	intergenic_region	ATP2B1-LINC00936	High	-9	-9	0.9027	-9	0.9051	◎	-9	-9	0.8904	◎	-9	0.874	◎	◎	◎	-9	-9	-9	-9
rs11105378	12	90090741	T	intergenic_region	ATP2B1-LINC00936	Low	0.8981	0.896	-9	0.9028	◎	◎	0.9039	0.8999	-9	◎	0.9005	◎	0.8944	◎	◎	0.9021	0.8957	0.9022	0.901
rs12230074	12	90090867	G	intergenic_region	ATP2B1-LINC00936	High	-9	-9	0.9027	-9	◎	◎	-9	-9	0.8905	◎	-9	0.8746	◎	◎	◎	-9	-9	-9	-9
rs12230074	12	90090867	G	intergenic_region	ATP2B1-LINC00936	Low	0.8983	0.8961	-9	0.903	◎	◎	0.9041	0.8998	-9	◎	0.9007	◎	0.8944	◎	◎	0.9023	0.8958	0.9024	0.9012
rs1401981	12	90091446	A	intergenic_region	ATP2B1-LINC00936	High	-9	-9	0.9029	-9	◎	◎	-9	-9	0.8907	◎	-9	0.8746	◎	◎	◎	-9	-9	-9	-9
rs1401981	12	90091446	A	intergenic_region	ATP2B1-LINC00936	Low	0.8993	0.8973	-9	0.9043	◎	◎	0.9047	0.9017	-9	◎	0.9022	-9	◎	◎	◎	0.9026	0.8968	0.9032	0.9022
rs4842676	12	90091782	G	intergenic_region	ATP2B1-LINC00936	High	-9	-9	0.9049	-9	◎	◎	-9	-9	0.8918	◎	-9	0.8746	◎	◎	◎	-9	-9	-9	-9
rs4842676	12	90091782	G	intergenic_region	ATP2B1-LINC00936	Low	0.9016	0.8996	-9	0.9068	-9	◎	0.9076	0.9055	-9	◎	0.9049	-9	◎	◎	◎	0.9053	0.899	0.9062	0.9054
rs73437382	12	90102945	G	non_coding_transcript_exon_variant	LINC00936	High	-9	-9	◎	-9	◎	◎	-9	-9	0.8999	-9	-9	◎	-9	◎	-9	-9	-9	-9	-9
rs73437382	12	90102945	G	non_coding_transcript_exon_variant	LINC00936	Low	◎	0.9105	-9	◎	-9	-9	◎	◎	-9	-9	◎	-9	◎	-9	-9	◎	0.9106	◎	◎
rs1385188511	12	111264423	A	intergenic_region	PPP1CC-CCDC63	High	-9	-9	-9	-9	◎	-9	-9	-9	0.8597	-9	-9	-9	-9	-9	-9	-9	-9	-9	-9
rs1385188511	12	111264423	A	intergenic_region	PPP1CC-CCDC63	Low	-9	◎	-9	-9	-9	-9	-9	-9	-9	-9	-9	-9	-9	-9	-9	-9	-9	-9	-9
rs7311323	12	111323939	G	intron_variant	CCDC63	High	-9	-9	-9	-9	0.8734	◎	-9	-9	◎	-9	-9	◎	-9	-9	-9	-9	-9	-9	-9
rs7311323	12	111323939	G	intron_variant	CCDC63	Low	-9	-9	-9	-9	-9	-9	-9	-9	-9	-9	-9	-9	-9	-9	-9	-9	-9	-9	-9
rs7303257	12	111324923	T	intron_variant	CCDC63	High	-9	-9	-9	-9	0.8696	◎	-9	-9	0.8781	-9	-9	◎	-9	-9	-9	-9	-9	-9	-9
rs7303257	12	111324923	T	intron_variant	CCDC63	Low	◎	◎	-9	-9	-9	-9	-9	-9	-9	-9	-9	-9	-9	-9	-9	-9	◎	-9	-9
rs10774609	12	111325265	C	intron_variant	CCDC63	High	-9	-9	-9	-9	0.8725	◎	-9	-9	0.8801	-9	-9	◎	-9	-9	-9	-9	-9	-9	-9
rs10774609	12	111325265	C	intron_variant	CCDC63	Low	◎	◎	-9	-9	-9	-9	-9	-9	-9	-9	-9	-9	-9	-9	-9	-9	◎	-9	-9
rs10849914	12	111325437	A	intron_variant	CCDC63	High	-9	-9	-9	-9	0.8698	◎	-9	-9	0.8799	-9	-9	◎	-9	-9	◎	-9	-9	-9	-9
rs10849914	12	111325437	A	intron_variant	CCDC63	Low	◎	◎	-9	-9	-9	-9	-9	-9	-9	-9	-9	-9	-9	-9	-9	-9	◎	-9	-9
rs11065746	12	111326655	C	intron_variant	CCDC63	High	-9	-9	-9	-9	0.873	◎	-9	-9	0.8812	-9	-9	-9	-9	-9	-9	-9	-9	-9	-9
rs11065746	12	111326655	C	intron_variant	CCDC63	Low	◎	◎	-9	-9	-9	-9	-9	-9	-9	-9	-9	-9	-9	-9	-9	-9	◎	-9	-9
rs11065747	12	111326666	T	intron_variant	CCDC63	High	-9	-9	-9	-9	◎	◎	-9	-9	0.8833	-9	-9	-9	-9	-9	-9	-9	-9	-9	-9
rs11065747	12	111326666	T	intron_variant	CCDC63	Low	◎	◎	-9	-9	-9	-9	-9	-9	-9	-9	-9	-9	-9	-9	-9	-9	◎	-9	-9
rs35067371	12	111328450	CAT	intron_variant	CCDC63	High	-9	-9	-9	-9	0.872	◎	-9	-9	0.8799	-9	-9	◎	-9	-9	-9	-9	-9	-9	-9
rs35067371	12	111328450	CAT	intron_variant	CCDC63	Low	◎	◎	-9	-9	-9	-9	-9	-9	-9	-9	-9	-9	-9	-9	-9	-9	◎	-9	-9
rs947024602	12	111329115	A	intron_variant	CCDC63	High	-9	-9	-9	-9	0.8736	◎	-9	-9	0.8803	-9	-9	-9	-9	-9	-9	-9	-9	-9	-9
rs947024602	12	111329115	A	intron_variant	CCDC63	Low	◎	◎	-9	-9	-9	-9	-9	-9	-9	-9	-9	-9	-9	-9	-9	-9	◎	-9	-9
rs11065749	12	111329227	A	intron_variant	CCDC63	High	-9	-9	-9	-9	0.871	◎	-9	-9	0.8801	-9	-9	◎	-9	-9	-9	-9	-9	-9	-9
rs11065749	12	111329227	A	intron_variant	CCDC63	Low	◎	◎	-9	-9	-9	-9	-9	-9	-9	-9	-9	-9	-9	-9	-9	-9	◎	-9	-9
rs139183566	12	111330204	AC	intron_variant	CCDC63	High	-9	-9	-9	-9	0.8767	◎	-9	-9	0.882	-9	-9	-9	-9	-9	-9	-9	-9	-9	-9
rs139183566	12	111330204	AC	intron_variant	CCDC63	Low	◎	◎	-9	-9	-9	-9	-9	-9	-9	-9	-9	-9	-9	-9	-9	-9	◎	-9	-9
rs552976043	12	111330621	TCA	intron_variant	CCDC63	High	-9	-9	-9	-9	0.8657	◎	-9	-9	0.8717	-9	-9	◎	-9	-9	◎	-9	-9	-9	-9
rs552976043	12	111330621	TCA	intron_variant	CCDC63	Low	◎	◎	-9	◎	-9	-9	◎	-9	-9	-9	-9	-9	-9	-9	-9	◎	◎	-9	-9
rs11065750	12	111331016	A	intron_variant	CCDC63	High	-9	-9	-9	-9	0.8749	◎	-9	-9	0.8804	-9	-9	-9	-9	-9	-9	-9	-9	-9	-9
rs11065750	12	111331016	A	intron_variant	CCDC63	Low	◎	◎	-9	-9	-9	-9	-9	-9	-9	-9	-9	-9	-9	-9	-9	-9	◎	-9	-9
rs11065751	12	111331156	A	intron_variant	CCDC63	High	-9	-9	-9	-9	0.8726	◎	-9	-9	0.8788	-9	-9	-9	-9	-9	-9	-9	-9	-9	-9
rs11065751	12	111331156	A	intron_variant	CCDC63	Low	◎	◎	-9	-9	-9	-9	-9	-9	-9	-9	-9	-9	-9	-9	-9	-9	◎	-9	-9
rs11065752	12	111331165	A	intron_variant	CCDC63	High	-9	-9	-9	-9	0.8743	◎	-9	-9	0.88	-9	-9	-9	-9	-9	-9	-9	-9	-9	-9
rs11065752	12	111331165	A	intron_variant	CCDC63	Low	◎	◎	-9	-9	-9	-9	-9	-9	-9	-9	-9	-9	-9	-9	-9	-9	◎	-9	-9
rs11065753	12	111331685	T	intron_variant	CCDC63	High	-9	-9	-9	-9	0.8726	◎	-9	-9	0.8788	-9	-9	-9	-9	-9	-9	-9	-9	-9	-9
rs11065753	12	111331685	T	intron_variant	CCDC63	Low	◎	◎	-9	-9	-9	-9	-9	-9	-9	-9	-9	-9	-9	-9	-9	-9	◎	-9	-9
rs1447326810	12	111331794	C	intron_variant	CCDC63	High	-9	-9	-9	-9	0.8673	◎	-9	-9	0.8735	-9	-9	◎	-9	-9	◎	-9	-9	-9	-9
rs1447326810	12	111331794	C	intron_variant	CCDC63	Low	◎	◎	-9	-9	-9	-9	-9	-9	-9	-9	-9	-9	-9	-9	-9	◎	◎	-9	-9
rs71083162	12	111332007	GCAA	intron_variant	CCDC63	High	-9	-9	-9	-9	0.8719	◎	-9	-9	0.8798	-9	-9	◎	-9	-9	-9	-9	-9	-9	-9
rs71083162	12	111332007	GCAA	intron_variant	CCDC63	Low	◎	◎	-9	-9	-9	-9	-9	-9	-9	-9	-9	-9	-9	-9	-9	-9	◎	-9	-9
rs7312231	12	111333224	T	intron_variant	CCDC63	High	-9	-9	-9	-9	0.8714	◎	-9	-9	0.8801	-9	-9	◎	-9	-9	-9	-9	-9	-9	-9
rs7312231	12	111333224	T	intron_variant	CCDC63	Low	◎	◎	-9	-9	-9	-9	-9	-9	-9	-9	-9	-9	-9	-9	-9	-9	◎	-9	-9
rs10849915	12	111333622	C	intron_variant	CCDC63	High	-9	-9	-9	-9	0.8718	◎	-9	-9	0.8804	-9	-9	◎	-9	-9	-9	-9	-9	-9	-9
rs10849915	12	111333622	C	intron_variant	CCDC63	Low	◎	◎	-9	-9	-9	-9	-9	-9	-9	-9	-9	-9	-9	-9	-9	-9	◎	-9	-9
rs149021839	12	111333947	A	intron_variant	CCDC63	High	-9	-9	-9	-9	0.8533	◎	-9	-9	0.8629	-9	-9	◎	-9	-9	◎	-9	-9	-9	-9
rs149021839	12	111333947	A	intron_variant	CCDC63	Low	◎	◎	-9	◎	-9	-9	◎	-9	-9	-9	-9	-9	-9	-9	-9	◎	◎	-9	-9
rs1858881	12	111334117	C	intron_variant	CCDC63	High	-9	-9	-9	-9	0.8723	◎	-9	-9	0.8802	-9	-9	◎	-9	-9	-9	-9	-9	-9	-9
rs1858881	12	111334117	C	intron_variant	CCDC63	Low	◎	◎	-9	-9	-9	-9	-9	-9	-9	-9	-9	-9	-9	-9	-9	-9	◎	-9	-9
rs6489821	12	111334318	G	intron_variant	CCDC63	High	-9	-9	-9	-9	0.8723	◎	-9	-9	0.8802	-9	-9	◎	-9	-9	-9	-9	-9	-9	-9
rs6489821	12	111334318	G	intron_variant	CCDC63	Low	◎	◎	-9	-9	-9	-9	-9	-9	-9	-9	-9	-9	-9	-9	-9	-9	◎	-9	-9
rs6489822	12	111334375	T	intron_variant	CCDC63	High	-9	-9	-9	-9	0.8723	◎	-9	-9	0.8802	-9	-9	◎	-9	-9	-9	-9	-9	-9	-9
rs6489822	12	111334375	T	intron_variant	CCDC63	Low	◎	◎	-9	-9	-9	-9	-9	-9	-9	-9	-9	-9	-9	-9	-9	-9	◎	-9	-9
rs542503191	12	111335082	TA	intron_variant	CCDC63	High	-9	-9	-9	-9	0.8734	◎	-9	-9	0.8752	-9	-9	◎	-9	-9	◎	-9	-9	-9	-9
rs542503191	12	111335082	TA	intron_variant	CCDC63	Low	◎	◎	-9	◎	-9	-9	◎	-9	-9	-9	-9	-9	-9	-9	-9	◎	◎	-9	-9
rs35856328	12	111335360	C	intron_variant	CCDC63	High	-9	-9	-9	-9	0.8723	◎	-9	-9	0.8802	-9	-9	◎	-9	-9	-9	-9	-9	-9	-9
rs35856328	12	111335360	C	intron_variant	CCDC63	Low	◎	◎	-9	-9	-9	-9	-9	-9	-9	-9	-9	-9	-9	-9	-9	-9	◎	-9	-9
rs146280669	12	111335756	G	intron_variant	CCDC63	High	-9	-9	-9	-9	0.8721	◎	-9	-9	0.8786	-9	-9	-9	-9	-9	-9	-9	-9	-9	-9
rs146280669	12	111335756	G	intron_variant	CCDC63	Low	◎	◎	-9	-9	-9	-9	-9	-9	-9	-9	-9	-9	-9	-9	-9	-9	◎	-9	-9
rs11610779	12	111336560	T	intron_variant	CCDC63	High	-9	-9	-9	-9	0.8718	◎	-9	-9	0.8795	-9	-9	◎	-9	-9	-9	-9	-9	-9	-9
rs11610779	12	111336560	T	intron_variant	CCDC63	Low	◎	◎	-9	-9	-9	-9	-9	-9	-9	-9	-9	-9	-9	-9	-9	-9	◎	-9	-9
rs184029329	12	111337494	C	intron_variant	CCDC63	High	-9	-9	-9	-9	0.8791	◎	-9	-9	◎	-9	-9	-9	-9	-9	-9	-9	-9	-9	-9
rs184029329	12	111337494	C	intron_variant	CCDC63	Low	-9	◎	-9	-9	-9	-9	-9	-9	-9	-9	-9	-9	-9	-9	-9	-9	◎	-9	-9
rs7305904	12	111337891	G	intron_variant	CCDC63	High	-9	-9	-9	-9	0.8709	◎	-9	-9	0.88	-9	-9	◎	-9	-9	-9	-9	-9	-9	-9
rs7305904	12	111337891	G	intron_variant	CCDC63	Low	◎	◎	-9	-9	-9	-9	-9	-9	-9	-9	-9	-9	-9	-9	-9	-9	◎	-9	-9
rs11065756	12	111338794	T	intron_variant	CCDC63	High	-9	-9	-9	-9	0.8721	◎	-9	-9	0.8786	-9	-9	-9	-9	-9	-9	-9	-9	-9	-9
rs11065756	12	111338794	T	intron_variant	CCDC63	Low	◎	◎	-9	-9	-9	-9	-9	-9	-9	-9	-9	-9	-9	-9	-9	-9	◎	-9	-9
rs10774610	12	111340243	C	intron_variant	CCDC63	High	-9	-9	-9	-9	0.8733	◎	-9	-9	0.8818	-9	-9	◎	-9	-9	-9	-9	-9	-9	-9
rs10774610	12	111340243	C	intron_variant	CCDC63	Low	◎	◎	-9	-9	-9	-9	-9	-9	-9	-9	-9	-9	-9	-9	-9	-9	◎	-9	-9
rs11065757	12	111340788	G	intron_variant	CCDC63	High	-9	-9	-9	-9	0.8726	◎	-9	-9	0.8812	-9	-9	◎	-9	-9	-9	-9	-9	-9	-9
rs11065757	12	111340788	G	intron_variant	CCDC63	Low	◎	◎	-9	-9	-9	-9	-9	-9	-9	-9	-9	-9	-9	-9	-9	-9	◎	-9	-9
rs11065758	12	111341026	G	intron_variant	CCDC63	High	-9	-9	-9	-9	0.8726	◎	-9	-9	0.8812	-9	-9	◎	-9	-9	-9	-9	-9	-9	-9
rs11065758	12	111341026	G	intron_variant	CCDC63	Low	◎	◎	-9	-9	-9	-9	-9	-9	-9	-9	-9	-9	-9	-9	-9	-9	◎	-9	-9
rs117528052	12	111341920	T	intron_variant	CCDC63	High	-9	-9	-9	-9	0.8729	◎	-9	-9	0.8803	-9	-9	-9	-9	-9	-9	-9	-9	-9	-9
rs117528052	12	111341920	T	intron_variant	CCDC63	Low	◎	◎	-9	-9	-9	-9	-9	-9	-9	-9	-9	-9	-9	-9	-9	-9	◎	-9	-9
rs78900292	12	111341921	T	intron_variant	CCDC63	High	-9	-9	-9	-9	0.8729	◎	-9	-9	0.8803	-9	-9	-9	-9	-9	-9	-9	-9	-9	-9
rs78900292	12	111341921	T	intron_variant	CCDC63	Low	◎	◎	-9	-9	-9	-9	-9	-9	-9	-9	-9	-9	-9	-9	-9	-9	◎	-9	-9
rs2339598	12	111341925	C	intron_variant	CCDC63	High	-9	-9	-9	-9	0.8722	◎	-9	-9	0.8811	-9	-9	◎	-9	-9	-9	-9	-9	-9	-9
rs2339598	12	111341925	C	intron_variant	CCDC63	Low	◎	◎	-9	-9	-9	-9	-9	-9	-9	-9	-9	-9	-9	-9	-9	-9	◎	-9	-9
rs2283353	12	111342017	G	intron_variant	CCDC63	High	-9	-9	-9	-9	0.8727	◎	-9	-9	0.8813	-9	-9	◎	-9	-9	-9	-9	-9	-9	-9
rs2283353	12	111342017	G	intron_variant	CCDC63	Low	◎	◎	-9	-9	-9	-9	-9	-9	-9	-9	-9	-9	-9	-9	-9	-9	◎	-9	-9
rs11065762	12	111342722	C	intron_variant	CCDC63	High	-9	-9	-9	-9	0.8729	◎	-9	-9	0.8814	-9	-9	◎	-9	-9	-9	-9	-9	-9	-9
rs11065762	12	111342722	C	intron_variant	CCDC63	Low	◎	◎	-9	-9	-9	-9	-9	-9	-9	-9	-9	-9	-9	-9	-9	-9	◎	-9	-9
rs11065763	12	111343000	T	intron_variant	CCDC63	High	-9	-9	-9	-9	0.873	◎	-9	-9	0.8816	-9	-9	◎	-9	-9	-9	-9	-9	-9	-9
rs11065763	12	111343000	T	intron_variant	CCDC63	Low	◎	◎	-9	-9	-9	-9	-9	-9	-9	-9	-9	-9	-9	-9	-9	-9	◎	-9	-9
rs11065764	12	111343443	C	intron_variant	CCDC63	High	-9	-9	-9	-9	0.8735	◎	-9	-9	0.8798	-9	-9	-9	-9	-9	-9	-9	-9	-9	-9
rs11065764	12	111343443	C	intron_variant	CCDC63	Low	◎	◎	-9	-9	-9	-9	-9	-9	-9	-9	-9	-9	-9	-9	-9	-9	◎	-9	-9
rs562927773	12	111343830	AT	downstream_gene_variant	MYL2	High	-9	-9	-9	-9	0.8737	◎	-9	-9	0.8799	-9	-9	-9	-9	-9	-9	-9	-9	-9	-9
rs562927773	12	111343830	AT	downstream_gene_variant	MYL2	Low	◎	◎	-9	-9	-9	-9	-9	-9	-9	-9	-9	-9	-9	-9	-9	-9	◎	-9	-9
rs199743269	12	111343852	AAT	downstream_gene_variant	MYL2	High	-9	-9	-9	-9	0.8747	◎	-9	-9	0.8803	-9	-9	-9	-9	-9	-9	-9	-9	-9	-9
rs199743269	12	111343852	AAT	downstream_gene_variant	MYL2	Low	◎	◎	-9	-9	-9	-9	-9	-9	-9	-9	-9	-9	-9	-9	-9	-9	◎	-9	-9
rs75295329	12	111344621	T	downstream_gene_variant	MYL2	High	-9	-9	◎	-9	0.833	◎	-9	-9	0.8327	-9	-9	◎	-9	-9	◎	-9	-9	-9	-9
rs75295329	12	111344621	T	downstream_gene_variant	MYL2	Low	0.8736	0.8744	-9	◎	-9	-9	◎	◎	-9	-9	◎	-9	◎	-9	-9	◎	0.8745	◎	◎
rs149550797	12	111346228	C	downstream_gene_variant	CCDC63	High	-9	-9	-9	-9	0.8739	◎	-9	-9	0.8797	-9	-9	-9	-9	-9	-9	-9	-9	-9	-9
rs149550797	12	111346228	C	downstream_gene_variant	CCDC63	Low	◎	◎	-9	-9	-9	-9	-9	-9	-9	-9	-9	-9	-9	-9	-9	-9	◎	-9	-9
rs117139109	12	111346382	T	downstream_gene_variant	CCDC63	High	-9	-9	-9	-9	0.874	◎	-9	-9	0.8797	-9	-9	-9	-9	-9	-9	-9	-9	-9	-9
rs117139109	12	111346382	T	downstream_gene_variant	CCDC63	Low	◎	◎	-9	-9	-9	-9	-9	-9	-9	-9	-9	-9	-9	-9	-9	-9	◎	-9	-9
rs12231049	12	111349223	G	downstream_gene_variant	CCDC63	High	-9	-9	-9	-9	0.8745	◎	-9	-9	0.8793	-9	-9	-9	-9	-9	-9	-9	-9	-9	-9
rs12231049	12	111349223	G	downstream_gene_variant	CCDC63	Low	◎	◎	-9	-9	-9	-9	-9	-9	-9	-9	-9	-9	-9	-9	-9	-9	◎	-9	-9
rs11065766	12	111349849	G	downstream_gene_variant	CCDC63	High	-9	-9	-9	-9	0.8702	◎	-9	-9	0.8777	-9	-9	-9	-9	-9	-9	-9	-9	-9	-9
rs11065766	12	111349849	G	downstream_gene_variant	CCDC63	Low	◎	◎	-9	-9	-9	-9	-9	-9	-9	-9	-9	-9	-9	-9	-9	-9	◎	-9	-9
rs3782891	12	111350457	A	intron_variant	MYL2	High	-9	-9	-9	-9	0.8729	◎	-9	-9	0.8788	-9	-9	-9	-9	-9	-9	-9	-9	-9	-9
rs3782891	12	111350457	A	intron_variant	MYL2	Low	◎	◎	-9	-9	-9	-9	-9	-9	-9	-9	-9	-9	-9	-9	-9	◎	◎	-9	-9
rs3782890	12	111350531	A	intron_variant	MYL2	High	-9	-9	-9	-9	0.8729	◎	-9	-9	0.8788	-9	-9	-9	-9	-9	-9	-9	-9	-9	-9
rs3782890	12	111350531	A	intron_variant	MYL2	Low	◎	◎	-9	-9	-9	-9	-9	-9	-9	-9	-9	-9	-9	-9	-9	◎	◎	-9	-9
rs3782889	12	111350655	G	intron_variant	MYL2	High	-9	-9	-9	-9	0.8727	◎	-9	-9	0.8789	-9	-9	-9	-9	-9	-9	-9	-9	-9	-9
rs3782889	12	111350655	G	intron_variant	MYL2	Low	◎	◎	-9	-9	-9	-9	-9	-9	-9	-9	-9	-9	-9	-9	-9	◎	◎	-9	-9
rs3825389	12	111350771	T	intron_variant	MYL2	High	-9	-9	-9	-9	0.8701	◎	-9	-9	0.876	-9	-9	-9	-9	-9	-9	-9	-9	-9	-9
rs3825389	12	111350771	T	intron_variant	MYL2	Low	◎	◎	-9	◎	-9	-9	-9	-9	-9	-9	-9	-9	-9	-9	-9	◎	◎	-9	-9
rs142220381	12	111351003	AG	intron_variant	MYL2	High	-9	-9	-9	-9	0.8689	◎	-9	-9	0.8718	-9	-9	-9	-9	-9	-9	-9	-9	-9	-9
rs142220381	12	111351003	AG	intron_variant	MYL2	Low	◎	◎	-9	◎	-9	-9	◎	-9	-9	-9	-9	-9	-9	-9	-9	◎	◎	-9	-9
rs3833910	12	111351029	T	intron_variant	MYL2	High	-9	-9	-9	-9	0.8666	◎	-9	-9	0.8751	-9	-9	◎	-9	-9	-9	-9	-9	-9	-9
rs3833910	12	111351029	T	intron_variant	MYL2	Low	◎	◎	-9	◎	-9	-9	-9	-9	-9	-9	-9	-9	-9	-9	-9	◎	◎	-9	-9
rs2071629	12	111351186	T	intron_variant	MYL2	High	-9	-9	-9	-9	0.8701	◎	-9	-9	0.876	-9	-9	-9	-9	-9	-9	-9	-9	-9	-9
rs2071629	12	111351186	T	intron_variant	MYL2	Low	◎	◎	-9	◎	-9	-9	-9	-9	-9	-9	-9	-9	-9	-9	-9	◎	◎	-9	-9
rs11065769	12	111351439	G	intron_variant	MYL2	High	-9	-9	-9	-9	0.8701	◎	-9	-9	0.8759	-9	-9	-9	-9	-9	-9	-9	-9	-9	-9
rs11065769	12	111351439	G	intron_variant	MYL2	Low	◎	◎	-9	◎	-9	-9	-9	-9	-9	-9	-9	-9	-9	-9	-9	◎	◎	-9	-9
rs916164	12	111351599	C	intron_variant	MYL2	High	-9	-9	-9	-9	0.8678	◎	-9	-9	0.8756	-9	-9	◎	-9	-9	-9	-9	-9	-9	-9
rs916164	12	111351599	C	intron_variant	MYL2	Low	◎	◎	-9	◎	-9	-9	-9	-9	-9	-9	-9	-9	-9	-9	-9	◎	◎	-9	-9
rs11065770	12	111351937	T	intron_variant	MYL2	High	-9	-9	-9	-9	0.8706	◎	-9	-9	0.8764	-9	-9	-9	-9	-9	-9	-9	-9	-9	-9
rs11065770	12	111351937	T	intron_variant	MYL2	Low	◎	◎	-9	◎	-9	-9	-9	-9	-9	-9	-9	-9	-9	-9	-9	◎	◎	-9	-9
rs2078847	12	111352478	G	intron_variant	MYL2	High	-9	-9	-9	-9	0.8691	◎	-9	-9	0.8772	-9	-9	◎	-9	-9	-9	-9	-9	-9	-9
rs2078847	12	111352478	G	intron_variant	MYL2	Low	◎	◎	-9	-9	-9	-9	-9	-9	-9	-9	-9	-9	-9	-9	-9	◎	◎	-9	-9
rs3216888	12	111353320	G	intron_variant	MYL2	High	-9	-9	-9	-9	0.8703	◎	-9	-9	0.8776	-9	-9	◎	-9	-9	-9	-9	-9	-9	-9
rs3216888	12	111353320	G	intron_variant	MYL2	Low	◎	◎	-9	◎	-9	-9	-9	-9	-9	-9	-9	-9	-9	-9	-9	◎	◎	-9	-9
rs2301610	12	111353556	G	synonymous_variant	MYL2	High	-9	-9	-9	-9	0.873	◎	-9	-9	0.8779	-9	-9	-9	-9	-9	-9	-9	-9	-9	-9
rs2301610	12	111353556	G	synonymous_variant	MYL2	Low	◎	◎	-9	◎	-9	-9	-9	-9	-9	-9	-9	-9	-9	-9	-9	◎	◎	-9	-9
rs61942999	12	111353762	T	intron_variant	MYL2	High	-9	-9	-9	-9	0.8732	◎	-9	-9	0.8778	-9	-9	-9	-9	-9	-9	-9	-9	-9	-9
rs61942999	12	111353762	T	intron_variant	MYL2	Low	◎	◎	-9	-9	-9	-9	-9	-9	-9	-9	-9	-9	-9	-9	-9	◎	◎	-9	-9
rs61943000	12	111354106	C	intron_variant	MYL2	High	-9	-9	-9	-9	0.8735	◎	-9	-9	0.878	-9	-9	-9	-9	-9	-9	-9	-9	-9	-9
rs61943000	12	111354106	C	intron_variant	MYL2	Low	◎	◎	-9	-9	-9	-9	-9	-9	-9	-9	-9	-9	-9	-9	-9	◎	◎	-9	-9
rs61943010	12	111354623	T	intron_variant	MYL2	High	-9	-9	-9	-9	0.873	◎	-9	-9	0.8779	-9	-9	-9	-9	-9	-9	-9	-9	-9	-9
rs61943010	12	111354623	T	intron_variant	MYL2	Low	◎	◎	-9	◎	-9	-9	-9	-9	-9	-9	-9	-9	-9	-9	-9	◎	◎	-9	-9
rs575054731	12	111354643	CTATT	intron_variant	MYL2	High	-9	-9	-9	-9	0.8713	◎	-9	-9	0.8766	-9	-9	-9	-9	-9	-9	-9	-9	-9	-9
rs575054731	12	111354643	CTATT	intron_variant	MYL2	Low	◎	◎	-9	◎	-9	-9	-9	-9	-9	-9	-9	-9	-9	-9	-9	◎	◎	-9	-9
rs12311834	12	111354700	T	intron_variant	MYL2	High	-9	-9	-9	-9	0.8729	◎	-9	-9	0.8772	-9	-9	-9	-9	-9	-9	-9	-9	-9	-9
rs12311834	12	111354700	T	intron_variant	MYL2	Low	◎	◎	-9	◎	-9	-9	-9	-9	-9	-9	-9	-9	-9	-9	-9	◎	◎	-9	-9
rs117607209	12	111354703	T	intron_variant	MYL2	High	-9	-9	-9	-9	0.8713	◎	-9	-9	0.8764	-9	-9	-9	-9	-9	-9	-9	-9	-9	-9
rs117607209	12	111354703	T	intron_variant	MYL2	Low	◎	◎	-9	◎	-9	-9	-9	-9	-9	-9	-9	-9	-9	-9	-9	◎	◎	-9	-9
rs11065773	12	111355100	T	intron_variant	MYL2	High	-9	-9	-9	-9	0.8739	◎	-9	-9	0.8782	-9	-9	-9	-9	-9	-9	-9	-9	-9	-9
rs11065773	12	111355100	T	intron_variant	MYL2	Low	◎	◎	-9	-9	-9	-9	-9	-9	-9	-9	-9	-9	-9	-9	-9	◎	◎	-9	-9
rs10849916	12	111355206	T	intron_variant	MYL2	High	-9	-9	-9	-9	0.87	◎	-9	-9	0.8773	-9	-9	◎	-9	-9	-9	-9	-9	-9	-9
rs10849916	12	111355206	T	intron_variant	MYL2	Low	◎	◎	-9	◎	-9	-9	-9	-9	-9	-9	-9	-9	-9	-9	-9	◎	◎	-9	-9
rs1188112269	12	111355322	A	intron_variant	MYL2	High	-9	-9	-9	-9	0.8733	◎	-9	-9	0.8777	-9	-9	-9	-9	-9	-9	-9	-9	-9	-9
rs1188112269	12	111355322	A	intron_variant	MYL2	Low	◎	◎	-9	◎	-9	-9	-9	-9	-9	-9	-9	-9	-9	-9	-9	◎	◎	-9	-9
rs11065774	12	111355326	A	intron_variant	MYL2	High	-9	-9	-9	-9	0.8724	◎	-9	-9	0.8772	-9	-9	-9	-9	-9	-9	-9	-9	-9	-9
rs11065774	12	111355326	A	intron_variant	MYL2	Low	◎	◎	-9	◎	-9	-9	-9	-9	-9	-9	-9	-9	-9	-9	-9	◎	◎	-9	-9
rs3782888	12	111355606	A	intron_variant	MYL2	High	-9	-9	-9	-9	0.8736	◎	-9	-9	0.878	-9	-9	-9	-9	-9	-9	-9	-9	-9	-9
rs3782888	12	111355606	A	intron_variant	MYL2	Low	◎	◎	-9	-9	-9	-9	-9	-9	-9	-9	-9	-9	-9	-9	-9	◎	◎	-9	-9
rs2106403	12	111356598	G	intron_variant	MYL2	High	-9	-9	-9	-9	0.8703	◎	-9	-9	0.8762	-9	-9	◎	-9	-9	-9	-9	-9	-9	-9
rs2106403	12	111356598	G	intron_variant	MYL2	Low	◎	◎	-9	◎	-9	-9	-9	-9	-9	-9	-9	-9	-9	-9	-9	◎	◎	-9	-9
rs10849917	12	111357074	A	intron_variant	MYL2	High	-9	-9	-9	-9	0.8695	◎	-9	-9	0.8754	-9	-9	◎	-9	-9	-9	-9	-9	-9	-9
rs10849917	12	111357074	A	intron_variant	MYL2	Low	◎	◎	-9	◎	-9	-9	-9	-9	-9	-9	-9	-9	-9	-9	-9	◎	◎	-9	-9
rs17550549	12	111357471	T	intron_variant	MYL2	High	-9	-9	-9	-9	0.8613	◎	-9	-9	0.8686	-9	-9	◎	-9	-9	◎	-9	-9	-9	-9
rs17550549	12	111357471	T	intron_variant	MYL2	Low	◎	◎	-9	◎	-9	-9	◎	-9	-9	-9	◎	-9	-9	-9	-9	◎	◎	◎	-9
rs2040571	12	111357727	A	intron_variant	MYL2	High	-9	-9	-9	-9	0.8709	◎	-9	-9	0.8735	-9	-9	-9	-9	-9	-9	-9	-9	-9	-9
rs2040571	12	111357727	A	intron_variant	MYL2	Low	◎	◎	-9	◎	-9	-9	◎	-9	-9	-9	◎	-9	-9	-9	-9	◎	◎	-9	-9
rs12227162	12	111367244	T	intergenic_region	MYL2-LINC01405	High	-9	-9	0.8533	-9	0.8068	0.8122	-9	-9	0.8113	0.8026	-9	0.816	◎	◎	0.8231	-9	-9	-9	-9
rs12227162	12	111367244	T	intergenic_region	MYL2-LINC01405	Low	0.8421	0.8446	-9	0.8463	-9	-9	0.852	0.844	-9	◎	0.8482	◎	0.8352	◎	◎	0.8478	0.8439	0.8476	0.8537
rs145558108	12	111377776	CT	downstream_gene_variant	LINC01405	High	-9	-9	◎	-9	◎	◎	-9	-9	0.8805	-9	-9	-9	-9	-9	-9	-9	-9	-9	-9
rs145558108	12	111377776	CT	downstream_gene_variant	LINC01405	Low	0.8985	0.8986	-9	◎	-9	-9	◎	◎	-9	-9	◎	-9	◎	-9	-9	◎	0.8975	◎	◎
rs2188380	12	111386127	C	downstream_gene_variant	LOC105369980	High	-9	-9	0.8599	-9	0.8133	0.8174	-9	-9	0.8188	◎	-9	0.8213	◎	◎	0.8285	-9	-9	-9	-9
rs2188380	12	111386127	C	downstream_gene_variant	LOC105369980	Low	0.8483	0.8498	-9	0.8523	-9	-9	0.8564	0.8495	-9	◎	0.8543	◎	0.8417	◎	-9	0.8515	0.8485	0.8519	0.8597
rs193211023	12	111388301	T	downstream_gene_variant	LOC105369980	High	-9	-9	◎	-9	◎	◎	-9	-9	0.8787	-9	-9	-9	-9	-9	-9	-9	-9	-9	-9
rs193211023	12	111388301	T	downstream_gene_variant	LOC105369980	Low	0.8966	0.8968	-9	◎	-9	-9	◎	◎	-9	-9	◎	-9	◎	-9	-9	0.898	0.8956	◎	◎
rs149607519	12	111389437	G	downstream_gene_variant	LOC105369980	High	-9	-9	0.8605	-9	0.8139	0.8191	-9	-9	0.8199	◎	-9	0.8232	-9	◎	0.8307	-9	-9	-9	-9
rs149607519	12	111389437	G	downstream_gene_variant	LOC105369980	Low	0.8491	0.8508	-9	0.8528	-9	-9	0.8569	0.8502	-9	◎	0.8546	◎	0.8419	◎	◎	0.8524	0.8494	0.8528	0.86
rs148177611	12	111390454	T	intron_variant	LOC105369980	High	-9	-9	0.8673	-9	0.8185	0.8204	-9	-9	0.8262	◎	-9	0.8291	-9	◎	0.8343	-9	-9	-9	-9
rs148177611	12	111390454	T	intron_variant	LOC105369980	Low	0.8549	0.8567	-9	0.8588	-9	-9	0.8621	0.855	-9	◎	0.8619	-9	0.85	◎	-9	0.8573	0.8553	0.8585	0.8656
rs12229654	12	111414461	G	intergenic_region	LOC105369980-CUX2	High	-9	-9	0.853	-9	0.8072	0.8091	-9	-9	0.8146	◎	-9	0.8193	◎	◎	0.8244	-9	-9	-9	-9
rs12229654	12	111414461	G	intergenic_region	LOC105369980-CUX2	Low	0.8427	0.8447	-9	0.8482	-9	-9	0.8499	0.843	-9	◎	0.8485	◎	0.8382	0.8559	◎	0.8473	0.8435	0.846	0.8539
rs78572043	12	111518493	G	intron_variant	CUX2	High	-9	-9	0.8533	-9	0.8035	0.8079	-9	-9	0.8132	0.8047	-9	0.8192	◎	◎	0.8264	-9	-9	-9	-9
rs78572043	12	111518493	G	intron_variant	CUX2	Low	0.8447	0.8493	-9	0.8504	-9	-9	0.8531	0.8465	-9	◎	0.8517	◎	0.842	◎	-9	0.8502	0.8482	0.8479	0.8561
rs3809297	12	111609727	T	intron_variant	CUX2	High	-9	-9	0.871	-9	0.8282	0.8294	-9	-9	0.8403	◎	-9	◎	◎	-9	◎	-9	-9	-9	-9
rs3809297	12	111609727	T	intron_variant	CUX2	Low	0.8642	0.8666	-9	0.8697	-9	-9	0.8703	0.8683	-9	◎	0.8717	-9	◎	◎	-9	0.8683	0.8655	0.8661	0.8729
rs11065828	12	111629389	A	intron_variant	CUX2	High	-9	-9	◎	-9	0.8647	◎	-9	-9	0.8724	-9	-9	◎	-9	-9	◎	-9	-9	-9	-9
rs11065828	12	111629389	A	intron_variant	CUX2	Low	0.8934	0.8949	-9	◎	-9	-9	◎	◎	-9	-9	◎	-9	-9	-9	-9	◎	0.8939	◎	◎
rs756627833	12	111704999	CAAAAAAAAAAA	intron_variant	CUX2	High	-9	-9	-9	-9	◎	◎	-9	-9	0.9104	-9	-9	-9	-9	-9	◎	-9	-9	-9	-9
rs756627833	12	111704999	CAAAAAAAAAAA	intron_variant	CUX2	Low	◎	◎	-9	◎	-9	-9	◎	◎	-9	-9	◎	-9	-9	-9	-9	◎	◎	-9	-9
rs79105258	12	111718231	A	intron_variant	CUX2	High	-9	-9	0.8581	-9	0.8217	0.8405	-9	-9	0.8304	◎	-9	0.8411	◎	-9	0.8422	-9	-9	-9	-9
rs79105258	12	111718231	A	intron_variant	CUX2	Low	0.8503	0.8545	-9	0.8518	-9	◎	0.8556	0.8484	-9	0.8569	0.8573	◎	0.8495	0.8435	◎	0.8546	0.8532	0.847	0.8534
rs117741012	12	111827203	A	intergenic_region	FAM109A-SH2B3	High	-9	-9	◎	-9	◎	-9	-9	-9	◎	-9	-9	-9	-9	-9	-9	-9	-9	-9	-9
rs117741012	12	111827203	A	intergenic_region	FAM109A-SH2B3	Low	0.9173	◎	-9	◎	-9	-9	0.9179	◎	-9	◎	0.9144	◎	◎	◎	◎	0.917	0.9209	◎	◎
rs74805912	12	111827883	A	intergenic_region	FAM109A-SH2B3	High	-9	-9	◎	-9	◎	-9	-9	-9	◎	-9	-9	-9	-9	-9	-9	-9	-9	-9	-9
rs74805912	12	111827883	A	intergenic_region	FAM109A-SH2B3	Low	0.9171	0.9212	-9	◎	-9	-9	0.9176	◎	-9	◎	0.9141	◎	◎	◎	◎	0.9167	0.9207	◎	◎
rs11065890	12	111831686	A	intergenic_region	FAM109A-SH2B3	High	-9	-9	◎	-9	◎	-9	-9	-9	◎	-9	-9	-9	-9	-9	-9	-9	-9	-9	-9
rs11065890	12	111831686	A	intergenic_region	FAM109A-SH2B3	Low	0.9176	◎	-9	◎	-9	-9	0.9181	◎	-9	◎	0.9145	-9	◎	◎	◎	0.9172	0.9211	◎	◎
rs7967514	12	111835545	A	intergenic_region	FAM109A-SH2B3	High	-9	-9	◎	-9	◎	-9	-9	-9	◎	-9	-9	-9	-9	-9	-9	-9	-9	-9	-9
rs7967514	12	111835545	A	intergenic_region	FAM109A-SH2B3	Low	0.9208	◎	-9	◎	-9	-9	◎	◎	-9	-9	◎	-9	-9	-9	-9	◎	◎	◎	◎
rs149212747	12	111836771	AC	intergenic_region	FAM109A-SH2B3	High	-9	-9	0.8441	-9	0.8228	0.8324	-9	-9	0.817	◎	-9	◎	◎	◎	◎	-9	-9	-9	-9
rs149212747	12	111836771	AC	intergenic_region	FAM109A-SH2B3	Low	0.8381	0.8422	-9	0.8391	-9	0.8501	0.8422	0.8354	-9	0.8448	0.8406	0.8398	0.8255	0.8418	0.8253	0.8391	0.841	0.833	0.8448
rs2238153	12	111939547	A	intron_variant	ATXN2	High	-9	-9	◎	-9	◎	-9	-9	-9	0.9123	-9	-9	-9	-9	-9	-9	-9	-9	-9	-9
rs2238153	12	111939547	A	intron_variant	ATXN2	Low	0.9174	0.9188	-9	◎	-9	-9	◎	◎	-9	-9	◎	-9	◎	◎	◎	◎	0.9191	◎	◎
rs11065933	12	111942493	C	intron_variant	ATXN2	High	-9	-9	0.9084	-9	◎	-9	-9	-9	0.906	-9	-9	-9	-9	-9	-9	-9	-9	-9	-9
rs11065933	12	111942493	C	intron_variant	ATXN2	Low	0.908	0.9116	-9	0.9119	-9	◎	0.912	0.9051	-9	-9	0.9062	-9	◎	◎	◎	0.9143	0.912	0.9105	0.9093
rs11065992	12	112085496	C	intron_variant	BRAP	High	-9	-9	0.9102	-9	◎	-9	-9	-9	0.9092	-9	-9	-9	-9	-9	-9	-9	-9	-9	-9
rs11065992	12	112085496	C	intron_variant	BRAP	Low	0.9088	0.9136	-9	0.9122	-9	◎	0.9118	0.9051	-9	◎	0.9076	◎	◎	◎	◎	0.9145	0.9143	0.9125	0.9107
rs3782886	12	112110489	C	synonymous_variant	BRAP	High	-9	-9	0.8302	-9	0.799	0.8138	-9	-9	0.7983	0.809	-9	0.8175	◎	◎	0.8282	-9	-9	-9	-9
rs3782886	12	112110489	C	synonymous_variant	BRAP	Low	0.8204	0.8238	-9	0.8228	-9	0.8342	0.826	0.8166	-9	-9	0.8197	0.8309	0.8151	0.82	0.8205	0.8235	0.8241	0.8208	0.8247
rs11066001	12	112119171	C	upstream_gene_variant	ACAD10	High	-9	-9	0.8243	-9	0.7883	0.7984	-9	-9	0.788	0.798	-9	0.8064	0.8279	◎	0.8154	-9	-9	-9	-9
rs11066001	12	112119171	C	upstream_gene_variant	ACAD10	Low	0.8124	0.8165	-9	0.8152	-9	0.8326	0.8176	-9	-9	-9	-9	0.8257	0.8085	0.8182	0.8175	0.8149	0.8161	0.8123	0.8185
rs11066008	12	112140669	G	intron_variant	ACAD10	High	-9	-9	0.8897	-9	0.8633	◎	-9	-9	0.8647	-9	-9	◎	-9	-9	◎	-9	-9	-9	-9
rs11066008	12	112140669	G	intron_variant	ACAD10	Low	0.8801	0.8835	-9	-9	-9	◎	0.8813	-9	-9	◎	-9	◎	0.8795	0.8853	◎	0.8845	0.8845	0.8842	0.8861
rs11066015	12	112168009	A	intron_variant	ACAD10	High	-9	-9	0.8264	-9	0.7884	0.7972	-9	-9	0.7884	0.7968	-9	0.8058	0.8256	0.8147	0.816	-9	-9	-9	-9
rs11066015	12	112168009	A	intron_variant	ACAD10	Low	0.8138	0.8174	-9	0.8168	-9	0.8348	0.819	-9	-9	-9	-9	0.8273	0.8113	0.8211	0.8181	0.8166	0.8167	0.8138	0.8194
rs4646776	12	112230019	C	sequence_feature	ALDH2	High	-9	-9	0.827	-9	0.7914	0.8012	-9	-9	0.7904	0.7986	-9	0.8081	0.8276	0.8166	0.8203	-9	-9	-9	-9
rs4646776	12	112230019	C	sequence_feature	ALDH2	Low	0.8142	0.8179	-9	0.8165	-9	0.832	0.8187	-9	-9	-9	-9	0.8261	0.8106	0.8206	0.8146	0.8167	0.817	0.8131	0.8195
rs671	12	112241766	A	missense_variant	ALDH2	High	-9	-9	0.8302	-9	0.7921	0.803	-9	-9	0.7914	0.8011	-9	0.811	0.8308	◎	0.8212	-9	-9	-9	-9
rs671	12	112241766	A	missense_variant	ALDH2	Low	0.8173	-9	-9	0.8193	-9	0.836	0.8213	-9	-9	-9	-9	0.8291	0.8132	0.823	0.8195	-9	0.8199	-9	0.8228
rs78069066	12	112337924	A	non_coding_transcript_exon_variant	ADAM1A	High	-9	-9	0.8346	-9	0.8032	0.821	-9	-9	0.8	0.8134	-9	0.8222	◎	◎	0.8358	-9	-9	-9	-9
rs78069066	12	112337924	A	non_coding_transcript_exon_variant	ADAM1A	Low	0.8231	-9	-9	0.826	-9	0.832	0.8271	0.818	-9	-9	0.821	0.831	0.8145	0.822	0.8174	0.8256	0.8263	0.8227	0.8273
rs544814803	12	112425313	C	intron_variant	TMEM116	High	-9	-9	◎	-9	◎	-9	-9	-9	◎	-9	-9	-9	-9	-9	-9	-9	-9	-9	-9
rs544814803	12	112425313	C	intron_variant	TMEM116	Low	1.086	◎	-9	◎	-9	-9	◎	◎	-9	-9	◎	-9	◎	-9	-9	◎	◎	◎	◎
rs11066132	12	112468206	T	intron_variant	NAA25	High	-9	-9	0.8288	-9	0.7949	0.8105	-9	-9	0.7957	0.8047	-9	0.8175	◎	◎	0.8281	-9	-9	-9	-9
rs11066132	12	112468206	T	intron_variant	NAA25	Low	0.8153	0.8197	-9	0.8177	-9	0.8274	0.8191	0.8069	-9	-9	0.8159	0.8218	0.8036	0.8182	0.8104	0.8166	0.8186	0.8132	0.822
rs116873087	12	112511913	C	intron_variant	NAA25	High	-9	-9	0.8299	-9	0.7977	0.8127	-9	-9	0.7971	0.8075	-9	0.8204	◎	◎	0.8324	-9	-9	-9	-9
rs116873087	12	112511913	C	intron_variant	NAA25	Low	0.8166	0.821	-9	0.8183	-9	0.8277	0.8203	0.8081	-9	-9	0.8171	0.8215	0.8039	0.8192	0.8086	0.8181	0.8199	0.8139	0.8231
rs11066150	12	112518803	A	intron_variant	NAA25	High	-9	-9	0.9036	-9	0.8992	-9	-9	-9	0.8962	-9	-9	-9	-9	-9	-9	-9	-9	-9	-9
rs11066150	12	112518803	A	intron_variant	NAA25	Low	0.9037	0.9075	-9	0.9064	-9	◎	0.9063	0.8982	-9	◎	0.9029	◎	◎	◎	◎	0.9089	0.9081	0.9064	0.9067
rs147992802	12	112552274	T	intergenic_region	NAA25-TRAFD1	High	-9	-9	0.8659	-9	0.8472	0.8628	-9	-9	0.8428	-9	-9	◎	◎	-9	0.8674	-9	-9	-9	-9
rs147992802	12	112552274	T	intergenic_region	NAA25-TRAFD1	Low	0.8563	0.8608	-9	0.8609	-9	0.8595	0.8582	0.8493	-9	0.8551	0.853	0.852	0.8504	0.8473	0.8542	0.8612	0.861	0.8581	0.8649
rs12231737	12	112574616	T	intron_variant	TRAFD1	High	-9	-9	0.8346	-9	0.806	0.8267	-9	-9	0.8036	◎	-9	0.8317	◎	◎	0.8432	-9	-9	-9	-9
rs12231737	12	112574616	T	intron_variant	TRAFD1	Low	0.8215	0.8256	-9	0.824	-9	0.8274	0.8251	0.814	-9	-9	0.8201	0.8237	0.8075	0.8192	0.8104	0.8246	0.8263	0.8198	0.8287
rs144504271	12	112627350	A	intron_variant	HECTD4	High	-9	-9	0.8351	-9	0.8044	0.8277	-9	-9	0.8036	◎	-9	0.8316	◎	◎	0.8411	-9	-9	-9	-9
rs144504271	12	112627350	A	intron_variant	HECTD4	Low	0.8236	-9	-9	0.8254	-9	0.8286	0.8273	0.8174	-9	-9	-9	0.8256	0.8102	0.8186	0.8145	0.8248	0.8272	0.8218	-9
rs2074356	12	112645401	A	intron_variant	HECTD4	High	-9	-9	0.8392	-9	0.8015	0.8171	-9	-9	0.7987	◎	-9	0.8209	◎	◎	0.8317	-9	-9	-9	-9
rs2074356	12	112645401	A	intron_variant	HECTD4	Low	-9	-9	-9	-9	-9	0.8441	0.8373	-9	-9	-9	-9	0.8408	0.817	0.8357	0.8305	-9	-9	-9	-9
rs77768175	12	112736118	G	intron_variant	HECTD4	High	-9	-9	0.8271	-9	0.7924	0.8035	-9	-9	0.7916	0.7958	-9	0.8118	◎	◎	0.8221	-9	-9	-9	-9
rs77768175	12	112736118	G	intron_variant	HECTD4	Low	0.8138	0.8174	◎	0.8167	-9	0.8292	0.8176	-9	-9	-9	-9	0.8223	0.8046	0.8167	0.812	0.8158	0.8165	-9	0.8201
rs11066280	12	112817783	A	intron_variant	HECTD4	High	-9	-9	0.8391	-9	0.8052	0.829	-9	-9	0.8062	◎	-9	0.8333	◎	-9	0.8429	-9	-9	-9	-9
rs11066280	12	112817783	A	intron_variant	HECTD4	Low	0.8271	0.8305	-9	0.8282	-9	0.8337	0.8301	0.8227	-9	-9	0.8224	0.8304	0.8135	0.8196	0.8197	0.8284	0.8307	0.825	0.8331
rs11537471	12	112834586	G	intergenic_region	HECTD4-RPL6	High	-9	-9	0.8864	-9	0.8615	◎	-9	-9	0.8568	-9	-9	◎	-9	-9	◎	-9	-9	-9	-9
rs11537471	12	112834586	G	intergenic_region	HECTD4-RPL6	Low	0.8762	0.8795	-9	0.8824	-9	◎	0.8786	0.8718	-9	0.8809	0.8741	◎	0.8659	0.8709	◎	0.8803	0.8804	0.8794	0.8881
rs11066289	12	112851282	T	upstream_gene_variant	RPL6	High	-9	-9	0.8962	-9	0.8813	◎	-9	-9	0.8709	-9	-9	-9	-9	-9	-9	-9	-9	-9	-9
rs11066289	12	112851282	T	upstream_gene_variant	RPL6	Low	0.8883	0.8915	-9	0.8926	-9	◎	0.8906	0.8835	-9	◎	0.8877	◎	0.8729	0.8851	◎	0.8933	0.8923	0.892	0.898
rs11066318	12	112902324	T	intron_variant	PTPN11	High	-9	-9	0.8848	-9	0.8637	◎	-9	-9	0.8569	-9	-9	◎	-9	-9	◎	-9	-9	-9	-9
rs11066318	12	112902324	T	intron_variant	PTPN11	Low	0.8754	0.8792	-9	0.8813	-9	◎	0.8769	0.8684	-9	0.8784	0.8715	0.8748	0.8595	0.8708	◎	0.8798	0.88	0.8759	0.8843
rs143894582	12	112906873	CA	intron_variant	PTPN11	High	-9	-9	0.8539	-9	0.8153	0.8382	-9	-9	0.818	◎	-9	◎	◎	-9	0.8514	-9	-9	-9	-9
rs143894582	12	112906873	CA	intron_variant	PTPN11	Low	0.8406	0.8447	-9	0.8439	-9	0.8516	0.8456	0.8336	-9	0.8451	0.8382	0.8446	0.8315	0.8388	0.839	0.8452	0.8449	0.8414	0.8479
rs11066325	12	112930475	C	intron_variant	PTPN11	High	-9	-9	-9	-9	0.7974	0.8024	-9	-9	0.7993	0.8039	-9	0.8136	◎	◎	0.8186	-9	-9	-9	-9
rs11066325	12	112930475	C	intron_variant	PTPN11	Low	-9	-9	◎	-9	-9	0.8427	-9	-9	-9	-9	-9	0.8332	0.8145	0.8251	0.8291	-9	-9	-9	-9
rs11066359	12	113045654	T	intergenic_region	PTPN11-MIR1302-1	High	-9	-9	0.9043	-9	0.8849	-9	-9	-9	0.888	-9	-9	-9	-9	-9	-9	-9	-9	-9	-9
rs11066359	12	113045654	T	intergenic_region	PTPN11-MIR1302-1	Low	0.9021	0.9043	-9	0.9069	-9	◎	0.9057	0.8979	-9	◎	◎	◎	◎	◎	-9	0.9064	0.9051	◎	0.9041
rs77753011	12	113117897	T	intergenic_region	PTPN11-MIR1302-1	High	-9	-9	0.8445	-9	0.8095	0.8219	-9	-9	0.804	0.8072	-9	0.8201	◎	◎	0.8322	-9	-9	-9	-9
rs77753011	12	113117897	T	intergenic_region	PTPN11-MIR1302-1	Low	0.8328	0.8351	-9	0.8361	-9	0.8461	0.8376	0.8321	-9	-9	0.8346	0.8478	0.8318	0.833	0.837	0.8364	0.8349	0.8378	0.8393
rs34560882	12	113164710	A	intergenic_region	MIR1302-1-RPH3A	High	-9	-9	-9	-9	0.8993	-9	-9	-9	0.9081	-9	-9	-9	-9	-9	-9	-9	-9	-9	-9
rs34560882	12	113164710	A	intergenic_region	MIR1302-1-RPH3A	Low	◎	◎	-9	◎	-9	-9	◎	◎	-9	-9	◎	-9	-9	-9	-9	◎	◎	-9	◎
rs759762	12	115542905	T	intergenic_region	TBX3-MED13L	High	-9	-9	◎	-9	◎	-9	-9	-9	0.9115	-9	-9	-9	-9	-9	-9	-9	-9	-9	-9
rs759762	12	115542905	T	intergenic_region	TBX3-MED13L	Low	◎	◎	-9	◎	-9	-9	◎	◎	-9	◎	◎	-9	-9	-9	-9	◎	◎	◎	◎
rs7485618	12	115543322	G	intergenic_region	TBX3-MED13L	High	-9	-9	◎	-9	◎	-9	-9	-9	0.9066	-9	-9	-9	-9	-9	-9	-9	-9	-9	-9
rs7485618	12	115543322	G	intergenic_region	TBX3-MED13L	Low	◎	◎	-9	◎	-9	-9	◎	◎	-9	◎	◎	-9	-9	-9	-9	◎	◎	0.9151	◎
rs11067413	12	115546778	T	intergenic_region	TBX3-MED13L	High	-9	-9	◎	-9	◎	-9	-9	-9	0.9111	-9	-9	-9	-9	-9	-9	-9	-9	-9	-9
rs11067413	12	115546778	T	intergenic_region	TBX3-MED13L	Low	◎	◎	-9	◎	-9	-9	◎	◎	-9	◎	◎	◎	-9	-9	-9	◎	◎	0.9148	◎
rs550357964	12	115549147	G	intergenic_region	TBX3-MED13L	High	-9	-9	◎	-9	◎	-9	-9	-9	0.9108	-9	-9	-9	-9	-9	-9	-9	-9	-9	-9
rs550357964	12	115549147	G	intergenic_region	TBX3-MED13L	Low	◎	◎	-9	◎	-9	◎	◎	◎	-9	◎	◎	◎	-9	-9	-9	◎	◎	0.9136	◎
rs12422915	12	115550331	C	intergenic_region	TBX3-MED13L	High	-9	-9	◎	-9	◎	-9	-9	-9	0.9123	-9	-9	-9	-9	-9	-9	-9	-9	-9	-9
rs12422915	12	115550331	C	intergenic_region	TBX3-MED13L	Low	◎	◎	-9	◎	-9	-9	◎	◎	-9	◎	◎	◎	-9	-9	-9	◎	◎	0.9155	◎
rs11067415	12	115550990	A	intergenic_region	TBX3-MED13L	High	-9	-9	◎	-9	◎	-9	-9	-9	0.9104	-9	-9	-9	-9	-9	-9	-9	-9	-9	-9
rs11067415	12	115550990	A	intergenic_region	TBX3-MED13L	Low	◎	◎	-9	◎	-9	◎	◎	◎	-9	◎	◎	◎	-9	-9	-9	◎	◎	0.9135	◎
rs57931766	12	115552961	C	intergenic_region	TBX3-MED13L	High	-9	-9	◎	-9	◎	-9	-9	-9	0.909	-9	-9	-9	-9	-9	-9	-9	-9	-9	-9
rs57931766	12	115552961	C	intergenic_region	TBX3-MED13L	Low	◎	◎	-9	◎	-9	-9	◎	◎	-9	◎	◎	-9	-9	-9	-9	◎	◎	0.9143	◎
rs727010	12	115554079	A	intergenic_region	TBX3-MED13L	High	-9	-9	◎	-9	◎	-9	-9	-9	0.9137	-9	-9	-9	-9	-9	-9	-9	-9	-9	-9
rs727010	12	115554079	A	intergenic_region	TBX3-MED13L	Low	◎	◎	-9	◎	-9	-9	◎	◎	-9	◎	◎	-9	-9	-9	-9	◎	◎	◎	◎
rs36118167	14	68019371	CTA	intron_variant	PLEKHH1	High	-9	-9	-9	-9	-9	-9	-9	-9	-9	-9	-9	-9	-9	-9	-9	-9	-9	-9	-9
rs36118167	14	68019371	CTA	intron_variant	PLEKHH1	Low	-9	-9	-9	◎	-9	◎	◎	◎	-9	-9	◎	-9	0.8874	◎	-9	◎	-9	◎	-9
rs11372537	14	68019811	C	intron_variant	PLEKHH1	High	-9	-9	-9	-9	-9	-9	-9	-9	-9	-9	-9	-9	-9	-9	-9	-9	-9	-9	-9
rs11372537	14	68019811	C	intron_variant	PLEKHH1	Low	-9	-9	-9	◎	-9	◎	◎	◎	-9	-9	◎	-9	0.8866	◎	-9	◎	-9	◎	-9
rs12891886	14	68021117	C	intron_variant	PLEKHH1	High	-9	-9	-9	-9	-9	-9	-9	-9	-9	-9	-9	-9	-9	-9	-9	-9	-9	-9	-9
rs12891886	14	68021117	C	intron_variant	PLEKHH1	Low	-9	-9	-9	◎	-9	◎	◎	◎	-9	-9	◎	-9	0.886	◎	-9	◎	-9	◎	-9
rs12436622	14	68021786	T	intron_variant	PLEKHH1	High	-9	-9	-9	-9	-9	-9	-9	-9	-9	-9	-9	-9	-9	-9	-9	-9	-9	-9	-9
rs12436622	14	68021786	T	intron_variant	PLEKHH1	Low	◎	◎	-9	◎	-9	◎	◎	◎	-9	-9	◎	-9	0.8929	◎	◎	◎	◎	◎	◎
rs3742869	14	68022414	T	intron_variant	PLEKHH1	High	-9	-9	-9	-9	-9	-9	-9	-9	-9	-9	-9	-9	-9	-9	-9	-9	-9	-9	-9
rs3742869	14	68022414	T	intron_variant	PLEKHH1	Low	-9	-9	-9	◎	-9	◎	◎	◎	-9	-9	◎	-9	0.8856	◎	-9	◎	-9	◎	-9
rs3825723	14	68024134	T	missense_variant&splice_region_variant	PLEKHH1	High	-9	-9	-9	-9	-9	-9	-9	-9	-9	-9	-9	-9	-9	-9	-9	-9	-9	-9	-9
rs3825723	14	68024134	T	missense_variant&splice_region_variant	PLEKHH1	Low	-9	-9	-9	◎	-9	◎	◎	◎	-9	-9	◎	-9	0.8858	◎	-9	◎	-9	◎	-9
rs12894252	14	68025116	G	intron_variant	PLEKHH1	High	-9	-9	-9	-9	-9	-9	-9	-9	-9	-9	-9	-9	-9	-9	-9	-9	-9	-9	-9
rs12894252	14	68025116	G	intron_variant	PLEKHH1	Low	-9	-9	-9	◎	-9	◎	◎	◎	-9	-9	◎	-9	0.8859	◎	-9	◎	-9	◎	-9
rs61988250	14	68028125	A	intron_variant	PLEKHH1	High	-9	-9	-9	-9	-9	-9	-9	-9	-9	-9	-9	-9	-9	-9	-9	-9	-9	-9	-9
rs61988250	14	68028125	A	intron_variant	PLEKHH1	Low	-9	-9	-9	◎	-9	◎	◎	◎	-9	-9	◎	-9	0.8864	◎	-9	◎	-9	◎	-9
rs34528648	14	68028494	A	intron_variant	PLEKHH1	High	-9	-9	-9	-9	-9	-9	-9	-9	-9	-9	-9	-9	-9	-9	-9	-9	-9	-9	-9
rs34528648	14	68028494	A	intron_variant	PLEKHH1	Low	-9	-9	-9	◎	-9	◎	◎	◎	-9	-9	◎	-9	0.8862	◎	-9	◎	-9	◎	-9
rs2236235	14	68029313	A	missense_variant	PLEKHH1	High	-9	-9	-9	-9	-9	-9	-9	-9	-9	-9	-9	-9	-9	-9	-9	-9	-9	-9	-9
rs2236235	14	68029313	A	missense_variant	PLEKHH1	Low	-9	-9	-9	◎	-9	◎	◎	◎	-9	-9	◎	-9	0.8872	◎	-9	◎	-9	◎	-9
rs12883810	14	68032235	T	intron_variant	PLEKHH1	High	-9	-9	-9	-9	-9	-9	-9	-9	-9	-9	-9	-9	-9	-9	-9	-9	-9	-9	-9
rs12883810	14	68032235	T	intron_variant	PLEKHH1	Low	-9	-9	-9	◎	-9	◎	◎	◎	-9	-9	◎	-9	0.8829	◎	◎	◎	-9	◎	-9
rs117003374	14	72572754	G	intron_variant	RGS6	High	-9	-9	◎	-9	-9	-9	-9	-9	-9	-9	-9	-9	-9	-9	-9	-9	-9	-9	-9
rs117003374	14	72572754	G	intron_variant	RGS6	Low	◎	◎	-9	0.8298	-9	-9	◎	◎	-9	◎	◎	-9	◎	-9	-9	◎	◎	◎	0.8277
rs8032315	15	91418297	A	intron_variant	FURIN	High	-9	-9	◎	-9	-9	-9	-9	-9	◎	-9	-9	-9	-9	-9	-9	-9	-9	-9	-9
rs8032315	15	91418297	A	intron_variant	FURIN	Low	◎	◎	-9	◎	-9	-9	◎	◎	-9	◎	◎	-9	◎	◎	-9	◎	◎	1.165	◎
rs8027450	15	91418394	T	intron_variant	FURIN	High	-9	-9	◎	-9	◎	-9	-9	-9	◎	-9	-9	-9	-9	-9	-9	-9	-9	-9	-9
rs8027450	15	91418394	T	intron_variant	FURIN	Low	1.154	1.154	-9	◎	-9	-9	◎	◎	-9	◎	◎	-9	◎	◎	-9	◎	1.152	1.17	◎
rs2071410	15	91420940	G	intron_variant	FURIN	High	-9	-9	◎	-9	-9	-9	-9	-9	◎	-9	-9	-9	-9	-9	-9	-9	-9	-9	-9
rs2071410	15	91420940	G	intron_variant	FURIN	Low	◎	◎	-9	◎	-9	-9	◎	◎	-9	◎	◎	-9	◎	◎	-9	◎	◎	1.169	◎
rs954846345	17	78267829	G	intron_variant	RNF213	High	-9	-9	1.658	-9	1.607	-9	-9	-9	1.702	-9	-9	-9	-9	-9	-9	-9	-9	-9	-9
rs954846345	17	78267829	G	intron_variant	RNF213	Low	1.62	1.618	-9	1.611	-9	1.857	1.651	1.661	-9	1.959	1.672	1.841	1.858	1.849	1.798	1.656	1.616	1.681	1.658
rs111321460	17	78290614	C	intron_variant	RNF213	High	-9	-9	1.716	-9	1.671	-9	-9	-9	1.773	-9	-9	-9	-9	-9	◎	-9	-9	-9	-9
rs111321460	17	78290614	C	intron_variant	RNF213	Low	1.675	1.685	-9	1.689	-9	1.901	1.723	1.732	-9	2.004	1.754	1.927	1.91	1.929	1.833	1.716	1.673	1.747	1.719
rs532400927	17	78334874	T	intron_variant	RNF213	High	-9	-9	1.725	-9	1.683	-9	-9	-9	1.788	-9	-9	-9	-9	-9	◎	-9	-9	-9	-9
rs532400927	17	78334874	T	intron_variant	RNF213	Low	1.686	1.702	-9	1.697	◎	1.887	1.741	1.735	-9	1.985	1.773	1.934	1.907	1.915	1.808	1.732	1.692	1.763	1.756
rs112735431	17	78358945	A	missense_variant	RNF213	High	-9	-9	1.727	-9	1.685	-9	-9	-9	1.777	-9	-9	-9	-9	-9	◎	-9	-9	-9	-9
rs112735431	17	78358945	A	missense_variant	RNF213	Low	1.694	1.711	-9	1.707	◎	1.881	1.754	1.754	-9	1.996	1.777	1.943	1.924	1.895	1.842	1.736	1.698	1.777	1.749
rs112107108	17	78438765	A	downstream_gene_variant	NPTX1	High	-9	-9	1.634	-9	1.629	-9	-9	-9	1.735	-9	-9	-9	-9	-9	◎	-9	-9	-9	-9
rs112107108	17	78438765	A	downstream_gene_variant	NPTX1	Low	1.587	1.611	-9	1.567	-9	1.713	1.635	1.606	-9	1.771	1.623	1.686	1.752	1.727	◎	1.603	1.588	1.638	1.655
rs148200633	17	78500770	T	intergenic_region	NPTX1-RPTOR	High	-9	-9	1.577	-9	◎	-9	-9	-9	1.614	-9	-9	-9	-9	-9	-9	-9	-9	-9	-9
rs148200633	17	78500770	T	intergenic_region	NPTX1-RPTOR	Low	1.533	1.553	-9	1.49	-9	1.657	1.542	1.524	-9	1.67	1.514	1.671	1.644	1.633	◎	1.529	1.531	1.543	1.591
rs139293840	17	78530359	A	intron_variant	RPTOR	High	-9	-9	1.524	-9	◎	-9	-9	-9	1.618	-9	-9	-9	-9	-9	-9	-9	-9	-9	-9
rs139293840	17	78530359	A	intron_variant	RPTOR	Low	1.494	1.521	-9	◎	-9	◎	1.518	◎	-9	1.668	◎	◎	◎	1.615	-9	1.505	1.496	1.522	1.546
rs139005542	17	78567776	A	intron_variant	RPTOR	High	-9	-9	1.534	-9	◎	-9	-9	-9	1.644	-9	-9	-9	-9	-9	-9	-9	-9	-9	-9
rs139005542	17	78567776	A	intron_variant	RPTOR	Low	1.508	1.535	-9	◎	-9	◎	1.534	1.527	-9	1.689	1.519	◎	1.639	1.629	-9	1.52	1.509	1.534	1.562
rs957271283	17	78588829	G	intron_variant	RPTOR	High	-9	-9	1.52	-9	◎	-9	-9	-9	1.613	-9	-9	-9	-9	-9	-9	-9	-9	-9	-9
rs957271283	17	78588829	G	intron_variant	RPTOR	Low	1.491	1.517	-9	◎	-9	◎	1.516	◎	-9	1.665	◎	◎	◎	1.615	-9	1.501	1.492	1.52	1.541
rs147509862	17	78609764	G	intron_variant	RPTOR	High	-9	-9	1.529	-9	◎	-9	-9	-9	1.63	-9	-9	-9	-9	-9	-9	-9	-9	-9	-9
rs147509862	17	78609764	G	intron_variant	RPTOR	Low	1.502	1.529	-9	◎	-9	◎	1.527	1.521	-9	1.673	1.508	◎	◎	1.63	-9	1.507	1.503	1.52	1.549
rs142206837	17	78649072	G	intron_variant	RPTOR	High	-9	-9	1.493	-9	◎	-9	-9	-9	1.592	-9	-9	-9	-9	-9	-9	-9	-9	-9	-9
rs142206837	17	78649072	G	intron_variant	RPTOR	Low	1.456	1.486	-9	◎	-9	◎	1.488	◎	-9	1.608	◎	◎	◎	1.572	-9	1.467	1.462	1.481	1.521
rs118178883	17	78764679	A	intron_variant	RPTOR	High	-9	-9	◎	-9	-9	-9	-9	-9	◎	-9	-9	-9	-9	-9	-9	-9	-9	-9	-9
rs118178883	17	78764679	A	intron_variant	RPTOR	Low	◎	◎	-9	◎	-9	◎	◎	◎	-9	1.587	◎	◎	◎	◎	-9	◎	◎	◎	◎
rs729743	17	78769814	A	intron_variant	RPTOR	High	-9	-9	1.5	-9	◎	-9	-9	-9	1.556	-9	-9	-9	-9	-9	-9	-9	-9	-9	-9
rs729743	17	78769814	A	intron_variant	RPTOR	Low	1.469	1.493	-9	◎	-9	◎	1.51	1.505	-9	1.693	1.518	◎	◎	1.616	-9	1.483	1.469	1.511	1.522
rs2589131	17	78789736	A	intron_variant	RPTOR	High	-9	-9	-9	-9	-9	-9	-9	-9	◎	-9	-9	-9	-9	-9	-9	-9	-9	-9	-9
rs2589131	17	78789736	A	intron_variant	RPTOR	Low	-9	◎	-9	-9	-9	◎	◎	-9	-9	1.528	-9	◎	-9	◎	-9	◎	-9	◎	◎
rs167479	19	11526765	T	missense_variant	RGL3	High	-9	-9	0.9066	-9	◎	◎	-9	-9	0.914	-9	-9	-9	-9	-9	◎	-9	-9	-9	-9
rs167479	19	11526765	T	missense_variant	RGL3	Low	0.9096	0.9074	-9	0.9118	-9	◎	0.9057	0.8994	-9	0.9024	0.9062	0.8924	0.8965	0.9056	◎	0.9071	0.9069	0.9087	0.9121
rs6108784	20	10964366	C	intergenic_region	LOC101929413-LOC339593	High	-9	-9	-9	-9	◎	-9	-9	-9	-9	-9	-9	-9	-9	-9	-9	-9	-9	-9	-9
rs6108784	20	10964366	C	intergenic_region	LOC101929413-LOC339593	Low	◎	◎	◎	◎	-9	-9	◎	1.093	-9	-9	◎	-9	◎	◎	-9	◎	1.083	◎	◎
rs6077991	20	10966334	T	intergenic_region	LOC101929413-LOC339593	High	-9	-9	◎	-9	-9	-9	-9	-9	-9	-9	-9	-9	-9	-9	-9	-9	-9	-9	-9
rs6077991	20	10966334	T	intergenic_region	LOC101929413-LOC339593	Low	◎	◎	-9	1.099	-9	-9	◎	1.106	-9	-9	◎	-9	◎	◎	-9	◎	◎	◎	◎
rs913220	20	10966476	G	intergenic_region	LOC101929413-LOC339593	High	-9	-9	-9	-9	◎	-9	-9	-9	◎	-9	-9	-9	-9	-9	-9	-9	-9	-9	-9
rs913220	20	10966476	G	intergenic_region	LOC101929413-LOC339593	Low	◎	1.087	◎	1.09	-9	-9	1.088	1.1	-9	◎	◎	-9	◎	◎	-9	1.089	1.089	◎	1.089
rs6108786	20	10967162	A	intergenic_region	LOC101929413-LOC339593	High	-9	-9	◎	-9	-9	-9	-9	-9	-9	-9	-9	-9	-9	-9	-9	-9	-9	-9	-9
rs6108786	20	10967162	A	intergenic_region	LOC101929413-LOC339593	Low	◎	◎	-9	1.1	-9	-9	◎	1.106	-9	-9	◎	-9	◎	◎	-9	◎	◎	◎	◎
rs6077992	20	10967661	C	intergenic_region	LOC101929413-LOC339593	High	-9	-9	-9	-9	◎	-9	-9	-9	-9	-9	-9	-9	-9	-9	-9	-9	-9	-9	-9
[truncated: 26 more rows]
